# Supplementary material for: A multicentric consortium study demonstrates that dimethylarginine dimethylaminohydrolase 2 is not a dimethylarginine dimethylaminohydrolase
Source: Nat Commun. 2023 Jun 9;14:3392. doi: 10.1038/s41467-023-38467-9 (PMC10256801; doi:10.1038/s41467-023-38467-9)
Supplement: Supplementary file 9 — Source Data [file 41467_2023_38467_MOESM9_ESM.zip › Source Data/File 18.4_DDAH2-ModelA-MDS-poseC-final-2.pdb]

CRYST1   80.178   80.178   80.178  90.00  90.00  90.00 P 1           1
ATOM      1  N   GLY A   1      45.433  35.804  24.946  1.00  0.00           N
ATOM      2  H1  GLY A   1      46.373  35.548  24.671  1.00  0.00           H
ATOM      3  H2  GLY A   1      45.050  36.391  24.221  1.00  0.00           H
ATOM      4  H3  GLY A   1      45.559  36.317  25.797  1.00  0.00           H
ATOM      5  CA  GLY A   1      44.672  34.542  25.193  1.00  0.00           C
ATOM      6  HA1 GLY A   1      45.255  33.776  25.686  1.00  0.00           H
ATOM      7  HA2 GLY A   1      44.278  34.192  24.231  1.00  0.00           H
ATOM      8  C   GLY A   1      43.405  34.840  25.961  1.00  0.00           C
ATOM      9  O   GLY A   1      42.966  35.972  26.064  1.00  0.00           O
ATOM     10  N   LEU A   2      42.803  33.829  26.686  1.00  0.00           N
ATOM     11  H   LEU A   2      43.315  32.958  26.674  1.00  0.00           H
ATOM     12  CA  LEU A   2      41.702  34.022  27.645  1.00  0.00           C
ATOM     13  HA  LEU A   2      41.855  34.991  28.111  1.00  0.00           H
ATOM     14  CB  LEU A   2      40.180  33.864  27.047  1.00  0.00           C
ATOM     15  HB1 LEU A   2      40.070  33.037  26.355  1.00  0.00           H
ATOM     16  HB2 LEU A   2      39.943  34.682  26.347  1.00  0.00           H
ATOM     17  CG  LEU A   2      39.114  33.953  28.109  1.00  0.00           C
ATOM     18  HG  LEU A   2      39.271  33.117  28.794  1.00  0.00           H
ATOM     19  CD1 LEU A   2      39.054  35.239  28.906  1.00  0.00           C
ATOM     20 1HD1 LEU A   2      38.367  35.129  29.749  1.00  0.00           H
ATOM     21 2HD1 LEU A   2      40.030  35.316  29.385  1.00  0.00           H
ATOM     22 3HD1 LEU A   2      38.776  36.035  28.209  1.00  0.00           H
ATOM     23  CD2 LEU A   2      37.775  33.953  27.480  1.00  0.00           C
ATOM     24 1HD2 LEU A   2      37.528  34.802  26.843  1.00  0.00           H
ATOM     25 2HD2 LEU A   2      37.622  33.001  26.963  1.00  0.00           H
ATOM     26 3HD2 LEU A   2      37.097  33.863  28.322  1.00  0.00           H
ATOM     27  C   LEU A   2      41.917  33.025  28.785  1.00  0.00           C
ATOM     28  O   LEU A   2      41.972  31.820  28.597  1.00  0.00           O
ATOM     29  N   GLY A   3      42.284  33.522  30.004  1.00  0.00           N
ATOM     30  H   GLY A   3      42.238  34.523  30.130  1.00  0.00           H
ATOM     31  CA  GLY A   3      42.585  32.702  31.176  1.00  0.00           C
ATOM     32  HA1 GLY A   3      41.781  31.992  31.371  1.00  0.00           H
ATOM     33  HA2 GLY A   3      42.620  33.199  32.148  1.00  0.00           H
ATOM     34  C   GLY A   3      43.848  31.814  31.049  1.00  0.00           C
ATOM     35  O   GLY A   3      43.999  30.902  31.846  1.00  0.00           O
ATOM     36  N   ARG A   4      44.802  32.037  30.137  1.00  0.00           N
ATOM     37  H   ARG A   4      44.625  32.770  29.467  1.00  0.00           H
ATOM     38  CA  ARG A   4      45.939  31.178  29.857  1.00  0.00           C
ATOM     39  HA  ARG A   4      45.677  30.167  30.154  1.00  0.00           H
ATOM     40  CB  ARG A   4      46.341  31.374  28.347  1.00  0.00           C
ATOM     41  HB1 ARG A   4      46.519  32.397  28.030  1.00  0.00           H
ATOM     42  HB2 ARG A   4      45.607  30.830  27.755  1.00  0.00           H
ATOM     43  CG  ARG A   4      47.660  30.627  27.999  1.00  0.00           C
ATOM     44  HG1 ARG A   4      47.627  29.606  28.389  1.00  0.00           H
ATOM     45  HG2 ARG A   4      48.522  31.158  28.397  1.00  0.00           H
ATOM     46  CD  ARG A   4      47.986  30.505  26.521  1.00  0.00           C
ATOM     47  HD1 ARG A   4      47.438  29.757  25.959  1.00  0.00           H
ATOM     48  HD2 ARG A   4      49.049  30.259  26.480  1.00  0.00           H
ATOM     49  NE  ARG A   4      47.808  31.784  25.771  1.00  0.00           N
ATOM     50  HE  ARG A   4      47.724  32.617  26.324  1.00  0.00           H
ATOM     51  CZ  ARG A   4      47.977  32.065  24.506  1.00  0.00           C
ATOM     52  NH1 ARG A   4      47.786  33.288  24.100  1.00  0.00           N
ATOM     53 1HH1 ARG A   4      47.783  34.023  24.792  1.00  0.00           H
ATOM     54 2HH1 ARG A   4      47.764  33.471  23.104  1.00  0.00           H
ATOM     55  NH2 ARG A   4      48.335  31.201  23.602  1.00  0.00           N
ATOM     56 1HH2 ARG A   4      48.702  30.307  23.905  1.00  0.00           H
ATOM     57 2HH2 ARG A   4      48.545  31.559  22.677  1.00  0.00           H
ATOM     58  C   ARG A   4      47.067  31.521  30.852  1.00  0.00           C
ATOM     59  O   ARG A   4      47.644  32.604  30.796  1.00  0.00           O
ATOM     60  N   CYS A   5      47.247  30.632  31.781  1.00  0.00           N
ATOM     61  H   CYS A   5      46.698  29.791  31.922  1.00  0.00           H
ATOM     62  CA  CYS A   5      48.068  30.948  33.035  1.00  0.00           C
ATOM     63  HA  CYS A   5      48.654  31.826  32.776  1.00  0.00           H
ATOM     64  CB  CYS A   5      47.026  31.303  34.144  1.00  0.00           C
ATOM     65  HB1 CYS A   5      46.340  32.036  33.741  1.00  0.00           H
ATOM     66  HB2 CYS A   5      47.399  31.547  35.144  1.00  0.00           H
ATOM     67  SG  CYS A   5      45.933  29.925  34.485  1.00  0.00           S
ATOM     68  HG  CYS A   5      45.397  29.900  33.265  1.00  0.00           H
ATOM     69  C   CYS A   5      49.023  29.774  33.285  1.00  0.00           C
ATOM     70  O   CYS A   5      48.617  28.666  33.086  1.00  0.00           O
ATOM     71  N   SER A   6      50.193  30.083  33.858  1.00  0.00           N
ATOM     72  H   SER A   6      50.524  31.037  33.840  1.00  0.00           H
ATOM     73  CA  SER A   6      50.913  29.077  34.721  1.00  0.00           C
ATOM     74  HA  SER A   6      50.321  28.164  34.794  1.00  0.00           H
ATOM     75  CB  SER A   6      52.209  28.572  34.077  1.00  0.00           C
ATOM     76  HB1 SER A   6      52.749  27.814  34.654  1.00  0.00           H
ATOM     77  HB2 SER A   6      52.903  29.394  33.866  1.00  0.00           H
ATOM     78  OG  SER A   6      51.903  27.892  32.876  1.00  0.00           O
ATOM     79  HG  SER A   6      51.270  27.241  33.161  1.00  0.00           H
ATOM     80  C   SER A   6      51.302  29.625  36.090  1.00  0.00           C
ATOM     81  O   SER A   6      51.678  28.843  36.988  1.00  0.00           O
ATOM     82  N   HIS A   7      51.084  30.894  36.395  1.00  0.00           N
ATOM     83  H   HIS A   7      50.659  31.522  35.734  1.00  0.00           H
ATOM     84  CA  HIS A   7      51.282  31.430  37.685  1.00  0.00           C
ATOM     85  HA  HIS A   7      51.432  30.576  38.350  1.00  0.00           H
ATOM     86  CB  HIS A   7      52.547  32.286  37.869  1.00  0.00           C
ATOM     87  HB1 HIS A   7      52.630  32.751  38.850  1.00  0.00           H
ATOM     88  HB2 HIS A   7      52.474  33.108  37.149  1.00  0.00           H
ATOM     89  CG  HIS A   7      53.861  31.616  37.631  1.00  0.00           C
ATOM     90  ND1 HIS A   7      54.662  30.980  38.596  1.00  0.00           N
ATOM     91  CE1 HIS A   7      55.771  30.599  37.988  1.00  0.00           C
ATOM     92  HE1 HIS A   7      56.550  30.097  38.557  1.00  0.00           H
ATOM     93  NE2 HIS A   7      55.811  31.106  36.760  1.00  0.00           N
ATOM     94  HE2 HIS A   7      56.541  31.013  36.079  1.00  0.00           H
ATOM     95  CD2 HIS A   7      54.616  31.721  36.522  1.00  0.00           C
ATOM     96  HD2 HIS A   7      54.444  32.340  35.651  1.00  0.00           H
ATOM     97  C   HIS A   7      50.110  32.247  38.201  1.00  0.00           C
ATOM     98  O   HIS A   7      49.376  32.879  37.490  1.00  0.00           O
ATOM     99  N   ALA A   8      49.898  32.271  39.513  1.00  0.00           N
ATOM    100  H   ALA A   8      50.528  31.728  40.081  1.00  0.00           H
ATOM    101  CA  ALA A   8      48.908  33.091  40.249  1.00  0.00           C
ATOM    102  HA  ALA A   8      48.640  33.878  39.547  1.00  0.00           H
ATOM    103  CB  ALA A   8      47.735  32.230  40.635  1.00  0.00           C
ATOM    104  HB1 ALA A   8      47.139  31.945  39.772  1.00  0.00           H
ATOM    105  HB2 ALA A   8      48.107  31.306  41.083  1.00  0.00           H
ATOM    106  HB3 ALA A   8      47.144  32.673  41.425  1.00  0.00           H
ATOM    107  C   ALA A   8      49.605  33.797  41.440  1.00  0.00           C
ATOM    108  O   ALA A   8      50.659  33.373  41.900  1.00  0.00           O
ATOM    109  N   LEU A   9      48.910  34.708  42.039  1.00  0.00           N
ATOM    110  H   LEU A   9      48.086  35.084  41.580  1.00  0.00           H
ATOM    111  CA  LEU A   9      49.220  35.360  43.301  1.00  0.00           C
ATOM    112  HA  LEU A   9      50.104  34.852  43.697  1.00  0.00           H
ATOM    113  CB  LEU A   9      49.715  36.799  43.063  1.00  0.00           C
ATOM    114  HB1 LEU A   9      49.787  37.298  44.020  1.00  0.00           H
ATOM    115  HB2 LEU A   9      48.928  37.346  42.536  1.00  0.00           H
ATOM    116  CG  LEU A   9      51.116  36.941  42.267  1.00  0.00           C
ATOM    117  HG  LEU A   9      51.822  36.141  42.490  1.00  0.00           H
ATOM    118  CD1 LEU A   9      50.929  36.879  40.751  1.00  0.00           C
ATOM    119 1HD1 LEU A   9      50.080  37.435  40.369  1.00  0.00           H
ATOM    120 2HD1 LEU A   9      51.933  37.100  40.382  1.00  0.00           H
ATOM    121 3HD1 LEU A   9      50.737  35.861  40.425  1.00  0.00           H
ATOM    122  CD2 LEU A   9      51.712  38.311  42.555  1.00  0.00           C
ATOM    123 1HD2 LEU A   9      50.939  39.078  42.570  1.00  0.00           H
ATOM    124 2HD2 LEU A   9      52.105  38.321  43.570  1.00  0.00           H
ATOM    125 3HD2 LEU A   9      52.518  38.611  41.884  1.00  0.00           H
ATOM    126  C   LEU A   9      48.014  35.248  44.273  1.00  0.00           C
ATOM    127  O   LEU A   9      46.820  35.263  43.914  1.00  0.00           O
ATOM    128  N   ILE A  10      48.461  35.094  45.539  1.00  0.00           N
ATOM    129  H   ILE A  10      49.459  35.057  45.669  1.00  0.00           H
ATOM    130  CA  ILE A  10      47.484  34.945  46.654  1.00  0.00           C
ATOM    131  HA  ILE A  10      46.625  35.594  46.482  1.00  0.00           H
ATOM    132  CB  ILE A  10      46.990  33.493  46.835  1.00  0.00           C
ATOM    133  HB  ILE A  10      46.500  33.240  45.891  1.00  0.00           H
ATOM    134  CG2 ILE A  10      48.122  32.442  47.009  1.00  0.00           C
ATOM    135 1HG2 ILE A  10      48.455  32.509  48.045  1.00  0.00           H
ATOM    136 2HG2 ILE A  10      47.908  31.382  46.924  1.00  0.00           H
ATOM    137 3HG2 ILE A  10      48.975  32.698  46.368  1.00  0.00           H
ATOM    138  CG1 ILE A  10      45.886  33.517  47.926  1.00  0.00           C
ATOM    139 1HG1 ILE A  10      45.070  34.175  47.619  1.00  0.00           H
ATOM    140 2HG1 ILE A  10      46.241  33.919  48.877  1.00  0.00           H
ATOM    141  CD  ILE A  10      45.157  32.182  48.269  1.00  0.00           C
ATOM    142  HD1 ILE A  10      44.264  32.397  48.856  1.00  0.00           H
ATOM    143  HD2 ILE A  10      44.804  31.661  47.388  1.00  0.00           H
ATOM    144  HD3 ILE A  10      45.861  31.519  48.760  1.00  0.00           H
ATOM    145  C   ILE A  10      48.134  35.482  47.972  1.00  0.00           C
ATOM    146  O   ILE A  10      49.254  35.133  48.252  1.00  0.00           O
ATOM    147  N   ARG A  11      47.421  36.188  48.822  1.00  0.00           N
ATOM    148  H   ARG A  11      46.455  36.375  48.633  1.00  0.00           H
ATOM    149  CA  ARG A  11      47.932  36.694  50.137  1.00  0.00           C
ATOM    150  HA  ARG A  11      48.949  36.312  50.205  1.00  0.00           H
ATOM    151  CB  ARG A  11      48.169  38.215  50.023  1.00  0.00           C
ATOM    152  HB1 ARG A  11      47.242  38.724  49.763  1.00  0.00           H
ATOM    153  HB2 ARG A  11      48.830  38.375  49.175  1.00  0.00           H
ATOM    154  CG  ARG A  11      48.768  38.886  51.314  1.00  0.00           C
ATOM    155  HG1 ARG A  11      49.538  38.234  51.726  1.00  0.00           H
ATOM    156  HG2 ARG A  11      47.959  39.016  52.019  1.00  0.00           H
ATOM    157  CD  ARG A  11      49.463  40.210  51.047  1.00  0.00           C
ATOM    158  HD1 ARG A  11      48.612  40.886  50.984  1.00  0.00           H
ATOM    159  HD2 ARG A  11      49.989  40.132  50.092  1.00  0.00           H
ATOM    160  NE  ARG A  11      50.321  40.517  52.144  1.00  0.00           N
ATOM    161  HE  ARG A  11      50.332  39.914  52.961  1.00  0.00           H
ATOM    162  CZ  ARG A  11      51.346  41.388  52.046  1.00  0.00           C
ATOM    163  NH1 ARG A  11      51.503  42.190  51.113  1.00  0.00           N
ATOM    164 1HH1 ARG A  11      50.776  42.246  50.411  1.00  0.00           H
ATOM    165 2HH1 ARG A  11      52.193  42.936  51.098  1.00  0.00           H
ATOM    166  NH2 ARG A  11      52.180  41.400  53.006  1.00  0.00           N
ATOM    167 1HH2 ARG A  11      52.110  40.644  53.673  1.00  0.00           H
ATOM    168 2HH2 ARG A  11      53.113  41.784  52.925  1.00  0.00           H
ATOM    169  C   ARG A  11      47.133  36.224  51.324  1.00  0.00           C
ATOM    170  O   ARG A  11      45.919  36.240  51.190  1.00  0.00           O
ATOM    171  N   GLY A  12      47.801  35.714  52.326  1.00  0.00           N
ATOM    172  H   GLY A  12      48.759  35.435  52.149  1.00  0.00           H
ATOM    173  CA  GLY A  12      47.134  35.247  53.581  1.00  0.00           C
ATOM    174  HA1 GLY A  12      47.854  34.654  54.150  1.00  0.00           H
ATOM    175  HA2 GLY A  12      46.288  34.621  53.293  1.00  0.00           H
ATOM    176  C   GLY A  12      46.654  36.392  54.493  1.00  0.00           C
ATOM    177  O   GLY A  12      47.112  37.537  54.417  1.00  0.00           O
ATOM    178  N   VAL A  13      45.570  36.196  55.266  1.00  0.00           N
ATOM    179  H   VAL A  13      45.161  35.289  55.451  1.00  0.00           H
ATOM    180  CA  VAL A  13      44.972  37.261  56.084  1.00  0.00           C
ATOM    181  HA  VAL A  13      44.880  38.134  55.432  1.00  0.00           H
ATOM    182  CB  VAL A  13      43.543  36.876  56.438  1.00  0.00           C
ATOM    183  HB  VAL A  13      43.562  35.895  56.910  1.00  0.00           H
ATOM    184  CG1 VAL A  13      42.912  37.894  57.383  1.00  0.00           C
ATOM    185 1HG1 VAL A  13      41.973  37.488  57.778  1.00  0.00           H
ATOM    186 2HG1 VAL A  13      43.522  38.012  58.283  1.00  0.00           H
ATOM    187 3HG1 VAL A  13      42.982  38.874  56.919  1.00  0.00           H
ATOM    188  CG2 VAL A  13      42.652  36.590  55.259  1.00  0.00           C
ATOM    189 1HG2 VAL A  13      42.516  37.592  54.847  1.00  0.00           H
ATOM    190 2HG2 VAL A  13      43.115  35.914  54.544  1.00  0.00           H
ATOM    191 3HG2 VAL A  13      41.636  36.230  55.463  1.00  0.00           H
ATOM    192  C   VAL A  13      45.840  37.401  57.373  1.00  0.00           C
ATOM    193  O   VAL A  13      46.201  36.399  58.032  1.00  0.00           O
ATOM    194  N   PRO A  14      46.267  38.619  57.730  1.00  0.00           N
ATOM    195  CD  PRO A  14      46.321  39.725  56.855  1.00  0.00           C
ATOM    196  HD1 PRO A  14      45.336  39.913  56.424  1.00  0.00           H
ATOM    197  HD2 PRO A  14      47.068  39.542  56.091  1.00  0.00           H
ATOM    198  CG  PRO A  14      46.697  40.937  57.632  1.00  0.00           C
ATOM    199  HG1 PRO A  14      45.753  41.449  57.801  1.00  0.00           H
ATOM    200  HG2 PRO A  14      47.293  41.654  57.066  1.00  0.00           H
ATOM    201  CB  PRO A  14      47.437  40.340  58.832  1.00  0.00           C
ATOM    202  HB1 PRO A  14      47.118  40.996  59.639  1.00  0.00           H
ATOM    203  HB2 PRO A  14      48.494  40.300  58.614  1.00  0.00           H
ATOM    204  CA  PRO A  14      46.949  38.926  59.037  1.00  0.00           C
ATOM    205  HA  PRO A  14      47.769  38.264  59.299  1.00  0.00           H
ATOM    206  C   PRO A  14      45.935  38.922  60.273  1.00  0.00           C
ATOM    207  O   PRO A  14      44.852  39.523  60.292  1.00  0.00           O
ATOM    208  N   GLU A  15      46.424  38.266  61.370  1.00  0.00           N
ATOM    209  H   GLU A  15      47.320  37.840  61.231  1.00  0.00           H
ATOM    210  CA  GLU A  15      45.805  38.212  62.703  1.00  0.00           C
ATOM    211  HA  GLU A  15      44.886  37.645  62.571  1.00  0.00           H
ATOM    212  CB  GLU A  15      46.750  37.488  63.665  1.00  0.00           C
ATOM    213  HB1 GLU A  15      47.453  38.232  64.046  1.00  0.00           H
ATOM    214  HB2 GLU A  15      47.313  36.764  63.088  1.00  0.00           H
ATOM    215  CG  GLU A  15      45.970  36.766  64.779  1.00  0.00           C
ATOM    216  HG1 GLU A  15      45.139  36.233  64.324  1.00  0.00           H
ATOM    217  HG2 GLU A  15      45.603  37.423  65.573  1.00  0.00           H
ATOM    218  CD  GLU A  15      46.788  35.811  65.653  1.00  0.00           C
ATOM    219  OE1 GLU A  15      46.268  34.828  66.176  1.00  0.00           O
ATOM    220  OE2 GLU A  15      48.029  36.008  65.783  1.00  0.00           O
ATOM    221  C   GLU A  15      45.466  39.600  63.244  1.00  0.00           C
ATOM    222  O   GLU A  15      44.480  39.626  64.028  1.00  0.00           O
ATOM    223  N   SER A  16      46.171  40.723  62.969  1.00  0.00           N
ATOM    224  H   SER A  16      46.901  40.630  62.289  1.00  0.00           H
ATOM    225  CA  SER A  16      45.700  42.055  63.382  1.00  0.00           C
ATOM    226  HA  SER A  16      45.606  42.090  64.475  1.00  0.00           H
ATOM    227  CB  SER A  16      46.720  43.163  62.948  1.00  0.00           C
ATOM    228  HB1 SER A  16      47.665  42.972  63.470  1.00  0.00           H
ATOM    229  HB2 SER A  16      46.309  44.041  63.441  1.00  0.00           H
ATOM    230  OG  SER A  16      46.994  43.188  61.499  1.00  0.00           O
ATOM    231  HG  SER A  16      47.516  43.953  61.251  1.00  0.00           H
ATOM    232  C   SER A  16      44.257  42.436  62.909  1.00  0.00           C
ATOM    233  O   SER A  16      43.556  43.141  63.624  1.00  0.00           O
ATOM    234  N   LEU A  17      43.741  41.866  61.848  1.00  0.00           N
ATOM    235  H   LEU A  17      44.358  41.221  61.368  1.00  0.00           H
ATOM    236  CA  LEU A  17      42.364  42.031  61.342  1.00  0.00           C
ATOM    237  HA  LEU A  17      42.079  43.091  61.386  1.00  0.00           H
ATOM    238  CB  LEU A  17      42.239  41.498  59.882  1.00  0.00           C
ATOM    239  HB1 LEU A  17      42.060  40.420  59.857  1.00  0.00           H
ATOM    240  HB2 LEU A  17      43.175  41.708  59.365  1.00  0.00           H
ATOM    241  CG  LEU A  17      41.093  42.141  59.054  1.00  0.00           C
ATOM    242  HG  LEU A  17      40.142  41.966  59.538  1.00  0.00           H
ATOM    243  CD1 LEU A  17      41.313  43.596  58.830  1.00  0.00           C
ATOM    244 1HD1 LEU A  17      40.414  44.175  58.654  1.00  0.00           H
ATOM    245 2HD1 LEU A  17      41.820  44.129  59.641  1.00  0.00           H
ATOM    246 3HD1 LEU A  17      41.941  43.671  57.941  1.00  0.00           H
ATOM    247  CD2 LEU A  17      41.053  41.394  57.695  1.00  0.00           C
ATOM    248 1HD2 LEU A  17      42.105  41.250  57.422  1.00  0.00           H
ATOM    249 2HD2 LEU A  17      40.677  40.407  57.954  1.00  0.00           H
ATOM    250 3HD2 LEU A  17      40.485  41.934  56.928  1.00  0.00           H
ATOM    251  C   LEU A  17      41.251  41.306  62.068  1.00  0.00           C
ATOM    252  O   LEU A  17      40.129  41.802  62.274  1.00  0.00           O
ATOM    253  N   ALA A  18      41.668  40.183  62.657  1.00  0.00           N
ATOM    254  H   ALA A  18      42.635  39.927  62.534  1.00  0.00           H
ATOM    255  CA  ALA A  18      40.887  39.274  63.434  1.00  0.00           C
ATOM    256  HA  ALA A  18      39.851  39.295  63.121  1.00  0.00           H
ATOM    257  CB  ALA A  18      41.525  37.905  63.004  1.00  0.00           C
ATOM    258  HB1 ALA A  18      40.859  37.116  63.350  1.00  0.00           H
ATOM    259  HB2 ALA A  18      41.716  37.838  61.934  1.00  0.00           H
ATOM    260  HB3 ALA A  18      42.411  37.655  63.585  1.00  0.00           H
ATOM    261  C   ALA A  18      40.994  39.491  64.990  1.00  0.00           C
ATOM    262  O   ALA A  18      40.374  38.788  65.828  1.00  0.00           O
ATOM    263  N   SER A  19      41.935  40.428  65.378  1.00  0.00           N
ATOM    264  H   SER A  19      42.424  40.935  64.643  1.00  0.00           H
ATOM    265  CA  SER A  19      42.153  40.944  66.745  1.00  0.00           C
ATOM    266  HA  SER A  19      41.517  40.363  67.420  1.00  0.00           H
ATOM    267  CB  SER A  19      43.530  40.455  67.112  1.00  0.00           C
ATOM    268  HB1 SER A  19      43.626  39.376  66.966  1.00  0.00           H
ATOM    269  HB2 SER A  19      43.687  40.690  68.163  1.00  0.00           H
ATOM    270  OG  SER A  19      44.543  41.116  66.395  1.00  0.00           O
ATOM    271  HG  SER A  19      44.845  40.560  65.673  1.00  0.00           H
ATOM    272  C   SER A  19      41.794  42.389  67.074  1.00  0.00           C
ATOM    273  O   SER A  19      41.596  42.671  68.272  1.00  0.00           O
ATOM    274  N   GLY A  20      41.659  43.315  66.099  1.00  0.00           N
ATOM    275  H   GLY A  20      41.887  43.060  65.153  1.00  0.00           H
ATOM    276  CA  GLY A  20      41.448  44.703  66.417  1.00  0.00           C
ATOM    277  HA1 GLY A  20      42.267  45.010  67.053  1.00  0.00           H
ATOM    278  HA2 GLY A  20      40.523  44.902  66.971  1.00  0.00           H
ATOM    279  C   GLY A  20      41.414  45.693  65.269  1.00  0.00           C
ATOM    280  O   GLY A  20      40.664  46.673  65.433  1.00  0.00           O
ATOM    281  N   GLU A  21      42.145  45.463  64.180  1.00  0.00           N
ATOM    282  H   GLU A  21      42.750  44.653  64.172  1.00  0.00           H
ATOM    283  CA  GLU A  21      42.181  46.425  63.099  1.00  0.00           C
ATOM    284  HA  GLU A  21      42.418  47.443  63.429  1.00  0.00           H
ATOM    285  CB  GLU A  21      43.253  46.050  62.063  1.00  0.00           C
ATOM    286  HB1 GLU A  21      43.176  46.618  61.126  1.00  0.00           H
ATOM    287  HB2 GLU A  21      43.059  45.036  61.705  1.00  0.00           H
ATOM    288  CG  GLU A  21      44.704  46.134  62.604  1.00  0.00           C
ATOM    289  HG1 GLU A  21      45.340  45.587  61.913  1.00  0.00           H
ATOM    290  HG2 GLU A  21      44.809  45.738  63.616  1.00  0.00           H
ATOM    291  CD  GLU A  21      45.275  47.564  62.671  1.00  0.00           C
ATOM    292  OE1 GLU A  21      46.485  47.748  63.050  1.00  0.00           O
ATOM    293  OE2 GLU A  21      44.543  48.553  62.384  1.00  0.00           O
ATOM    294  C   GLU A  21      40.899  46.581  62.284  1.00  0.00           C
ATOM    295  O   GLU A  21      40.750  47.584  61.562  1.00  0.00           O
ATOM    296  N   GLY A  22      39.894  45.657  62.399  1.00  0.00           N
ATOM    297  H   GLY A  22      40.005  44.940  63.097  1.00  0.00           H
ATOM    298  CA  GLY A  22      38.568  45.955  61.880  1.00  0.00           C
ATOM    299  HA1 GLY A  22      38.054  45.010  61.734  1.00  0.00           H
ATOM    300  HA2 GLY A  22      38.671  46.421  60.892  1.00  0.00           H
ATOM    301  C   GLY A  22      37.742  46.988  62.688  1.00  0.00           C
ATOM    302  O   GLY A  22      36.746  46.617  63.273  1.00  0.00           O
ATOM    303  N   ALA A  23      38.119  48.263  62.617  1.00  0.00           N
ATOM    304  H   ALA A  23      38.983  48.412  62.099  1.00  0.00           H
ATOM    305  CA  ALA A  23      37.330  49.359  63.114  1.00  0.00           C
ATOM    306  HA  ALA A  23      37.896  50.271  62.975  1.00  0.00           H
ATOM    307  CB  ALA A  23      36.152  49.541  62.185  1.00  0.00           C
ATOM    308  HB1 ALA A  23      36.405  49.564  61.124  1.00  0.00           H
ATOM    309  HB2 ALA A  23      35.624  48.589  62.249  1.00  0.00           H
ATOM    310  HB3 ALA A  23      35.452  50.353  62.394  1.00  0.00           H
ATOM    311  C   ALA A  23      37.073  49.302  64.574  1.00  0.00           C
ATOM    312  O   ALA A  23      35.915  49.473  65.022  1.00  0.00           O
ATOM    313  N   GLY A  24      38.105  48.944  65.375  1.00  0.00           N
ATOM    314  H   GLY A  24      38.942  48.781  64.849  1.00  0.00           H
ATOM    315  CA  GLY A  24      38.023  48.809  66.831  1.00  0.00           C
ATOM    316  HA1 GLY A  24      37.466  49.646  67.247  1.00  0.00           H
ATOM    317  HA2 GLY A  24      39.071  48.904  67.111  1.00  0.00           H
ATOM    318  C   GLY A  24      37.557  47.499  67.388  1.00  0.00           C
ATOM    319  O   GLY A  24      37.350  47.398  68.583  1.00  0.00           O
ATOM    320  N   ALA A  25      37.322  46.567  66.494  1.00  0.00           N
ATOM    321  H   ALA A  25      37.404  46.907  65.541  1.00  0.00           H
ATOM    322  CA  ALA A  25      37.112  45.110  66.659  1.00  0.00           C
ATOM    323  HA  ALA A  25      37.505  44.813  67.624  1.00  0.00           H
ATOM    324  CB  ALA A  25      35.647  44.859  66.611  1.00  0.00           C
ATOM    325  HB1 ALA A  25      35.351  45.324  65.673  1.00  0.00           H
ATOM    326  HB2 ALA A  25      35.528  43.773  66.572  1.00  0.00           H
ATOM    327  HB3 ALA A  25      35.099  45.136  67.514  1.00  0.00           H
ATOM    328  C   ALA A  25      37.906  44.206  65.708  1.00  0.00           C
ATOM    329  O   ALA A  25      38.454  44.603  64.665  1.00  0.00           O
ATOM    330  N   GLY A  26      37.988  42.914  66.017  1.00  0.00           N
ATOM    331  H   GLY A  26      37.832  42.702  66.994  1.00  0.00           H
ATOM    332  CA  GLY A  26      38.026  41.796  65.023  1.00  0.00           C
ATOM    333  HA1 GLY A  26      38.117  40.817  65.489  1.00  0.00           H
ATOM    334  HA2 GLY A  26      38.893  41.933  64.372  1.00  0.00           H
ATOM    335  C   GLY A  26      36.875  41.793  64.049  1.00  0.00           C
ATOM    336  O   GLY A  26      35.667  41.996  64.402  1.00  0.00           O
ATOM    337  N   LEU A  27      37.127  41.489  62.794  1.00  0.00           N
ATOM    338  H   LEU A  27      38.102  41.464  62.534  1.00  0.00           H
ATOM    339  CA  LEU A  27      36.113  41.301  61.785  1.00  0.00           C
ATOM    340  HA  LEU A  27      35.489  42.187  61.897  1.00  0.00           H
ATOM    341  CB  LEU A  27      36.603  41.268  60.329  1.00  0.00           C
ATOM    342  HB1 LEU A  27      35.821  40.805  59.734  1.00  0.00           H
ATOM    343  HB2 LEU A  27      37.471  40.598  60.354  1.00  0.00           H
ATOM    344  CG  LEU A  27      37.006  42.628  59.620  1.00  0.00           C
ATOM    345  HG  LEU A  27      37.969  42.971  59.998  1.00  0.00           H
ATOM    346  CD1 LEU A  27      37.216  42.329  58.176  1.00  0.00           C
ATOM    347 1HD1 LEU A  27      37.986  41.562  58.238  1.00  0.00           H
ATOM    348 2HD1 LEU A  27      36.319  41.994  57.665  1.00  0.00           H
ATOM    349 3HD1 LEU A  27      37.627  43.174  57.625  1.00  0.00           H
ATOM    350  CD2 LEU A  27      36.067  43.756  59.791  1.00  0.00           C
ATOM    351 1HD2 LEU A  27      35.115  43.416  59.388  1.00  0.00           H
ATOM    352 2HD2 LEU A  27      35.963  44.134  60.802  1.00  0.00           H
ATOM    353 3HD2 LEU A  27      36.328  44.610  59.159  1.00  0.00           H
ATOM    354  C   LEU A  27      35.198  40.106  62.198  1.00  0.00           C
ATOM    355  O   LEU A  27      35.609  39.074  62.704  1.00  0.00           O
ATOM    356  N   PRO A  28      33.874  40.251  61.994  1.00  0.00           N
ATOM    357  CD  PRO A  28      33.187  41.323  61.310  1.00  0.00           C
ATOM    358  HD1 PRO A  28      33.272  41.288  60.221  1.00  0.00           H
ATOM    359  HD2 PRO A  28      33.555  42.293  61.637  1.00  0.00           H
ATOM    360  CG  PRO A  28      31.713  41.179  61.670  1.00  0.00           C
ATOM    361  HG1 PRO A  28      31.019  41.536  60.908  1.00  0.00           H
ATOM    362  HG2 PRO A  28      31.540  41.774  62.563  1.00  0.00           H
ATOM    363  CB  PRO A  28      31.537  39.750  62.010  1.00  0.00           C
ATOM    364  HB1 PRO A  28      31.278  39.157  61.137  1.00  0.00           H
ATOM    365  HB2 PRO A  28      30.814  39.556  62.802  1.00  0.00           H
ATOM    366  CA  PRO A  28      32.904  39.282  62.523  1.00  0.00           C
ATOM    367  HA  PRO A  28      32.952  39.483  63.592  1.00  0.00           H
ATOM    368  C   PRO A  28      33.197  37.807  62.184  1.00  0.00           C
ATOM    369  O   PRO A  28      33.427  37.429  61.026  1.00  0.00           O
ATOM    370  N   ALA A  29      33.258  37.011  63.238  1.00  0.00           N
ATOM    371  H   ALA A  29      33.097  37.464  64.140  1.00  0.00           H
ATOM    372  CA  ALA A  29      33.667  35.563  63.311  1.00  0.00           C
ATOM    373  HA  ALA A  29      33.917  35.239  64.318  1.00  0.00           H
ATOM    374  CB  ALA A  29      32.434  34.656  62.978  1.00  0.00           C
ATOM    375  HB1 ALA A  29      32.171  34.970  61.964  1.00  0.00           H
ATOM    376  HB2 ALA A  29      32.642  33.624  63.239  1.00  0.00           H
ATOM    377  HB3 ALA A  29      31.574  34.983  63.556  1.00  0.00           H
ATOM    378  C   ALA A  29      35.044  35.131  62.720  1.00  0.00           C
ATOM    379  O   ALA A  29      35.182  33.960  62.362  1.00  0.00           O
ATOM    380  N   LEU A  30      36.022  35.998  62.500  1.00  0.00           N
ATOM    381  H   LEU A  30      35.756  36.966  62.633  1.00  0.00           H
ATOM    382  CA  LEU A  30      37.319  35.681  61.804  1.00  0.00           C
ATOM    383  HA  LEU A  30      37.051  35.021  60.980  1.00  0.00           H
ATOM    384  CB  LEU A  30      37.833  36.899  61.108  1.00  0.00           C
ATOM    385  HB1 LEU A  30      37.858  37.758  61.783  1.00  0.00           H
ATOM    386  HB2 LEU A  30      37.123  37.159  60.318  1.00  0.00           H
ATOM    387  CG  LEU A  30      39.252  36.796  60.402  1.00  0.00           C
ATOM    388  HG  LEU A  30      39.989  36.608  61.191  1.00  0.00           H
ATOM    389  CD1 LEU A  30      39.382  35.698  59.342  1.00  0.00           C
ATOM    390 1HD1 LEU A  30      39.299  34.685  59.742  1.00  0.00           H
ATOM    391 2HD1 LEU A  30      38.719  35.786  58.479  1.00  0.00           H
ATOM    392 3HD1 LEU A  30      40.419  35.734  59.001  1.00  0.00           H
ATOM    393  CD2 LEU A  30      39.492  38.193  59.860  1.00  0.00           C
ATOM    394 1HD2 LEU A  30      40.426  38.236  59.311  1.00  0.00           H
ATOM    395 2HD2 LEU A  30      38.713  38.433  59.138  1.00  0.00           H
ATOM    396 3HD2 LEU A  30      39.550  38.788  60.770  1.00  0.00           H
ATOM    397  C   LEU A  30      38.297  34.963  62.797  1.00  0.00           C
ATOM    398  O   LEU A  30      38.698  35.505  63.835  1.00  0.00           O
ATOM    399  N   ASP A  31      38.771  33.831  62.398  1.00  0.00           N
ATOM    400  H   ASP A  31      38.328  33.451  61.582  1.00  0.00           H
ATOM    401  CA  ASP A  31      39.776  32.931  63.097  1.00  0.00           C
ATOM    402  HA  ASP A  31      40.137  33.473  63.977  1.00  0.00           H
ATOM    403  CB  ASP A  31      39.048  31.734  63.772  1.00  0.00           C
ATOM    404  HB1 ASP A  31      38.508  31.207  62.986  1.00  0.00           H
ATOM    405  HB2 ASP A  31      38.328  32.114  64.496  1.00  0.00           H
ATOM    406  CG  ASP A  31      39.932  30.708  64.416  1.00  0.00           C
ATOM    407  OD1 ASP A  31      41.197  30.921  64.581  1.00  0.00           O
ATOM    408  OD2 ASP A  31      39.529  29.606  64.779  1.00  0.00           O
ATOM    409  C   ASP A  31      40.993  32.563  62.242  1.00  0.00           C
ATOM    410  O   ASP A  31      40.877  31.821  61.217  1.00  0.00           O
ATOM    411  N   LEU A  32      42.144  33.041  62.682  1.00  0.00           N
ATOM    412  H   LEU A  32      42.185  33.673  63.473  1.00  0.00           H
ATOM    413  CA  LEU A  32      43.415  32.837  61.968  1.00  0.00           C
ATOM    414  HA  LEU A  32      43.351  33.320  60.994  1.00  0.00           H
ATOM    415  CB  LEU A  32      44.427  33.620  62.762  1.00  0.00           C
ATOM    416  HB1 LEU A  32      44.523  33.252  63.782  1.00  0.00           H
ATOM    417  HB2 LEU A  32      43.964  34.597  62.888  1.00  0.00           H
ATOM    418  CG  LEU A  32      45.856  33.840  62.355  1.00  0.00           C
ATOM    419  HG  LEU A  32      46.251  34.452  63.166  1.00  0.00           H
ATOM    420  CD1 LEU A  32      46.767  32.566  62.144  1.00  0.00           C
ATOM    421 1HD1 LEU A  32      46.396  32.034  61.268  1.00  0.00           H
ATOM    422 2HD1 LEU A  32      47.789  32.859  61.918  1.00  0.00           H
ATOM    423 3HD1 LEU A  32      46.699  31.943  63.032  1.00  0.00           H
ATOM    424  CD2 LEU A  32      45.816  34.711  61.118  1.00  0.00           C
ATOM    425 1HD2 LEU A  32      45.048  35.484  61.089  1.00  0.00           H
ATOM    426 2HD2 LEU A  32      46.705  35.311  60.930  1.00  0.00           H
ATOM    427 3HD2 LEU A  32      45.664  34.047  60.259  1.00  0.00           H
ATOM    428  C   LEU A  32      43.686  31.274  61.832  1.00  0.00           C
ATOM    429  O   LEU A  32      44.248  30.938  60.764  1.00  0.00           O
ATOM    430  N   ALA A  33      43.320  30.333  62.732  1.00  0.00           N
ATOM    431  H   ALA A  33      42.626  30.567  63.417  1.00  0.00           H
ATOM    432  CA  ALA A  33      43.567  28.875  62.414  1.00  0.00           C
ATOM    433  HA  ALA A  33      44.621  28.898  62.172  1.00  0.00           H
ATOM    434  CB  ALA A  33      43.234  28.248  63.754  1.00  0.00           C
ATOM    435  HB1 ALA A  33      43.700  28.857  64.525  1.00  0.00           H
ATOM    436  HB2 ALA A  33      42.168  28.249  63.970  1.00  0.00           H
ATOM    437  HB3 ALA A  33      43.703  27.267  63.809  1.00  0.00           H
ATOM    438  C   ALA A  33      42.825  28.321  61.217  1.00  0.00           C
ATOM    439  O   ALA A  33      43.312  27.559  60.383  1.00  0.00           O
ATOM    440  N   LYS A  34      41.600  28.789  61.015  1.00  0.00           N
ATOM    441  H   LYS A  34      41.236  29.340  61.772  1.00  0.00           H
ATOM    442  CA  LYS A  34      40.705  28.547  59.887  1.00  0.00           C
ATOM    443  HA  LYS A  34      40.726  27.498  59.580  1.00  0.00           H
ATOM    444  CB  LYS A  34      39.304  28.856  60.481  1.00  0.00           C
ATOM    445  HB1 LYS A  34      39.175  29.936  60.542  1.00  0.00           H
ATOM    446  HB2 LYS A  34      39.268  28.420  61.479  1.00  0.00           H
ATOM    447  CG  LYS A  34      38.234  28.181  59.637  1.00  0.00           C
ATOM    448  HG1 LYS A  34      38.471  27.114  59.633  1.00  0.00           H
ATOM    449  HG2 LYS A  34      38.242  28.540  58.608  1.00  0.00           H
ATOM    450  CD  LYS A  34      36.826  28.505  60.269  1.00  0.00           C
ATOM    451  HD1 LYS A  34      36.099  28.020  59.617  1.00  0.00           H
ATOM    452  HD2 LYS A  34      36.654  29.579  60.303  1.00  0.00           H
ATOM    453  CE  LYS A  34      36.733  27.982  61.690  1.00  0.00           C
ATOM    454  HE1 LYS A  34      37.664  28.151  62.232  1.00  0.00           H
ATOM    455  HE2 LYS A  34      36.748  26.900  61.555  1.00  0.00           H
ATOM    456  NZ  LYS A  34      35.503  28.557  62.349  1.00  0.00           N
ATOM    457  HZ1 LYS A  34      35.448  28.443  63.353  1.00  0.00           H
ATOM    458  HZ2 LYS A  34      35.402  29.533  62.136  1.00  0.00           H
ATOM    459  HZ3 LYS A  34      34.755  28.032  61.916  1.00  0.00           H
ATOM    460  C   LYS A  34      41.108  29.286  58.609  1.00  0.00           C
ATOM    461  O   LYS A  34      41.145  28.800  57.491  1.00  0.00           O
ATOM    462  N   ALA A  35      41.538  30.510  58.695  1.00  0.00           N
ATOM    463  H   ALA A  35      41.319  31.021  59.541  1.00  0.00           H
ATOM    464  CA  ALA A  35      42.143  31.241  57.574  1.00  0.00           C
ATOM    465  HA  ALA A  35      41.382  31.074  56.804  1.00  0.00           H
ATOM    466  CB  ALA A  35      42.275  32.756  57.881  1.00  0.00           C
ATOM    467  HB1 ALA A  35      41.391  33.164  58.381  1.00  0.00           H
ATOM    468  HB2 ALA A  35      43.014  32.953  58.653  1.00  0.00           H
ATOM    469  HB3 ALA A  35      42.474  33.249  56.923  1.00  0.00           H
ATOM    470  C   ALA A  35      43.450  30.678  57.060  1.00  0.00           C
ATOM    471  O   ALA A  35      43.657  30.786  55.811  1.00  0.00           O
ATOM    472  N   GLN A  36      44.280  30.019  57.902  1.00  0.00           N
ATOM    473  H   GLN A  36      44.048  30.037  58.885  1.00  0.00           H
ATOM    474  CA  GLN A  36      45.439  29.199  57.489  1.00  0.00           C
ATOM    475  HA  GLN A  36      45.979  29.705  56.691  1.00  0.00           H
ATOM    476  CB  GLN A  36      46.344  28.985  58.706  1.00  0.00           C
ATOM    477  HB1 GLN A  36      46.900  28.078  58.444  1.00  0.00           H
ATOM    478  HB2 GLN A  36      45.867  28.772  59.658  1.00  0.00           H
ATOM    479  CG  GLN A  36      47.339  30.145  58.939  1.00  0.00           C
ATOM    480  HG1 GLN A  36      46.797  31.083  59.047  1.00  0.00           H
ATOM    481  HG2 GLN A  36      47.911  30.273  58.024  1.00  0.00           H
ATOM    482  CD  GLN A  36      48.388  29.983  60.008  1.00  0.00           C
ATOM    483  OE1 GLN A  36      48.504  28.883  60.546  1.00  0.00           O
ATOM    484  NE2 GLN A  36      49.172  30.986  60.336  1.00  0.00           N
ATOM    485 1HE2 GLN A  36      48.871  31.936  60.156  1.00  0.00           H
ATOM    486 2HE2 GLN A  36      49.606  30.910  61.249  1.00  0.00           H
ATOM    487  C   GLN A  36      45.029  27.833  56.879  1.00  0.00           C
ATOM    488  O   GLN A  36      45.788  27.232  56.078  1.00  0.00           O
ATOM    489  N   ARG A  37      43.864  27.258  57.244  1.00  0.00           N
ATOM    490  H   ARG A  37      43.372  27.642  58.031  1.00  0.00           H
ATOM    491  CA  ARG A  37      43.238  26.166  56.452  1.00  0.00           C
ATOM    492  HA  ARG A  37      43.998  25.402  56.268  1.00  0.00           H
ATOM    493  CB  ARG A  37      42.107  25.479  57.277  1.00  0.00           C
ATOM    494  HB1 ARG A  37      41.445  26.303  57.559  1.00  0.00           H
ATOM    495  HB2 ARG A  37      42.553  25.128  58.203  1.00  0.00           H
ATOM    496  CG  ARG A  37      41.342  24.273  56.579  1.00  0.00           C
ATOM    497  HG1 ARG A  37      42.058  23.465  56.494  1.00  0.00           H
ATOM    498  HG2 ARG A  37      41.042  24.595  55.580  1.00  0.00           H
ATOM    499  CD  ARG A  37      40.152  23.967  57.422  1.00  0.00           C
ATOM    500  HD1 ARG A  37      39.486  23.447  56.730  1.00  0.00           H
ATOM    501  HD2 ARG A  37      39.744  24.897  57.823  1.00  0.00           H
ATOM    502  NE  ARG A  37      40.391  22.881  58.390  1.00  0.00           N
ATOM    503  HE  ARG A  37      41.351  22.583  58.436  1.00  0.00           H
ATOM    504  CZ  ARG A  37      39.578  22.095  59.076  1.00  0.00           C
ATOM    505  NH1 ARG A  37      38.296  22.099  58.793  1.00  0.00           N
ATOM    506 1HH1 ARG A  37      37.899  22.704  58.086  1.00  0.00           H
ATOM    507 2HH1 ARG A  37      37.746  21.315  59.104  1.00  0.00           H
ATOM    508  NH2 ARG A  37      40.103  21.361  60.008  1.00  0.00           N
ATOM    509 1HH2 ARG A  37      41.064  21.412  60.305  1.00  0.00           H
ATOM    510 2HH2 ARG A  37      39.529  20.762  60.591  1.00  0.00           H
ATOM    511  C   ARG A  37      42.648  26.595  55.083  1.00  0.00           C
ATOM    512  O   ARG A  37      42.997  26.042  54.039  1.00  0.00           O
ATOM    513  N   GLU A  38      41.828  27.637  55.077  1.00  0.00           N
ATOM    514  H   GLU A  38      41.541  27.988  55.973  1.00  0.00           H
ATOM    515  CA  GLU A  38      41.121  28.211  53.817  1.00  0.00           C
ATOM    516  HA  GLU A  38      40.427  27.485  53.381  1.00  0.00           H
ATOM    517  CB  GLU A  38      40.217  29.338  54.299  1.00  0.00           C
ATOM    518  HB1 GLU A  38      40.828  30.237  54.412  1.00  0.00           H
ATOM    519  HB2 GLU A  38      39.799  28.996  55.244  1.00  0.00           H
ATOM    520  CG  GLU A  38      39.088  29.698  53.331  1.00  0.00           C
ATOM    521  HG1 GLU A  38      39.497  29.845  52.332  1.00  0.00           H
ATOM    522  HG2 GLU A  38      38.770  30.675  53.692  1.00  0.00           H
ATOM    523  CD  GLU A  38      37.948  28.730  53.310  1.00  0.00           C
ATOM    524  OE1 GLU A  38      36.956  28.926  54.108  1.00  0.00           O
ATOM    525  OE2 GLU A  38      37.978  27.708  52.505  1.00  0.00           O
ATOM    526  C   GLU A  38      42.109  28.709  52.732  1.00  0.00           C
ATOM    527  O   GLU A  38      41.841  28.668  51.511  1.00  0.00           O
ATOM    528  N   HIS A  39      43.287  29.249  53.169  1.00  0.00           N
ATOM    529  H   HIS A  39      43.493  29.496  54.127  1.00  0.00           H
ATOM    530  CA  HIS A  39      44.457  29.575  52.250  1.00  0.00           C
ATOM    531  HA  HIS A  39      44.141  30.206  51.427  1.00  0.00           H
ATOM    532  CB  HIS A  39      45.466  30.367  53.123  1.00  0.00           C
ATOM    533  HB1 HIS A  39      45.858  29.766  53.951  1.00  0.00           H
ATOM    534  HB2 HIS A  39      44.944  31.196  53.599  1.00  0.00           H
ATOM    535  CG  HIS A  39      46.658  30.998  52.418  1.00  0.00           C
ATOM    536  ND1 HIS A  39      46.512  32.130  51.560  1.00  0.00           N
ATOM    537  CE1 HIS A  39      47.832  32.298  51.168  1.00  0.00           C
ATOM    538  HE1 HIS A  39      48.180  33.219  50.716  1.00  0.00           H
ATOM    539  NE2 HIS A  39      48.699  31.355  51.645  1.00  0.00           N
ATOM    540  HE2 HIS A  39      49.690  31.514  51.511  1.00  0.00           H
ATOM    541  CD2 HIS A  39      47.967  30.570  52.483  1.00  0.00           C
ATOM    542  HD2 HIS A  39      48.393  29.770  53.067  1.00  0.00           H
ATOM    543  C   HIS A  39      45.061  28.343  51.699  1.00  0.00           C
ATOM    544  O   HIS A  39      45.391  28.277  50.488  1.00  0.00           O
ATOM    545  N   GLY A  40      45.120  27.349  52.577  1.00  0.00           N
ATOM    546  H   GLY A  40      44.924  27.488  53.561  1.00  0.00           H
ATOM    547  CA  GLY A  40      45.827  26.128  52.182  1.00  0.00           C
ATOM    548  HA1 GLY A  40      45.915  25.386  52.983  1.00  0.00           H
ATOM    549  HA2 GLY A  40      46.835  26.288  51.814  1.00  0.00           H
ATOM    550  C   GLY A  40      44.948  25.344  51.259  1.00  0.00           C
ATOM    551  O   GLY A  40      45.418  24.698  50.317  1.00  0.00           O
ATOM    552  N   VAL A  41      43.648  25.314  51.531  1.00  0.00           N
ATOM    553  H   VAL A  41      43.320  25.818  52.344  1.00  0.00           H
ATOM    554  CA  VAL A  41      42.576  24.572  50.809  1.00  0.00           C
ATOM    555  HA  VAL A  41      42.868  23.538  50.647  1.00  0.00           H
ATOM    556  CB  VAL A  41      41.443  24.412  51.768  1.00  0.00           C
ATOM    557  HB  VAL A  41      41.308  25.333  52.342  1.00  0.00           H
ATOM    558  CG1 VAL A  41      40.067  24.188  51.147  1.00  0.00           C
ATOM    559 1HG1 VAL A  41      39.794  24.921  50.396  1.00  0.00           H
ATOM    560 2HG1 VAL A  41      40.016  23.189  50.691  1.00  0.00           H
ATOM    561 3HG1 VAL A  41      39.235  24.166  51.853  1.00  0.00           H
ATOM    562  CG2 VAL A  41      41.724  23.171  52.623  1.00  0.00           C
ATOM    563 1HG2 VAL A  41      41.861  22.273  52.030  1.00  0.00           H
ATOM    564 2HG2 VAL A  41      42.603  23.381  53.234  1.00  0.00           H
ATOM    565 3HG2 VAL A  41      40.890  22.971  53.296  1.00  0.00           H
ATOM    566  C   VAL A  41      42.333  25.238  49.432  1.00  0.00           C
ATOM    567  O   VAL A  41      42.201  24.530  48.450  1.00  0.00           O
ATOM    568  N   LEU A  42      42.379  26.568  49.293  1.00  0.00           N
ATOM    569  H   LEU A  42      42.505  27.158  50.099  1.00  0.00           H
ATOM    570  CA  LEU A  42      42.357  27.201  47.953  1.00  0.00           C
ATOM    571  HA  LEU A  42      41.652  26.742  47.253  1.00  0.00           H
ATOM    572  CB  LEU A  42      42.021  28.715  48.077  1.00  0.00           C
ATOM    573  HB1 LEU A  42      42.886  29.138  48.601  1.00  0.00           H
ATOM    574  HB2 LEU A  42      41.104  28.842  48.641  1.00  0.00           H
ATOM    575  CG  LEU A  42      41.900  29.473  46.695  1.00  0.00           C
ATOM    576  HG  LEU A  42      42.701  29.366  45.974  1.00  0.00           H
ATOM    577  CD1 LEU A  42      40.533  29.045  46.011  1.00  0.00           C
ATOM    578 1HD1 LEU A  42      40.180  29.802  45.307  1.00  0.00           H
ATOM    579 2HD1 LEU A  42      40.507  28.059  45.537  1.00  0.00           H
ATOM    580 3HD1 LEU A  42      39.722  29.122  46.732  1.00  0.00           H
ATOM    581  CD2 LEU A  42      41.820  30.923  46.860  1.00  0.00           C
ATOM    582 1HD2 LEU A  42      42.760  31.336  47.246  1.00  0.00           H
ATOM    583 2HD2 LEU A  42      41.689  31.356  45.874  1.00  0.00           H
ATOM    584 3HD2 LEU A  42      41.055  31.244  47.573  1.00  0.00           H
ATOM    585  C   LEU A  42      43.677  27.156  47.111  1.00  0.00           C
ATOM    586  O   LEU A  42      43.653  26.900  45.928  1.00  0.00           O
ATOM    587  N   GLY A  43      44.813  27.369  47.718  1.00  0.00           N
ATOM    588  H   GLY A  43      44.773  27.590  48.704  1.00  0.00           H
ATOM    589  CA  GLY A  43      46.140  27.343  47.037  1.00  0.00           C
ATOM    590  HA1 GLY A  43      46.895  27.758  47.691  1.00  0.00           H
ATOM    591  HA2 GLY A  43      45.964  27.908  46.118  1.00  0.00           H
ATOM    592  C   GLY A  43      46.571  25.913  46.670  1.00  0.00           C
ATOM    593  O   GLY A  43      47.143  25.739  45.598  1.00  0.00           O
ATOM    594  N   GLY A  44      46.166  24.876  47.455  1.00  0.00           N
ATOM    595  H   GLY A  44      45.837  25.154  48.369  1.00  0.00           H
ATOM    596  CA  GLY A  44      46.102  23.464  47.146  1.00  0.00           C
ATOM    597  HA1 GLY A  44      45.638  23.066  48.047  1.00  0.00           H
ATOM    598  HA2 GLY A  44      47.081  23.014  47.188  1.00  0.00           H
ATOM    599  C   GLY A  44      45.192  23.035  45.978  1.00  0.00           C
ATOM    600  O   GLY A  44      45.655  22.278  45.111  1.00  0.00           O
ATOM    601  N   LYS A  45      43.923  23.544  45.918  1.00  0.00           N
ATOM    602  H   LYS A  45      43.598  24.103  46.693  1.00  0.00           H
ATOM    603  CA  LYS A  45      43.180  23.555  44.643  1.00  0.00           C
ATOM    604  HA  LYS A  45      43.082  22.478  44.466  1.00  0.00           H
ATOM    605  CB  LYS A  45      41.871  24.204  44.974  1.00  0.00           C
ATOM    606  HB1 LYS A  45      41.925  25.284  44.898  1.00  0.00           H
ATOM    607  HB2 LYS A  45      41.582  23.770  45.932  1.00  0.00           H
ATOM    608  CG  LYS A  45      40.897  23.645  43.868  1.00  0.00           C
ATOM    609  HG1 LYS A  45      40.643  22.595  43.931  1.00  0.00           H
ATOM    610  HG2 LYS A  45      41.415  23.658  42.907  1.00  0.00           H
ATOM    611  CD  LYS A  45      39.675  24.520  43.794  1.00  0.00           C
ATOM    612  HD1 LYS A  45      39.031  24.113  43.011  1.00  0.00           H
ATOM    613  HD2 LYS A  45      40.107  25.499  43.598  1.00  0.00           H
ATOM    614  CE  LYS A  45      38.879  24.589  45.104  1.00  0.00           C
ATOM    615  HE1 LYS A  45      38.061  25.267  44.877  1.00  0.00           H
ATOM    616  HE2 LYS A  45      39.475  25.156  45.819  1.00  0.00           H
ATOM    617  NZ  LYS A  45      38.399  23.166  45.522  1.00  0.00           N
ATOM    618  HZ1 LYS A  45      38.596  23.086  46.517  1.00  0.00           H
ATOM    619  HZ2 LYS A  45      37.411  23.055  45.368  1.00  0.00           H
ATOM    620  HZ3 LYS A  45      38.983  22.524  45.013  1.00  0.00           H
ATOM    621  C   LYS A  45      43.933  24.154  43.468  1.00  0.00           C
ATOM    622  O   LYS A  45      44.166  23.456  42.517  1.00  0.00           O
ATOM    623  N   LEU A  46      44.290  25.406  43.565  1.00  0.00           N
ATOM    624  H   LEU A  46      44.228  25.763  44.513  1.00  0.00           H
ATOM    625  CA  LEU A  46      44.939  26.206  42.458  1.00  0.00           C
ATOM    626  HA  LEU A  46      44.208  26.185  41.651  1.00  0.00           H
ATOM    627  CB  LEU A  46      45.340  27.642  42.918  1.00  0.00           C
ATOM    628  HB1 LEU A  46      46.167  27.939  42.272  1.00  0.00           H
ATOM    629  HB2 LEU A  46      45.865  27.561  43.870  1.00  0.00           H
ATOM    630  CG  LEU A  46      44.181  28.667  43.087  1.00  0.00           C
ATOM    631  HG  LEU A  46      43.250  28.289  43.505  1.00  0.00           H
ATOM    632  CD1 LEU A  46      44.670  29.830  44.008  1.00  0.00           C
ATOM    633 1HD1 LEU A  46      43.877  30.569  44.158  1.00  0.00           H
ATOM    634 2HD1 LEU A  46      44.889  29.457  45.011  1.00  0.00           H
ATOM    635 3HD1 LEU A  46      45.486  30.386  43.540  1.00  0.00           H
ATOM    636  CD2 LEU A  46      43.959  29.175  41.681  1.00  0.00           C
ATOM    637 1HD2 LEU A  46      43.076  29.803  41.668  1.00  0.00           H
ATOM    638 2HD2 LEU A  46      44.766  29.775  41.255  1.00  0.00           H
ATOM    639 3HD2 LEU A  46      43.704  28.355  41.004  1.00  0.00           H
ATOM    640  C   LEU A  46      46.225  25.402  41.931  1.00  0.00           C
ATOM    641  O   LEU A  46      46.424  25.295  40.712  1.00  0.00           O
ATOM    642  N   ARG A  47      46.951  24.702  42.777  1.00  0.00           N
ATOM    643  H   ARG A  47      46.728  24.730  43.757  1.00  0.00           H
ATOM    644  CA  ARG A  47      48.057  23.803  42.493  1.00  0.00           C
ATOM    645  HA  ARG A  47      48.704  24.178  41.701  1.00  0.00           H
ATOM    646  CB  ARG A  47      48.927  23.668  43.800  1.00  0.00           C
ATOM    647  HB1 ARG A  47      49.588  22.799  43.783  1.00  0.00           H
ATOM    648  HB2 ARG A  47      48.329  23.551  44.704  1.00  0.00           H
ATOM    649  CG  ARG A  47      49.804  24.907  43.959  1.00  0.00           C
ATOM    650  HG1 ARG A  47      49.382  25.909  43.975  1.00  0.00           H
ATOM    651  HG2 ARG A  47      50.491  24.996  43.114  1.00  0.00           H
ATOM    652  CD  ARG A  47      50.534  24.668  45.275  1.00  0.00           C
ATOM    653  HD1 ARG A  47      51.115  23.748  45.186  1.00  0.00           H
ATOM    654  HD2 ARG A  47      49.834  24.499  46.105  1.00  0.00           H
ATOM    655  NE  ARG A  47      51.501  25.751  45.477  1.00  0.00           N
ATOM    656  HE  ARG A  47      52.015  26.132  44.705  1.00  0.00           H
ATOM    657  CZ  ARG A  47      51.761  26.386  46.637  1.00  0.00           C
ATOM    658  NH1 ARG A  47      52.516  27.466  46.542  1.00  0.00           N
ATOM    659 1HH1 ARG A  47      52.972  27.812  45.724  1.00  0.00           H
ATOM    660 2HH1 ARG A  47      52.761  27.993  47.369  1.00  0.00           H
ATOM    661  NH2 ARG A  47      51.165  26.124  47.716  1.00  0.00           N
ATOM    662 1HH2 ARG A  47      50.697  25.239  47.809  1.00  0.00           H
ATOM    663 2HH2 ARG A  47      51.365  26.672  48.542  1.00  0.00           H
ATOM    664  C   ARG A  47      47.675  22.452  41.928  1.00  0.00           C
ATOM    665  O   ARG A  47      48.028  22.182  40.800  1.00  0.00           O
ATOM    666  N   GLN A  48      47.051  21.615  42.706  1.00  0.00           N
ATOM    667  H   GLN A  48      46.735  22.008  43.587  1.00  0.00           H
ATOM    668  CA  GLN A  48      46.863  20.156  42.430  1.00  0.00           C
ATOM    669  HA  GLN A  48      47.780  19.841  41.918  1.00  0.00           H
ATOM    670  CB  GLN A  48      46.793  19.419  43.792  1.00  0.00           C
ATOM    671  HB1 GLN A  48      46.777  18.338  43.799  1.00  0.00           H
ATOM    672  HB2 GLN A  48      45.829  19.673  44.229  1.00  0.00           H
ATOM    673  CG  GLN A  48      47.829  19.769  44.803  1.00  0.00           C
ATOM    674  HG1 GLN A  48      47.578  19.268  45.737  1.00  0.00           H
ATOM    675  HG2 GLN A  48      47.719  20.801  45.153  1.00  0.00           H
ATOM    676  CD  GLN A  48      49.256  19.335  44.312  1.00  0.00           C
ATOM    677  OE1 GLN A  48      50.021  20.166  43.813  1.00  0.00           O
ATOM    678  NE2 GLN A  48      49.636  18.051  44.363  1.00  0.00           N
ATOM    679 1HE2 GLN A  48      48.978  17.361  44.719  1.00  0.00           H
ATOM    680 2HE2 GLN A  48      50.626  17.877  44.230  1.00  0.00           H
ATOM    681  C   GLN A  48      45.710  19.927  41.416  1.00  0.00           C
ATOM    682  O   GLN A  48      45.870  19.022  40.575  1.00  0.00           O
ATOM    683  N   ARG A  49      44.619  20.720  41.583  1.00  0.00           N
ATOM    684  H   ARG A  49      44.698  21.467  42.265  1.00  0.00           H
ATOM    685  CA  ARG A  49      43.383  20.499  40.798  1.00  0.00           C
ATOM    686  HA  ARG A  49      43.248  19.454  40.532  1.00  0.00           H
ATOM    687  CB  ARG A  49      42.086  20.941  41.542  1.00  0.00           C
ATOM    688  HB1 ARG A  49      42.187  22.026  41.588  1.00  0.00           H
ATOM    689  HB2 ARG A  49      42.023  20.631  42.577  1.00  0.00           H
ATOM    690  CG  ARG A  49      40.769  20.526  40.851  1.00  0.00           C
ATOM    691  HG1 ARG A  49      40.804  20.640  39.768  1.00  0.00           H
ATOM    692  HG2 ARG A  49      40.031  21.191  41.326  1.00  0.00           H
ATOM    693  CD  ARG A  49      40.424  19.074  41.114  1.00  0.00           C
ATOM    694  HD1 ARG A  49      40.053  19.014  42.141  1.00  0.00           H
ATOM    695  HD2 ARG A  49      41.375  18.555  41.071  1.00  0.00           H
ATOM    696  NE  ARG A  49      39.449  18.435  40.160  1.00  0.00           N
ATOM    697  HE  ARG A  49      39.782  17.639  39.644  1.00  0.00           H
ATOM    698  CZ  ARG A  49      38.238  18.919  39.912  1.00  0.00           C
ATOM    699  NH1 ARG A  49      37.522  18.437  38.931  1.00  0.00           N
ATOM    700 1HH1 ARG A  49      37.943  17.699  38.376  1.00  0.00           H
ATOM    701 2HH1 ARG A  49      36.578  18.749  38.792  1.00  0.00           H
ATOM    702  NH2 ARG A  49      37.588  19.690  40.659  1.00  0.00           N
ATOM    703 1HH2 ARG A  49      38.120  20.144  41.384  1.00  0.00           H
ATOM    704 2HH2 ARG A  49      36.616  19.885  40.484  1.00  0.00           H
ATOM    705  C   ARG A  49      43.444  21.282  39.477  1.00  0.00           C
ATOM    706  O   ARG A  49      43.234  20.766  38.410  1.00  0.00           O
ATOM    707  N   LEU A  50      43.855  22.544  39.575  1.00  0.00           N
ATOM    708  H   LEU A  50      43.973  22.894  40.516  1.00  0.00           H
ATOM    709  CA  LEU A  50      43.815  23.552  38.443  1.00  0.00           C
ATOM    710  HA  LEU A  50      43.052  23.127  37.791  1.00  0.00           H
ATOM    711  CB  LEU A  50      43.217  24.861  39.023  1.00  0.00           C
ATOM    712  HB1 LEU A  50      43.180  25.630  38.248  1.00  0.00           H
ATOM    713  HB2 LEU A  50      43.857  25.269  39.797  1.00  0.00           H
ATOM    714  CG  LEU A  50      41.779  24.828  39.686  1.00  0.00           C
ATOM    715  HG  LEU A  50      41.767  24.051  40.445  1.00  0.00           H
ATOM    716  CD1 LEU A  50      41.452  26.155  40.301  1.00  0.00           C
ATOM    717 1HD1 LEU A  50      42.223  26.452  41.009  1.00  0.00           H
ATOM    718 2HD1 LEU A  50      41.224  26.856  39.496  1.00  0.00           H
ATOM    719 3HD1 LEU A  50      40.530  25.950  40.856  1.00  0.00           H
ATOM    720  CD2 LEU A  50      40.764  24.423  38.638  1.00  0.00           C
ATOM    721 1HD2 LEU A  50      40.725  25.199  37.887  1.00  0.00           H
ATOM    722 2HD2 LEU A  50      40.858  23.420  38.221  1.00  0.00           H
ATOM    723 3HD2 LEU A  50      39.765  24.655  39.009  1.00  0.00           H
ATOM    724  C   LEU A  50      45.143  23.695  37.708  1.00  0.00           C
ATOM    725  O   LEU A  50      45.060  24.145  36.597  1.00  0.00           O
ATOM    726  N   GLY A  51      46.310  23.220  38.257  1.00  0.00           N
ATOM    727  H   GLY A  51      46.338  22.825  39.180  1.00  0.00           H
ATOM    728  CA  GLY A  51      47.438  22.863  37.396  1.00  0.00           C
ATOM    729  HA1 GLY A  51      47.159  22.747  36.353  1.00  0.00           H
ATOM    730  HA2 GLY A  51      47.974  21.932  37.604  1.00  0.00           H
ATOM    731  C   GLY A  51      48.503  23.989  37.358  1.00  0.00           C
ATOM    732  O   GLY A  51      49.485  23.993  36.568  1.00  0.00           O
ATOM    733  N   LEU A  52      48.338  25.024  38.207  1.00  0.00           N
ATOM    734  H   LEU A  52      47.525  25.086  38.808  1.00  0.00           H
ATOM    735  CA  LEU A  52      49.127  26.247  38.248  1.00  0.00           C
ATOM    736  HA  LEU A  52      49.630  26.409  37.300  1.00  0.00           H
ATOM    737  CB  LEU A  52      48.173  27.396  38.633  1.00  0.00           C
ATOM    738  HB1 LEU A  52      48.708  28.335  38.445  1.00  0.00           H
ATOM    739  HB2 LEU A  52      47.828  27.315  39.670  1.00  0.00           H
ATOM    740  CG  LEU A  52      46.954  27.439  37.768  1.00  0.00           C
ATOM    741  HG  LEU A  52      46.384  26.505  37.840  1.00  0.00           H
ATOM    742  CD1 LEU A  52      45.967  28.458  38.214  1.00  0.00           C
ATOM    743 1HD1 LEU A  52      45.672  28.227  39.244  1.00  0.00           H
ATOM    744 2HD1 LEU A  52      46.461  29.419  38.089  1.00  0.00           H
ATOM    745 3HD1 LEU A  52      45.122  28.420  37.526  1.00  0.00           H
ATOM    746  CD2 LEU A  52      47.334  27.623  36.341  1.00  0.00           C
ATOM    747 1HD2 LEU A  52      47.967  28.506  36.204  1.00  0.00           H
ATOM    748 2HD2 LEU A  52      47.884  26.789  35.907  1.00  0.00           H
ATOM    749 3HD2 LEU A  52      46.383  27.802  35.831  1.00  0.00           H
ATOM    750  C   LEU A  52      50.259  26.090  39.285  1.00  0.00           C
ATOM    751  O   LEU A  52      50.271  25.257  40.234  1.00  0.00           O
ATOM    752  N   GLN A  53      51.274  26.893  39.095  1.00  0.00           N
ATOM    753  H   GLN A  53      51.207  27.523  38.304  1.00  0.00           H
ATOM    754  CA  GLN A  53      52.153  27.345  40.159  1.00  0.00           C
ATOM    755  HA  GLN A  53      52.201  26.560  40.905  1.00  0.00           H
ATOM    756  CB  GLN A  53      53.514  27.692  39.708  1.00  0.00           C
ATOM    757  HB1 GLN A  53      54.101  28.092  40.536  1.00  0.00           H
ATOM    758  HB2 GLN A  53      53.450  28.557  39.044  1.00  0.00           H
ATOM    759  CG  GLN A  53      54.327  26.539  39.042  1.00  0.00           C
ATOM    760  HG1 GLN A  53      53.726  26.136  38.232  1.00  0.00           H
ATOM    761  HG2 GLN A  53      54.433  25.763  39.799  1.00  0.00           H
ATOM    762  CD  GLN A  53      55.778  26.865  38.597  1.00  0.00           C
ATOM    763  OE1 GLN A  53      56.486  27.741  39.123  1.00  0.00           O
ATOM    764  NE2 GLN A  53      56.289  26.104  37.689  1.00  0.00           N
ATOM    765 1HE2 GLN A  53      55.660  25.415  37.286  1.00  0.00           H
ATOM    766 2HE2 GLN A  53      57.234  26.256  37.378  1.00  0.00           H
ATOM    767  C   GLN A  53      51.533  28.600  40.838  1.00  0.00           C
ATOM    768  O   GLN A  53      50.654  29.280  40.289  1.00  0.00           O
ATOM    769  N   LEU A  54      51.909  28.820  42.094  1.00  0.00           N
ATOM    770  H   LEU A  54      52.533  28.129  42.483  1.00  0.00           H
ATOM    771  CA  LEU A  54      51.282  29.770  43.093  1.00  0.00           C
ATOM    772  HA  LEU A  54      50.660  30.498  42.578  1.00  0.00           H
ATOM    773  CB  LEU A  54      50.365  28.811  43.928  1.00  0.00           C
ATOM    774  HB1 LEU A  54      50.972  28.080  44.460  1.00  0.00           H
ATOM    775  HB2 LEU A  54      49.756  28.265  43.211  1.00  0.00           H
ATOM    776  CG  LEU A  54      49.339  29.580  44.813  1.00  0.00           C
ATOM    777  HG  LEU A  54      49.833  30.367  45.380  1.00  0.00           H
ATOM    778  CD1 LEU A  54      48.283  30.230  43.940  1.00  0.00           C
ATOM    779 1HD1 LEU A  54      47.524  30.649  44.598  1.00  0.00           H
ATOM    780 2HD1 LEU A  54      48.767  30.985  43.315  1.00  0.00           H
ATOM    781 3HD1 LEU A  54      47.767  29.537  43.275  1.00  0.00           H
ATOM    782  CD2 LEU A  54      48.718  28.630  45.911  1.00  0.00           C
ATOM    783 1HD2 LEU A  54      47.788  29.067  46.271  1.00  0.00           H
ATOM    784 2HD2 LEU A  54      48.489  27.725  45.343  1.00  0.00           H
ATOM    785 3HD2 LEU A  54      49.450  28.512  46.700  1.00  0.00           H
ATOM    786  C   LEU A  54      52.338  30.498  43.993  1.00  0.00           C
ATOM    787  O   LEU A  54      53.085  29.808  44.757  1.00  0.00           O
ATOM    788  N   LEU A  55      52.427  31.832  43.828  1.00  0.00           N
ATOM    789  H   LEU A  55      51.716  32.265  43.255  1.00  0.00           H
ATOM    790  CA  LEU A  55      53.135  32.803  44.702  1.00  0.00           C
ATOM    791  HA  LEU A  55      54.059  32.307  45.008  1.00  0.00           H
ATOM    792  CB  LEU A  55      53.626  34.100  44.014  1.00  0.00           C
ATOM    793  HB1 LEU A  55      53.985  34.836  44.726  1.00  0.00           H
ATOM    794  HB2 LEU A  55      52.749  34.548  43.542  1.00  0.00           H
ATOM    795  CG  LEU A  55      54.775  33.960  42.967  1.00  0.00           C
ATOM    796  HG  LEU A  55      55.662  33.412  43.281  1.00  0.00           H
ATOM    797  CD1 LEU A  55      54.186  33.440  41.670  1.00  0.00           C
ATOM    798 1HD1 LEU A  55      54.890  33.509  40.837  1.00  0.00           H
ATOM    799 2HD1 LEU A  55      54.066  32.363  41.795  1.00  0.00           H
ATOM    800 3HD1 LEU A  55      53.278  33.986  41.440  1.00  0.00           H
ATOM    801  CD2 LEU A  55      55.473  35.274  42.622  1.00  0.00           C
ATOM    802 1HD2 LEU A  55      56.241  35.141  41.867  1.00  0.00           H
ATOM    803 2HD2 LEU A  55      54.715  35.978  42.277  1.00  0.00           H
ATOM    804 3HD2 LEU A  55      55.899  35.681  43.535  1.00  0.00           H
ATOM    805  C   LEU A  55      52.288  33.224  45.937  1.00  0.00           C
ATOM    806  O   LEU A  55      51.327  33.925  45.899  1.00  0.00           O
ATOM    807  N   GLU A  56      52.952  33.037  47.090  1.00  0.00           N
ATOM    808  H   GLU A  56      53.860  32.596  47.063  1.00  0.00           H
ATOM    809  CA  GLU A  56      52.280  33.122  48.364  1.00  0.00           C
ATOM    810  HA  GLU A  56      51.214  33.295  48.191  1.00  0.00           H
ATOM    811  CB  GLU A  56      52.296  31.775  49.158  1.00  0.00           C
ATOM    812  HB1 GLU A  56      51.948  31.896  50.190  1.00  0.00           H
ATOM    813  HB2 GLU A  56      53.308  31.369  49.182  1.00  0.00           H
ATOM    814  CG  GLU A  56      51.488  30.651  48.445  1.00  0.00           C
ATOM    815  HG1 GLU A  56      51.947  30.401  47.483  1.00  0.00           H
ATOM    816  HG2 GLU A  56      50.468  31.012  48.311  1.00  0.00           H
ATOM    817  CD  GLU A  56      51.379  29.396  49.376  1.00  0.00           C
ATOM    818  OE1 GLU A  56      52.038  28.370  49.026  1.00  0.00           O
ATOM    819  OE2 GLU A  56      50.694  29.574  50.408  1.00  0.00           O
ATOM    820  C   GLU A  56      52.850  34.309  49.191  1.00  0.00           C
ATOM    821  O   GLU A  56      53.957  34.298  49.661  1.00  0.00           O
ATOM    822  N   LEU A  57      52.052  35.340  49.489  1.00  0.00           N
ATOM    823  H   LEU A  57      51.095  35.219  49.191  1.00  0.00           H
ATOM    824  CA  LEU A  57      52.474  36.613  50.115  1.00  0.00           C
ATOM    825  HA  LEU A  57      53.561  36.579  50.005  1.00  0.00           H
ATOM    826  CB  LEU A  57      51.970  37.763  49.250  1.00  0.00           C
ATOM    827  HB1 LEU A  57      52.172  38.706  49.758  1.00  0.00           H
ATOM    828  HB2 LEU A  57      50.914  37.614  48.999  1.00  0.00           H
ATOM    829  CG  LEU A  57      52.654  38.001  47.894  1.00  0.00           C
ATOM    830  HG  LEU A  57      52.445  37.147  47.248  1.00  0.00           H
ATOM    831  CD1 LEU A  57      51.965  39.216  47.284  1.00  0.00           C
ATOM    832 1HD1 LEU A  57      50.885  39.218  47.409  1.00  0.00           H
ATOM    833 2HD1 LEU A  57      52.283  40.145  47.755  1.00  0.00           H
ATOM    834 3HD1 LEU A  57      52.249  39.118  46.227  1.00  0.00           H
ATOM    835  CD2 LEU A  57      54.167  38.098  48.044  1.00  0.00           C
ATOM    836 1HD2 LEU A  57      54.708  37.205  48.353  1.00  0.00           H
ATOM    837 2HD2 LEU A  57      54.622  38.590  47.191  1.00  0.00           H
ATOM    838 3HD2 LEU A  57      54.370  38.763  48.895  1.00  0.00           H
ATOM    839  C   LEU A  57      52.116  36.735  51.594  1.00  0.00           C
ATOM    840  O   LEU A  57      50.990  36.366  51.927  1.00  0.00           O
ATOM    841  N   PRO A  58      53.015  37.266  52.444  1.00  0.00           N
ATOM    842  CD  PRO A  58      54.323  37.889  52.039  1.00  0.00           C
ATOM    843  HD1 PRO A  58      54.076  38.738  51.402  1.00  0.00           H
ATOM    844  HD2 PRO A  58      54.987  37.123  51.634  1.00  0.00           H
ATOM    845  CG  PRO A  58      54.738  38.529  53.323  1.00  0.00           C
ATOM    846  HG1 PRO A  58      54.232  39.482  53.473  1.00  0.00           H
ATOM    847  HG2 PRO A  58      55.813  38.664  53.456  1.00  0.00           H
ATOM    848  CB  PRO A  58      54.307  37.523  54.403  1.00  0.00           C
ATOM    849  HB1 PRO A  58      54.340  37.870  55.432  1.00  0.00           H
ATOM    850  HB2 PRO A  58      54.965  36.661  54.410  1.00  0.00           H
ATOM    851  CA  PRO A  58      52.928  37.051  53.903  1.00  0.00           C
ATOM    852  HA  PRO A  58      52.807  35.973  54.028  1.00  0.00           H
ATOM    853  C   PRO A  58      51.748  37.789  54.552  1.00  0.00           C
ATOM    854  O   PRO A  58      51.423  38.958  54.236  1.00  0.00           O
ATOM    855  N   PRO A  59      51.102  37.225  55.623  1.00  0.00           N
ATOM    856  CD  PRO A  59      51.469  35.939  56.222  1.00  0.00           C
ATOM    857  HD1 PRO A  59      52.504  35.938  56.537  1.00  0.00           H
ATOM    858  HD2 PRO A  59      51.231  35.107  55.558  1.00  0.00           H
ATOM    859  CG  PRO A  59      50.577  35.749  57.493  1.00  0.00           C
ATOM    860  HG1 PRO A  59      51.130  36.126  58.341  1.00  0.00           H
ATOM    861  HG2 PRO A  59      50.320  34.699  57.632  1.00  0.00           H
ATOM    862  CB  PRO A  59      49.357  36.588  57.088  1.00  0.00           C
ATOM    863  HB1 PRO A  59      48.743  36.902  57.935  1.00  0.00           H
ATOM    864  HB2 PRO A  59      48.735  36.005  56.414  1.00  0.00           H
ATOM    865  CA  PRO A  59      49.995  37.815  56.409  1.00  0.00           C
ATOM    866  HA  PRO A  59      49.315  38.256  55.695  1.00  0.00           H
ATOM    867  C   PRO A  59      50.525  38.993  57.381  1.00  0.00           C
ATOM    868  O   PRO A  59      50.401  38.892  58.652  1.00  0.00           O
ATOM    869  N   GLU A  60      51.138  40.028  56.773  1.00  0.00           N
ATOM    870  H   GLU A  60      51.117  40.132  55.766  1.00  0.00           H
ATOM    871  CA  GLU A  60      51.782  41.102  57.470  1.00  0.00           C
ATOM    872  HA  GLU A  60      52.468  40.623  58.165  1.00  0.00           H
ATOM    873  CB  GLU A  60      52.715  41.777  56.494  1.00  0.00           C
ATOM    874  HB1 GLU A  60      52.130  42.070  55.615  1.00  0.00           H
ATOM    875  HB2 GLU A  60      53.509  41.154  56.088  1.00  0.00           H
ATOM    876  CG  GLU A  60      53.329  43.087  56.930  1.00  0.00           C
ATOM    877  HG1 GLU A  60      52.529  43.833  56.953  1.00  0.00           H
ATOM    878  HG2 GLU A  60      53.959  43.320  56.071  1.00  0.00           H
ATOM    879  CD  GLU A  60      54.250  43.103  58.170  1.00  0.00           C
ATOM    880  OE1 GLU A  60      55.122  42.202  58.336  1.00  0.00           O
ATOM    881  OE2 GLU A  60      54.021  43.948  59.074  1.00  0.00           O
ATOM    882  C   GLU A  60      50.752  42.003  58.200  1.00  0.00           C
ATOM    883  O   GLU A  60      49.794  42.440  57.574  1.00  0.00           O
ATOM    884  N   GLU A  61      50.874  42.235  59.493  1.00  0.00           N
ATOM    885  H   GLU A  61      51.633  41.829  60.028  1.00  0.00           H
ATOM    886  CA  GLU A  61      49.799  42.861  60.313  1.00  0.00           C
ATOM    887  HA  GLU A  61      48.823  42.482  59.979  1.00  0.00           H
ATOM    888  CB  GLU A  61      50.037  42.529  61.758  1.00  0.00           C
ATOM    889  HB1 GLU A  61      49.384  43.135  62.388  1.00  0.00           H
ATOM    890  HB2 GLU A  61      51.046  42.857  62.029  1.00  0.00           H
ATOM    891  CG  GLU A  61      49.727  41.031  62.077  1.00  0.00           C
ATOM    892  HG1 GLU A  61      50.382  40.392  61.475  1.00  0.00           H
ATOM    893  HG2 GLU A  61      48.678  40.847  61.862  1.00  0.00           H
ATOM    894  CD  GLU A  61      50.001  40.649  63.523  1.00  0.00           C
ATOM    895  OE1 GLU A  61      50.288  39.455  63.796  1.00  0.00           O
ATOM    896  OE2 GLU A  61      49.747  41.476  64.413  1.00  0.00           O
ATOM    897  C   GLU A  61      49.715  44.365  60.227  1.00  0.00           C
ATOM    898  O   GLU A  61      48.792  44.986  60.717  1.00  0.00           O
ATOM    899  N   SER A  62      50.695  44.956  59.580  1.00  0.00           N
ATOM    900  H   SER A  62      51.521  44.407  59.377  1.00  0.00           H
ATOM    901  CA  SER A  62      50.823  46.426  59.232  1.00  0.00           C
ATOM    902  HA  SER A  62      50.284  47.063  59.939  1.00  0.00           H
ATOM    903  CB  SER A  62      52.305  46.888  59.138  1.00  0.00           C
ATOM    904  HB1 SER A  62      52.739  46.623  60.102  1.00  0.00           H
ATOM    905  HB2 SER A  62      52.371  47.981  59.123  1.00  0.00           H
ATOM    906  OG  SER A  62      52.968  46.149  58.151  1.00  0.00           O
ATOM    907  HG  SER A  62      53.388  45.360  58.500  1.00  0.00           H
ATOM    908  C   SER A  62      50.041  46.730  57.956  1.00  0.00           C
ATOM    909  O   SER A  62      49.844  47.916  57.667  1.00  0.00           O
ATOM    910  N   LEU A  63      49.491  45.764  57.215  1.00  0.00           N
ATOM    911  H   LEU A  63      49.755  44.831  57.498  1.00  0.00           H
ATOM    912  CA  LEU A  63      48.789  45.759  55.986  1.00  0.00           C
ATOM    913  HA  LEU A  63      48.519  46.782  55.705  1.00  0.00           H
ATOM    914  CB  LEU A  63      49.806  45.118  55.045  1.00  0.00           C
ATOM    915  HB1 LEU A  63      49.274  44.746  54.168  1.00  0.00           H
ATOM    916  HB2 LEU A  63      50.158  44.236  55.561  1.00  0.00           H
ATOM    917  CG  LEU A  63      51.162  45.893  54.869  1.00  0.00           C
ATOM    918  HG  LEU A  63      51.790  45.870  55.765  1.00  0.00           H
ATOM    919  CD1 LEU A  63      51.936  45.348  53.646  1.00  0.00           C
ATOM    920 1HD1 LEU A  63      52.929  45.748  53.446  1.00  0.00           H
ATOM    921 2HD1 LEU A  63      52.072  44.282  53.855  1.00  0.00           H
ATOM    922 3HD1 LEU A  63      51.282  45.407  52.775  1.00  0.00           H
ATOM    923  CD2 LEU A  63      50.793  47.324  54.398  1.00  0.00           C
ATOM    924 1HD2 LEU A  63      50.115  47.854  55.060  1.00  0.00           H
ATOM    925 2HD2 LEU A  63      51.694  47.941  54.381  1.00  0.00           H
ATOM    926 3HD2 LEU A  63      50.483  47.408  53.362  1.00  0.00           H
ATOM    927  C   LEU A  63      47.489  44.961  56.192  1.00  0.00           C
ATOM    928  O   LEU A  63      47.266  43.940  55.509  1.00  0.00           O
ATOM    929  N   PRO A  64      46.661  45.281  57.211  1.00  0.00           N
ATOM    930  CD  PRO A  64      46.688  46.550  57.982  1.00  0.00           C
ATOM    931  HD1 PRO A  64      47.099  47.443  57.523  1.00  0.00           H
ATOM    932  HD2 PRO A  64      47.361  46.443  58.840  1.00  0.00           H
ATOM    933  CG  PRO A  64      45.252  46.792  58.474  1.00  0.00           C
ATOM    934  HG1 PRO A  64      44.749  47.291  57.644  1.00  0.00           H
ATOM    935  HG2 PRO A  64      45.193  47.396  59.388  1.00  0.00           H
ATOM    936  CB  PRO A  64      44.796  45.405  58.627  1.00  0.00           C
ATOM    937  HB1 PRO A  64      43.713  45.288  58.586  1.00  0.00           H
ATOM    938  HB2 PRO A  64      45.168  45.029  59.579  1.00  0.00           H
ATOM    939  CA  PRO A  64      45.457  44.516  57.557  1.00  0.00           C
ATOM    940  HA  PRO A  64      45.613  43.553  58.053  1.00  0.00           H
ATOM    941  C   PRO A  64      44.510  44.263  56.350  1.00  0.00           C
ATOM    942  O   PRO A  64      43.812  43.227  56.351  1.00  0.00           O
ATOM    943  N   LEU A  65      44.553  45.081  55.290  1.00  0.00           N
ATOM    944  H   LEU A  65      44.993  45.995  55.353  1.00  0.00           H
ATOM    945  CA  LEU A  65      43.651  44.792  54.137  1.00  0.00           C
ATOM    946  HA  LEU A  65      42.964  43.987  54.370  1.00  0.00           H
ATOM    947  CB  LEU A  65      42.715  46.003  53.830  1.00  0.00           C
ATOM    948  HB1 LEU A  65      42.314  45.768  52.843  1.00  0.00           H
ATOM    949  HB2 LEU A  65      43.277  46.930  53.738  1.00  0.00           H
ATOM    950  CG  LEU A  65      41.493  46.089  54.683  1.00  0.00           C
ATOM    951  HG  LEU A  65      40.973  45.128  54.656  1.00  0.00           H
ATOM    952  CD1 LEU A  65      41.903  46.442  56.072  1.00  0.00           C
ATOM    953 1HD1 LEU A  65      41.180  47.110  56.531  1.00  0.00           H
ATOM    954 2HD1 LEU A  65      41.966  45.552  56.701  1.00  0.00           H
ATOM    955 3HD1 LEU A  65      42.819  47.019  55.979  1.00  0.00           H
ATOM    956  CD2 LEU A  65      40.531  47.173  54.121  1.00  0.00           C
ATOM    957 1HD2 LEU A  65      41.164  48.004  53.837  1.00  0.00           H
ATOM    958 2HD2 LEU A  65      40.109  46.735  53.213  1.00  0.00           H
ATOM    959 3HD2 LEU A  65      39.669  47.458  54.716  1.00  0.00           H
ATOM    960  C   LEU A  65      44.402  44.210  52.962  1.00  0.00           C
ATOM    961  O   LEU A  65      43.920  44.080  51.782  1.00  0.00           O
ATOM    962  N   GLY A  66      45.672  43.847  53.214  1.00  0.00           N
ATOM    963  H   GLY A  66      46.026  44.239  54.078  1.00  0.00           H
ATOM    964  CA  GLY A  66      46.554  43.025  52.336  1.00  0.00           C
ATOM    965  HA1 GLY A  66      47.375  42.704  52.988  1.00  0.00           H
ATOM    966  HA2 GLY A  66      46.952  43.740  51.621  1.00  0.00           H
ATOM    967  C   GLY A  66      45.896  41.896  51.595  1.00  0.00           C
ATOM    968  O   GLY A  66      46.137  41.885  50.414  1.00  0.00           O
ATOM    969  N   PRO A  67      44.991  41.059  52.202  1.00  0.00           N
ATOM    970  CD  PRO A  67      44.673  40.975  53.639  1.00  0.00           C
ATOM    971  HD1 PRO A  67      44.364  41.936  54.048  1.00  0.00           H
ATOM    972  HD2 PRO A  67      45.524  40.669  54.259  1.00  0.00           H
ATOM    973  CG  PRO A  67      43.562  39.960  53.742  1.00  0.00           C
ATOM    974  HG1 PRO A  67      42.592  40.450  53.702  1.00  0.00           H
ATOM    975  HG2 PRO A  67      43.544  39.486  54.728  1.00  0.00           H
ATOM    976  CB  PRO A  67      43.805  38.932  52.625  1.00  0.00           C
ATOM    977  HB1 PRO A  67      42.947  38.339  52.313  1.00  0.00           H
ATOM    978  HB2 PRO A  67      44.597  38.216  52.835  1.00  0.00           H
ATOM    979  CA  PRO A  67      44.368  39.902  51.519  1.00  0.00           C
ATOM    980  HA  PRO A  67      45.102  39.352  50.941  1.00  0.00           H
ATOM    981  C   PRO A  67      43.254  40.274  50.535  1.00  0.00           C
ATOM    982  O   PRO A  67      42.760  39.271  49.930  1.00  0.00           O
ATOM    983  N   LEU A  68      42.979  41.574  50.228  1.00  0.00           N
ATOM    984  H   LEU A  68      43.590  42.262  50.638  1.00  0.00           H
ATOM    985  CA  LEU A  68      42.057  41.910  49.152  1.00  0.00           C
ATOM    986  HA  LEU A  68      41.395  41.093  48.865  1.00  0.00           H
ATOM    987  CB  LEU A  68      41.125  43.044  49.646  1.00  0.00           C
ATOM    988  HB1 LEU A  68      40.602  43.447  48.779  1.00  0.00           H
ATOM    989  HB2 LEU A  68      41.808  43.838  49.955  1.00  0.00           H
ATOM    990  CG  LEU A  68      40.175  42.771  50.865  1.00  0.00           C
ATOM    991  HG  LEU A  68      39.408  42.150  50.395  1.00  0.00           H
ATOM    992  CD1 LEU A  68      40.670  42.069  52.084  1.00  0.00           C
ATOM    993 1HD1 LEU A  68      41.370  42.722  52.606  1.00  0.00           H
ATOM    994 2HD1 LEU A  68      39.878  41.853  52.803  1.00  0.00           H
ATOM    995 3HD1 LEU A  68      41.050  41.099  51.743  1.00  0.00           H
ATOM    996  CD2 LEU A  68      39.452  44.015  51.388  1.00  0.00           C
ATOM    997 1HD2 LEU A  68      40.144  44.681  51.893  1.00  0.00           H
ATOM    998 2HD2 LEU A  68      38.924  44.511  50.578  1.00  0.00           H
ATOM    999 3HD2 LEU A  68      38.682  43.721  52.099  1.00  0.00           H
ATOM   1000  C   LEU A  68      42.814  42.274  47.838  1.00  0.00           C
ATOM   1001  O   LEU A  68      42.808  43.326  47.218  1.00  0.00           O
ATOM   1002  N   LEU A  69      43.703  41.294  47.619  1.00  0.00           N
ATOM   1003  H   LEU A  69      43.577  40.454  48.156  1.00  0.00           H
ATOM   1004  CA  LEU A  69      44.854  41.438  46.705  1.00  0.00           C
ATOM   1005  HA  LEU A  69      45.511  42.235  47.057  1.00  0.00           H
ATOM   1006  CB  LEU A  69      45.624  40.049  46.664  1.00  0.00           C
ATOM   1007  HB1 LEU A  69      44.943  39.269  46.335  1.00  0.00           H
ATOM   1008  HB2 LEU A  69      45.833  39.685  47.672  1.00  0.00           H
ATOM   1009  CG  LEU A  69      46.879  40.129  45.787  1.00  0.00           C
ATOM   1010  HG  LEU A  69      46.775  40.695  44.862  1.00  0.00           H
ATOM   1011  CD1 LEU A  69      47.951  40.938  46.464  1.00  0.00           C
ATOM   1012 1HD1 LEU A  69      48.822  40.822  45.812  1.00  0.00           H
ATOM   1013 2HD1 LEU A  69      47.628  41.972  46.325  1.00  0.00           H
ATOM   1014 3HD1 LEU A  69      48.223  40.509  47.428  1.00  0.00           H
ATOM   1015  CD2 LEU A  69      47.394  38.723  45.477  1.00  0.00           C
ATOM   1016 1HD2 LEU A  69      46.516  38.146  45.198  1.00  0.00           H
ATOM   1017 2HD2 LEU A  69      48.099  38.751  44.639  1.00  0.00           H
ATOM   1018 3HD2 LEU A  69      47.890  38.298  46.353  1.00  0.00           H
ATOM   1019  C   LEU A  69      44.440  41.843  45.231  1.00  0.00           C
ATOM   1020  O   LEU A  69      45.250  42.494  44.572  1.00  0.00           O
ATOM   1021  N   GLY A  70      43.260  41.519  44.768  1.00  0.00           N
ATOM   1022  H   GLY A  70      42.663  40.940  45.352  1.00  0.00           H
ATOM   1023  CA  GLY A  70      42.765  41.902  43.443  1.00  0.00           C
ATOM   1024  HA1 GLY A  70      41.765  41.521  43.270  1.00  0.00           H
ATOM   1025  HA2 GLY A  70      43.448  41.527  42.680  1.00  0.00           H
ATOM   1026  C   GLY A  70      42.599  43.387  43.116  1.00  0.00           C
ATOM   1027  O   GLY A  70      42.499  43.819  41.987  1.00  0.00           O
ATOM   1028  N   ASP A  71      42.721  44.226  44.173  1.00  0.00           N
ATOM   1029  H   ASP A  71      42.869  43.775  45.064  1.00  0.00           H
ATOM   1030  CA  ASP A  71      42.973  45.690  44.035  1.00  0.00           C
ATOM   1031  HA  ASP A  71      42.416  46.004  43.148  1.00  0.00           H
ATOM   1032  CB  ASP A  71      42.388  46.374  45.211  1.00  0.00           C
ATOM   1033  HB1 ASP A  71      42.419  47.461  45.079  1.00  0.00           H
ATOM   1034  HB2 ASP A  71      42.887  46.113  46.150  1.00  0.00           H
ATOM   1035  CG  ASP A  71      40.898  46.101  45.398  1.00  0.00           C
ATOM   1036  OD1 ASP A  71      40.191  45.868  44.369  1.00  0.00           O
ATOM   1037  OD2 ASP A  71      40.425  46.331  46.514  1.00  0.00           O
ATOM   1038  C   ASP A  71      44.403  46.123  43.774  1.00  0.00           C
ATOM   1039  O   ASP A  71      44.557  47.200  43.126  1.00  0.00           O
ATOM   1040  N   THR A  72      45.384  45.291  44.036  1.00  0.00           N
ATOM   1041  H   THR A  72      45.119  44.447  44.519  1.00  0.00           H
ATOM   1042  CA  THR A  72      46.766  45.822  44.250  1.00  0.00           C
ATOM   1043  HA  THR A  72      46.658  46.873  44.527  1.00  0.00           H
ATOM   1044  CB  THR A  72      47.494  45.281  45.485  1.00  0.00           C
ATOM   1045  HB  THR A  72      47.838  44.268  45.239  1.00  0.00           H
ATOM   1046  CG2 THR A  72      48.667  46.171  45.937  1.00  0.00           C
ATOM   1047 1HG2 THR A  72      49.147  45.764  46.832  1.00  0.00           H
ATOM   1048 2HG2 THR A  72      49.366  46.158  45.106  1.00  0.00           H
ATOM   1049 3HG2 THR A  72      48.333  47.209  46.073  1.00  0.00           H
ATOM   1050  OG1 THR A  72      46.567  45.200  46.545  1.00  0.00           O
ATOM   1051  HG1 THR A  72      47.141  44.910  47.256  1.00  0.00           H
ATOM   1052  C   THR A  72      47.592  45.740  42.959  1.00  0.00           C
ATOM   1053  O   THR A  72      48.544  46.505  42.822  1.00  0.00           O
ATOM   1054  N   ALA A  73      47.126  44.900  42.039  1.00  0.00           N
ATOM   1055  H   ALA A  73      46.226  44.478  42.254  1.00  0.00           H
ATOM   1056  CA  ALA A  73      47.630  44.885  40.678  1.00  0.00           C
ATOM   1057  HA  ALA A  73      47.814  45.910  40.347  1.00  0.00           H
ATOM   1058  CB  ALA A  73      48.994  44.129  40.776  1.00  0.00           C
ATOM   1059  HB1 ALA A  73      49.019  43.140  41.235  1.00  0.00           H
ATOM   1060  HB2 ALA A  73      49.283  43.874  39.762  1.00  0.00           H
ATOM   1061  HB3 ALA A  73      49.744  44.736  41.284  1.00  0.00           H
ATOM   1062  C   ALA A  73      46.775  44.086  39.646  1.00  0.00           C
ATOM   1063  O   ALA A  73      45.867  43.281  40.085  1.00  0.00           O
ATOM   1064  N   VAL A  74      46.892  44.415  38.396  1.00  0.00           N
ATOM   1065  H   VAL A  74      47.527  45.189  38.245  1.00  0.00           H
ATOM   1066  CA  VAL A  74      46.298  43.801  37.208  1.00  0.00           C
ATOM   1067  HA  VAL A  74      45.705  42.976  37.597  1.00  0.00           H
ATOM   1068  CB  VAL A  74      45.297  44.719  36.521  1.00  0.00           C
ATOM   1069  HB  VAL A  74      44.434  44.962  37.133  1.00  0.00           H
ATOM   1070  CG1 VAL A  74      45.992  46.037  36.005  1.00  0.00           C
ATOM   1071 1HG1 VAL A  74      46.314  46.667  36.825  1.00  0.00           H
ATOM   1072 2HG1 VAL A  74      46.827  45.896  35.309  1.00  0.00           H
ATOM   1073 3HG1 VAL A  74      45.312  46.723  35.496  1.00  0.00           H
ATOM   1074  CG2 VAL A  74      44.705  44.169  35.157  1.00  0.00           C
ATOM   1075 1HG2 VAL A  74      44.557  43.094  35.185  1.00  0.00           H
ATOM   1076 2HG2 VAL A  74      43.740  44.639  34.961  1.00  0.00           H
ATOM   1077 3HG2 VAL A  74      45.441  44.382  34.373  1.00  0.00           H
ATOM   1078  C   VAL A  74      47.408  43.255  36.243  1.00  0.00           C
ATOM   1079  O   VAL A  74      48.470  43.871  36.173  1.00  0.00           O
ATOM   1080  N   ILE A  75      47.162  42.176  35.464  1.00  0.00           N
ATOM   1081  H   ILE A  75      46.234  41.793  35.392  1.00  0.00           H
ATOM   1082  CA  ILE A  75      48.192  41.558  34.586  1.00  0.00           C
ATOM   1083  HA  ILE A  75      49.035  42.239  34.460  1.00  0.00           H
ATOM   1084  CB  ILE A  75      48.742  40.265  35.241  1.00  0.00           C
ATOM   1085  HB  ILE A  75      47.894  39.598  35.415  1.00  0.00           H
ATOM   1086  CG2 ILE A  75      49.756  39.623  34.236  1.00  0.00           C
ATOM   1087 1HG2 ILE A  75      50.506  40.341  33.902  1.00  0.00           H
ATOM   1088 2HG2 ILE A  75      50.240  38.752  34.679  1.00  0.00           H
ATOM   1089 3HG2 ILE A  75      49.084  39.244  33.468  1.00  0.00           H
ATOM   1090  CG1 ILE A  75      49.485  40.520  36.562  1.00  0.00           C
ATOM   1091 1HG1 ILE A  75      48.834  41.092  37.218  1.00  0.00           H
ATOM   1092 2HG1 ILE A  75      50.360  41.102  36.279  1.00  0.00           H
ATOM   1093  CD  ILE A  75      50.040  39.330  37.358  1.00  0.00           C
ATOM   1094  HD1 ILE A  75      49.122  38.821  37.623  1.00  0.00           H
ATOM   1095  HD2 ILE A  75      50.737  38.708  36.784  1.00  0.00           H
ATOM   1096  HD3 ILE A  75      50.619  39.686  38.214  1.00  0.00           H
ATOM   1097  C   ILE A  75      47.594  41.303  33.198  1.00  0.00           C
ATOM   1098  O   ILE A  75      46.458  40.858  33.189  1.00  0.00           O
ATOM   1099  N   GLN A  76      48.406  41.355  32.114  1.00  0.00           N
ATOM   1100  H   GLN A  76      49.314  41.770  32.252  1.00  0.00           H
ATOM   1101  CA  GLN A  76      48.092  40.857  30.755  1.00  0.00           C
ATOM   1102  HA  GLN A  76      47.601  39.888  30.802  1.00  0.00           H
ATOM   1103  CB  GLN A  76      47.045  41.636  29.981  1.00  0.00           C
ATOM   1104  HB1 GLN A  76      47.318  42.684  29.857  1.00  0.00           H
ATOM   1105  HB2 GLN A  76      46.152  41.861  30.569  1.00  0.00           H
ATOM   1106  CG  GLN A  76      46.560  41.072  28.724  1.00  0.00           C
ATOM   1107  HG1 GLN A  76      47.273  41.315  27.942  1.00  0.00           H
ATOM   1108  HG2 GLN A  76      45.664  41.619  28.413  1.00  0.00           H
ATOM   1109  CD  GLN A  76      46.176  39.568  28.627  1.00  0.00           C
ATOM   1110  OE1 GLN A  76      45.404  39.157  29.454  1.00  0.00           O
ATOM   1111  NE2 GLN A  76      46.793  38.777  27.793  1.00  0.00           N
ATOM   1112 1HE2 GLN A  76      47.625  39.090  27.331  1.00  0.00           H
ATOM   1113 2HE2 GLN A  76      46.647  37.772  27.754  1.00  0.00           H
ATOM   1114  C   GLN A  76      49.418  40.641  29.984  1.00  0.00           C
ATOM   1115  O   GLN A  76      50.167  41.590  29.659  1.00  0.00           O
ATOM   1116  N   GLY A  77      49.676  39.378  29.643  1.00  0.00           N
ATOM   1117  H   GLY A  77      48.978  38.714  29.953  1.00  0.00           H
ATOM   1118  CA  GLY A  77      50.880  38.893  28.984  1.00  0.00           C
ATOM   1119  HA1 GLY A  77      50.866  39.213  27.948  1.00  0.00           H
ATOM   1120  HA2 GLY A  77      50.957  37.801  29.008  1.00  0.00           H
ATOM   1121  C   GLY A  77      52.120  39.395  29.631  1.00  0.00           C
ATOM   1122  O   GLY A  77      52.357  39.287  30.834  1.00  0.00           O
ATOM   1123  N   ASP A  78      53.014  40.115  28.839  1.00  0.00           N
ATOM   1124  H   ASP A  78      52.812  40.115  27.846  1.00  0.00           H
ATOM   1125  CA  ASP A  78      54.231  40.823  29.153  1.00  0.00           C
ATOM   1126  HA  ASP A  78      55.031  40.099  29.273  1.00  0.00           H
ATOM   1127  CB  ASP A  78      54.624  41.553  27.791  1.00  0.00           C
ATOM   1128  HB1 ASP A  78      55.628  41.960  27.923  1.00  0.00           H
ATOM   1129  HB2 ASP A  78      53.981  42.394  27.570  1.00  0.00           H
ATOM   1130  CG  ASP A  78      54.530  40.692  26.525  1.00  0.00           C
ATOM   1131  OD1 ASP A  78      53.404  40.320  26.056  1.00  0.00           O
ATOM   1132  OD2 ASP A  78      55.646  40.317  26.100  1.00  0.00           O
ATOM   1133  C   ASP A  78      54.240  41.829  30.308  1.00  0.00           C
ATOM   1134  O   ASP A  78      55.345  42.096  30.815  1.00  0.00           O
ATOM   1135  N   THR A  79      53.103  42.393  30.680  1.00  0.00           N
ATOM   1136  H   THR A  79      52.331  41.931  30.222  1.00  0.00           H
ATOM   1137  CA  THR A  79      52.902  43.705  31.341  1.00  0.00           C
ATOM   1138  HA  THR A  79      53.915  44.018  31.565  1.00  0.00           H
ATOM   1139  CB  THR A  79      52.424  44.696  30.380  1.00  0.00           C
ATOM   1140  HB  THR A  79      51.444  44.434  29.998  1.00  0.00           H
ATOM   1141  CG2 THR A  79      52.232  46.068  31.045  1.00  0.00           C
ATOM   1142 1HG2 THR A  79      51.829  46.803  30.347  1.00  0.00           H
ATOM   1143 2HG2 THR A  79      51.546  46.090  31.883  1.00  0.00           H
ATOM   1144 3HG2 THR A  79      53.237  46.360  31.357  1.00  0.00           H
ATOM   1145  OG1 THR A  79      53.345  44.795  29.335  1.00  0.00           O
ATOM   1146  HG1 THR A  79      53.620  43.887  29.206  1.00  0.00           H
ATOM   1147  C   THR A  79      52.138  43.534  32.640  1.00  0.00           C
ATOM   1148  O   THR A  79      51.224  42.758  32.707  1.00  0.00           O
ATOM   1149  N   ALA A  80      52.401  44.394  33.622  1.00  0.00           N
ATOM   1150  H   ALA A  80      53.201  44.996  33.481  1.00  0.00           H
ATOM   1151  CA  ALA A  80      51.670  44.534  34.861  1.00  0.00           C
ATOM   1152  HA  ALA A  80      50.645  44.199  34.715  1.00  0.00           H
ATOM   1153  CB  ALA A  80      52.359  43.690  35.866  1.00  0.00           C
ATOM   1154  HB1 ALA A  80      53.283  44.161  36.189  1.00  0.00           H
ATOM   1155  HB2 ALA A  80      51.748  43.634  36.772  1.00  0.00           H
ATOM   1156  HB3 ALA A  80      52.507  42.698  35.451  1.00  0.00           H
ATOM   1157  C   ALA A  80      51.578  45.980  35.355  1.00  0.00           C
ATOM   1158  O   ALA A  80      52.600  46.697  35.585  1.00  0.00           O
ATOM   1159  N   LEU A  81      50.361  46.287  35.758  1.00  0.00           N
ATOM   1160  H   LEU A  81      49.709  45.524  35.755  1.00  0.00           H
ATOM   1161  CA  LEU A  81      50.054  47.611  36.398  1.00  0.00           C
ATOM   1162  HA  LEU A  81      50.933  48.255  36.328  1.00  0.00           H
ATOM   1163  CB  LEU A  81      48.981  48.460  35.622  1.00  0.00           C
ATOM   1164  HB1 LEU A  81      48.264  47.727  35.237  1.00  0.00           H
ATOM   1165  HB2 LEU A  81      49.389  48.831  34.685  1.00  0.00           H
ATOM   1166  CG  LEU A  81      48.274  49.548  36.411  1.00  0.00           C
ATOM   1167  HG  LEU A  81      47.975  49.288  37.427  1.00  0.00           H
ATOM   1168  CD1 LEU A  81      49.215  50.762  36.455  1.00  0.00           C
ATOM   1169 1HD1 LEU A  81      49.866  50.556  37.297  1.00  0.00           H
ATOM   1170 2HD1 LEU A  81      49.704  50.984  35.510  1.00  0.00           H
ATOM   1171 3HD1 LEU A  81      48.563  51.634  36.523  1.00  0.00           H
ATOM   1172  CD2 LEU A  81      47.037  49.947  35.587  1.00  0.00           C
ATOM   1173 1HD2 LEU A  81      46.502  50.804  36.008  1.00  0.00           H
ATOM   1174 2HD2 LEU A  81      47.192  50.142  34.522  1.00  0.00           H
ATOM   1175 3HD2 LEU A  81      46.354  49.097  35.629  1.00  0.00           H
ATOM   1176  C   LEU A  81      49.740  47.439  37.886  1.00  0.00           C
ATOM   1177  O   LEU A  81      48.838  46.715  38.324  1.00  0.00           O
ATOM   1178  N   ILE A  82      50.623  48.074  38.713  1.00  0.00           N
ATOM   1179  H   ILE A  82      51.365  48.585  38.269  1.00  0.00           H
ATOM   1180  CA  ILE A  82      50.488  48.262  40.167  1.00  0.00           C
ATOM   1181  HA  ILE A  82      49.990  47.370  40.541  1.00  0.00           H
ATOM   1182  CB  ILE A  82      51.836  48.534  40.805  1.00  0.00           C
ATOM   1183  HB  ILE A  82      52.169  49.534  40.521  1.00  0.00           H
ATOM   1184  CG2 ILE A  82      51.614  48.490  42.329  1.00  0.00           C
ATOM   1185 1HG2 ILE A  82      51.363  47.462  42.598  1.00  0.00           H
ATOM   1186 2HG2 ILE A  82      52.535  48.827  42.820  1.00  0.00           H
ATOM   1187 3HG2 ILE A  82      50.778  49.165  42.498  1.00  0.00           H
ATOM   1188  CG1 ILE A  82      52.947  47.484  40.370  1.00  0.00           C
ATOM   1189 1HG1 ILE A  82      53.012  47.325  39.295  1.00  0.00           H
ATOM   1190 2HG1 ILE A  82      52.720  46.485  40.732  1.00  0.00           H
ATOM   1191  CD  ILE A  82      54.288  47.935  40.797  1.00  0.00           C
ATOM   1192  HD1 ILE A  82      55.020  47.315  40.286  1.00  0.00           H
ATOM   1193  HD2 ILE A  82      54.320  49.007  40.554  1.00  0.00           H
ATOM   1194  HD3 ILE A  82      54.371  47.743  41.866  1.00  0.00           H
ATOM   1195  C   ILE A  82      49.425  49.381  40.321  1.00  0.00           C
ATOM   1196  O   ILE A  82      49.698  50.586  40.304  1.00  0.00           O
ATOM   1197  N   THR A  83      48.148  49.000  40.431  1.00  0.00           N
ATOM   1198  H   THR A  83      47.928  48.034  40.621  1.00  0.00           H
ATOM   1199  CA  THR A  83      47.068  49.954  40.679  1.00  0.00           C
ATOM   1200  HA  THR A  83      47.107  50.723  39.907  1.00  0.00           H
ATOM   1201  CB  THR A  83      45.685  49.348  40.422  1.00  0.00           C
ATOM   1202  HB  THR A  83      44.931  49.798  41.072  1.00  0.00           H
ATOM   1203  CG2 THR A  83      45.183  49.537  38.966  1.00  0.00           C
ATOM   1204 1HG2 THR A  83      44.160  49.182  38.903  1.00  0.00           H
ATOM   1205 2HG2 THR A  83      45.113  50.613  38.765  1.00  0.00           H
ATOM   1206 3HG2 THR A  83      45.769  48.986  38.229  1.00  0.00           H
ATOM   1207  OG1 THR A  83      45.785  47.990  40.629  1.00  0.00           O
ATOM   1208  HG1 THR A  83      45.382  47.724  41.459  1.00  0.00           H
ATOM   1209  C   THR A  83      47.174  50.712  41.959  1.00  0.00           C
ATOM   1210  O   THR A  83      47.939  50.385  42.881  1.00  0.00           O
ATOM   1211  N   ARG A  84      46.438  51.850  42.073  1.00  0.00           N
ATOM   1212  H   ARG A  84      45.650  52.005  41.452  1.00  0.00           H
ATOM   1213  CA  ARG A  84      46.475  52.716  43.221  1.00  0.00           C
ATOM   1214  HA  ARG A  84      47.031  52.221  44.020  1.00  0.00           H
ATOM   1215  CB  ARG A  84      47.269  53.950  42.806  1.00  0.00           C
ATOM   1216  HB1 ARG A  84      46.683  54.685  42.245  1.00  0.00           H
ATOM   1217  HB2 ARG A  84      48.043  53.702  42.077  1.00  0.00           H
ATOM   1218  CG  ARG A  84      47.983  54.644  44.011  1.00  0.00           C
ATOM   1219  HG1 ARG A  84      48.470  53.892  44.620  1.00  0.00           H
ATOM   1220  HG2 ARG A  84      47.220  55.074  44.661  1.00  0.00           H
ATOM   1221  CD  ARG A  84      49.067  55.624  43.556  1.00  0.00           C
ATOM   1222  HD1 ARG A  84      48.735  56.217  42.714  1.00  0.00           H
ATOM   1223  HD2 ARG A  84      49.872  54.997  43.178  1.00  0.00           H
ATOM   1224  NE  ARG A  84      49.629  56.374  44.709  1.00  0.00           N
ATOM   1225  HE  ARG A  84      50.229  55.826  45.310  1.00  0.00           H
ATOM   1226  CZ  ARG A  84      49.634  57.656  44.927  1.00  0.00           C
ATOM   1227  NH1 ARG A  84      48.961  58.515  44.189  1.00  0.00           N
ATOM   1228 1HH1 ARG A  84      48.379  58.122  43.459  1.00  0.00           H
ATOM   1229 2HH1 ARG A  84      48.615  59.375  44.600  1.00  0.00           H
ATOM   1230  NH2 ARG A  84      50.206  58.124  46.007  1.00  0.00           N
ATOM   1231 1HH2 ARG A  84      50.758  57.580  46.650  1.00  0.00           H
ATOM   1232 2HH2 ARG A  84      50.091  59.098  46.254  1.00  0.00           H
ATOM   1233  C   ARG A  84      45.087  53.074  43.828  1.00  0.00           C
ATOM   1234  O   ARG A  84      44.521  54.120  43.505  1.00  0.00           O
ATOM   1235  N   PRO A  85      44.701  52.286  44.865  1.00  0.00           N
ATOM   1236  CD  PRO A  85      45.184  50.934  45.203  1.00  0.00           C
ATOM   1237  HD1 PRO A  85      46.202  50.866  45.571  1.00  0.00           H
ATOM   1238  HD2 PRO A  85      45.104  50.226  44.384  1.00  0.00           H
ATOM   1239  CG  PRO A  85      44.416  50.441  46.494  1.00  0.00           C
ATOM   1240  HG1 PRO A  85      45.064  50.341  47.373  1.00  0.00           H
ATOM   1241  HG2 PRO A  85      43.931  49.486  46.281  1.00  0.00           H
ATOM   1242  CB  PRO A  85      43.336  51.537  46.739  1.00  0.00           C
ATOM   1243  HB1 PRO A  85      43.365  52.002  47.719  1.00  0.00           H
ATOM   1244  HB2 PRO A  85      42.368  51.061  46.605  1.00  0.00           H
ATOM   1245  CA  PRO A  85      43.597  52.647  45.706  1.00  0.00           C
ATOM   1246  HA  PRO A  85      42.705  52.638  45.094  1.00  0.00           H
ATOM   1247  C   PRO A  85      43.661  54.069  46.320  1.00  0.00           C
ATOM   1248  O   PRO A  85      44.712  54.614  46.624  1.00  0.00           O
ATOM   1249  N   TRP A  86      42.474  54.632  46.538  1.00  0.00           N
ATOM   1250  H   TRP A  86      41.673  54.054  46.347  1.00  0.00           H
ATOM   1251  CA  TRP A  86      42.316  55.985  47.122  1.00  0.00           C
ATOM   1252  HA  TRP A  86      42.979  56.711  46.650  1.00  0.00           H
ATOM   1253  CB  TRP A  86      40.923  56.442  46.845  1.00  0.00           C
ATOM   1254  HB1 TRP A  86      40.252  55.708  47.297  1.00  0.00           H
ATOM   1255  HB2 TRP A  86      40.782  56.443  45.763  1.00  0.00           H
ATOM   1256  CG  TRP A  86      40.693  57.787  47.327  1.00  0.00           C
ATOM   1257  CD1 TRP A  86      39.982  58.055  48.444  1.00  0.00           C
ATOM   1258  HD1 TRP A  86      39.412  57.336  49.021  1.00  0.00           H
ATOM   1259  NE1 TRP A  86      39.836  59.399  48.644  1.00  0.00           N
ATOM   1260  HE1 TRP A  86      39.205  59.872  49.280  1.00  0.00           H
ATOM   1261  CE2 TRP A  86      40.242  60.031  47.492  1.00  0.00           C
ATOM   1262  CZ2 TRP A  86      40.225  61.360  47.053  1.00  0.00           C
ATOM   1263  HZ2 TRP A  86      39.708  62.127  47.617  1.00  0.00           H
ATOM   1264  CH2 TRP A  86      40.848  61.786  45.876  1.00  0.00           C
ATOM   1265  HH2 TRP A  86      40.734  62.842  45.668  1.00  0.00           H
ATOM   1266  CZ3 TRP A  86      41.675  60.859  45.255  1.00  0.00           C
ATOM   1267  HZ3 TRP A  86      42.213  61.175  44.368  1.00  0.00           H
ATOM   1268  CE3 TRP A  86      41.731  59.505  45.653  1.00  0.00           C
ATOM   1269  HE3 TRP A  86      42.279  58.842  44.993  1.00  0.00           H
ATOM   1270  CD2 TRP A  86      40.964  59.080  46.736  1.00  0.00           C
ATOM   1271  C   TRP A  86      42.637  55.998  48.643  1.00  0.00           C
ATOM   1272  O   TRP A  86      43.333  56.871  49.109  1.00  0.00           O
ATOM   1273  N   SER A  87      42.239  54.940  49.358  1.00  0.00           N
ATOM   1274  H   SER A  87      41.709  54.245  48.849  1.00  0.00           H
ATOM   1275  CA  SER A  87      42.346  54.661  50.698  1.00  0.00           C
ATOM   1276  HA  SER A  87      41.784  55.358  51.325  1.00  0.00           H
ATOM   1277  CB  SER A  87      41.819  53.297  50.893  1.00  0.00           C
ATOM   1278  HB1 SER A  87      42.197  52.560  50.171  1.00  0.00           H
ATOM   1279  HB2 SER A  87      40.758  53.417  50.668  1.00  0.00           H
ATOM   1280  OG  SER A  87      42.059  52.861  52.215  1.00  0.00           O
ATOM   1281  HG  SER A  87      41.643  52.001  52.279  1.00  0.00           H
ATOM   1282  C   SER A  87      43.849  54.694  51.169  1.00  0.00           C
ATOM   1283  O   SER A  87      44.645  53.902  50.740  1.00  0.00           O
ATOM   1284  N   PRO A  88      44.234  55.521  52.185  1.00  0.00           N
ATOM   1285  CD  PRO A  88      43.392  56.545  52.835  1.00  0.00           C
ATOM   1286  HD1 PRO A  88      42.714  55.970  53.462  1.00  0.00           H
ATOM   1287  HD2 PRO A  88      42.815  57.075  52.071  1.00  0.00           H
ATOM   1288  CG  PRO A  88      44.340  57.467  53.489  1.00  0.00           C
ATOM   1289  HG1 PRO A  88      43.937  57.872  54.427  1.00  0.00           H
ATOM   1290  HG2 PRO A  88      44.631  58.276  52.818  1.00  0.00           H
ATOM   1291  CB  PRO A  88      45.568  56.648  53.752  1.00  0.00           C
ATOM   1292  HB1 PRO A  88      45.428  56.107  54.691  1.00  0.00           H
ATOM   1293  HB2 PRO A  88      46.503  57.210  53.845  1.00  0.00           H
ATOM   1294  CA  PRO A  88      45.636  55.608  52.627  1.00  0.00           C
ATOM   1295  HA  PRO A  88      46.187  55.953  51.749  1.00  0.00           H
ATOM   1296  C   PRO A  88      46.351  54.353  53.243  1.00  0.00           C
ATOM   1297  O   PRO A  88      47.345  53.899  52.714  1.00  0.00           O
ATOM   1298  N   ALA A  89      45.662  53.620  54.147  1.00  0.00           N
ATOM   1299  H   ALA A  89      44.750  53.989  54.404  1.00  0.00           H
ATOM   1300  CA  ALA A  89      46.074  52.280  54.688  1.00  0.00           C
ATOM   1301  HA  ALA A  89      47.016  52.387  55.249  1.00  0.00           H
ATOM   1302  CB  ALA A  89      45.037  51.826  55.820  1.00  0.00           C
ATOM   1303  HB1 ALA A  89      45.309  50.904  56.318  1.00  0.00           H
ATOM   1304  HB2 ALA A  89      44.938  52.648  56.528  1.00  0.00           H
ATOM   1305  HB3 ALA A  89      44.016  51.724  55.442  1.00  0.00           H
ATOM   1306  C   ALA A  89      46.313  51.122  53.707  1.00  0.00           C
ATOM   1307  O   ALA A  89      47.002  50.168  54.112  1.00  0.00           O
ATOM   1308  N   ARG A  90      45.799  51.257  52.432  1.00  0.00           N
ATOM   1309  H   ARG A  90      45.319  52.121  52.193  1.00  0.00           H
ATOM   1310  CA  ARG A  90      46.088  50.303  51.361  1.00  0.00           C
ATOM   1311  HA  ARG A  90      46.522  49.410  51.810  1.00  0.00           H
ATOM   1312  CB  ARG A  90      44.793  49.927  50.677  1.00  0.00           C
ATOM   1313  HB1 ARG A  90      44.982  49.231  49.862  1.00  0.00           H
ATOM   1314  HB2 ARG A  90      44.344  50.785  50.185  1.00  0.00           H
ATOM   1315  CG  ARG A  90      43.825  49.242  51.729  1.00  0.00           C
ATOM   1316  HG1 ARG A  90      43.158  50.009  52.126  1.00  0.00           H
ATOM   1317  HG2 ARG A  90      44.324  48.875  52.622  1.00  0.00           H
ATOM   1318  CD  ARG A  90      42.883  48.182  51.207  1.00  0.00           C
ATOM   1319  HD1 ARG A  90      42.131  48.679  50.595  1.00  0.00           H
ATOM   1320  HD2 ARG A  90      42.298  47.725  52.008  1.00  0.00           H
ATOM   1321  NE  ARG A  90      43.550  47.091  50.509  1.00  0.00           N
ATOM   1322  HE  ARG A  90      44.477  46.845  50.836  1.00  0.00           H
ATOM   1323  CZ  ARG A  90      43.074  46.457  49.402  1.00  0.00           C
ATOM   1324  NH1 ARG A  90      41.830  46.389  49.063  1.00  0.00           N
ATOM   1325 1HH1 ARG A  90      41.197  46.753  49.762  1.00  0.00           H
ATOM   1326 2HH1 ARG A  90      41.516  46.073  48.150  1.00  0.00           H
ATOM   1327  NH2 ARG A  90      43.838  45.830  48.640  1.00  0.00           N
ATOM   1328 1HH2 ARG A  90      44.836  45.882  48.782  1.00  0.00           H
ATOM   1329 2HH2 ARG A  90      43.465  45.204  47.937  1.00  0.00           H
ATOM   1330  C   ARG A  90      47.225  50.726  50.401  1.00  0.00           C
ATOM   1331  O   ARG A  90      47.859  49.799  49.836  1.00  0.00           O
ATOM   1332  N   ARG A  91      47.606  51.996  50.285  1.00  0.00           N
ATOM   1333  H   ARG A  91      47.146  52.587  50.966  1.00  0.00           H
ATOM   1334  CA  ARG A  91      48.793  52.422  49.534  1.00  0.00           C
ATOM   1335  HA  ARG A  91      48.613  51.922  48.576  1.00  0.00           H
ATOM   1336  CB  ARG A  91      48.849  53.902  49.335  1.00  0.00           C
ATOM   1337  HB1 ARG A  91      49.743  54.187  48.779  1.00  0.00           H
ATOM   1338  HB2 ARG A  91      48.932  54.271  50.357  1.00  0.00           H
ATOM   1339  CG  ARG A  91      47.637  54.507  48.636  1.00  0.00           C
ATOM   1340  HG1 ARG A  91      46.713  54.146  49.075  1.00  0.00           H
ATOM   1341  HG2 ARG A  91      47.524  54.190  47.600  1.00  0.00           H
ATOM   1342  CD  ARG A  91      47.517  56.064  48.604  1.00  0.00           C
ATOM   1343  HD1 ARG A  91      48.487  56.537  48.465  1.00  0.00           H
ATOM   1344  HD2 ARG A  91      46.961  56.450  49.448  1.00  0.00           H
ATOM   1345  NE  ARG A  91      46.602  56.618  47.554  1.00  0.00           N
ATOM   1346  HE  ARG A  91      45.932  55.977  47.162  1.00  0.00           H
ATOM   1347  CZ  ARG A  91      46.521  57.855  47.128  1.00  0.00           C
ATOM   1348  NH1 ARG A  91      47.078  58.928  47.599  1.00  0.00           N
ATOM   1349 1HH1 ARG A  91      47.655  58.925  48.421  1.00  0.00           H
ATOM   1350 2HH1 ARG A  91      47.243  59.665  46.925  1.00  0.00           H
ATOM   1351  NH2 ARG A  91      45.755  58.041  46.124  1.00  0.00           N
ATOM   1352 1HH2 ARG A  91      45.290  57.284  45.636  1.00  0.00           H
ATOM   1353 2HH2 ARG A  91      45.579  58.994  45.851  1.00  0.00           H
ATOM   1354  C   ARG A  91      50.167  51.817  50.016  1.00  0.00           C
ATOM   1355  O   ARG A  91      51.097  51.722  49.213  1.00  0.00           O
ATOM   1356  N   PRO A  92      50.398  51.374  51.233  1.00  0.00           N
ATOM   1357  CD  PRO A  92      49.569  51.511  52.413  1.00  0.00           C
ATOM   1358  HD1 PRO A  92      48.536  51.145  52.352  1.00  0.00           H
ATOM   1359  HD2 PRO A  92      49.518  52.562  52.699  1.00  0.00           H
ATOM   1360  CG  PRO A  92      50.244  50.770  53.480  1.00  0.00           C
ATOM   1361  HG1 PRO A  92      49.908  49.742  53.447  1.00  0.00           H
ATOM   1362  HG2 PRO A  92      50.098  51.234  54.453  1.00  0.00           H
ATOM   1363  CB  PRO A  92      51.723  50.744  53.107  1.00  0.00           C
ATOM   1364  HB1 PRO A  92      52.219  49.925  53.617  1.00  0.00           H
ATOM   1365  HB2 PRO A  92      52.124  51.690  53.461  1.00  0.00           H
ATOM   1366  CA  PRO A  92      51.707  50.695  51.590  1.00  0.00           C
ATOM   1367  HA  PRO A  92      52.523  51.318  51.218  1.00  0.00           H
ATOM   1368  C   PRO A  92      51.770  49.238  51.020  1.00  0.00           C
ATOM   1369  O   PRO A  92      52.841  48.648  51.137  1.00  0.00           O
ATOM   1370  N   GLU A  93      50.716  48.674  50.400  1.00  0.00           N
ATOM   1371  H   GLU A  93      49.807  49.112  50.372  1.00  0.00           H
ATOM   1372  CA  GLU A  93      50.775  47.306  49.918  1.00  0.00           C
ATOM   1373  HA  GLU A  93      51.254  46.677  50.665  1.00  0.00           H
ATOM   1374  CB  GLU A  93      49.288  46.860  49.669  1.00  0.00           C
ATOM   1375  HB1 GLU A  93      49.178  45.895  49.176  1.00  0.00           H
ATOM   1376  HB2 GLU A  93      48.790  47.488  48.929  1.00  0.00           H
ATOM   1377  CG  GLU A  93      48.392  46.702  50.935  1.00  0.00           C
ATOM   1378  HG1 GLU A  93      48.543  47.576  51.574  1.00  0.00           H
ATOM   1379  HG2 GLU A  93      48.780  45.796  51.401  1.00  0.00           H
ATOM   1380  CD  GLU A  93      46.919  46.615  50.641  1.00  0.00           C
ATOM   1381  OE1 GLU A  93      46.496  46.278  49.497  1.00  0.00           O
ATOM   1382  OE2 GLU A  93      46.159  46.938  51.558  1.00  0.00           O
ATOM   1383  C   GLU A  93      51.658  46.986  48.682  1.00  0.00           C
ATOM   1384  O   GLU A  93      51.482  45.951  48.033  1.00  0.00           O
ATOM   1385  N   VAL A  94      52.499  47.858  48.191  1.00  0.00           N
ATOM   1386  H   VAL A  94      52.552  48.716  48.714  1.00  0.00           H
ATOM   1387  CA  VAL A  94      53.160  47.694  46.824  1.00  0.00           C
ATOM   1388  HA  VAL A  94      52.528  47.064  46.202  1.00  0.00           H
ATOM   1389  CB  VAL A  94      53.035  48.926  45.896  1.00  0.00           C
ATOM   1390  HB  VAL A  94      53.569  48.957  44.951  1.00  0.00           H
ATOM   1391  CG1 VAL A  94      51.562  49.038  45.551  1.00  0.00           C
ATOM   1392 1HG1 VAL A  94      51.329  49.964  45.016  1.00  0.00           H
ATOM   1393 2HG1 VAL A  94      51.218  48.220  44.921  1.00  0.00           H
ATOM   1394 3HG1 VAL A  94      50.858  48.940  46.380  1.00  0.00           H
ATOM   1395  CG2 VAL A  94      53.573  50.206  46.628  1.00  0.00           C
ATOM   1396 1HG2 VAL A  94      54.623  49.975  46.778  1.00  0.00           H
ATOM   1397 2HG2 VAL A  94      53.570  51.037  45.924  1.00  0.00           H
ATOM   1398 3HG2 VAL A  94      53.075  50.458  47.573  1.00  0.00           H
ATOM   1399  C   VAL A  94      54.595  47.045  46.735  1.00  0.00           C
ATOM   1400  O   VAL A  94      54.797  46.373  45.734  1.00  0.00           O
ATOM   1401  N   ASP A  95      55.421  47.084  47.789  1.00  0.00           N
ATOM   1402  H   ASP A  95      55.008  47.441  48.638  1.00  0.00           H
ATOM   1403  CA  ASP A  95      56.856  46.835  47.654  1.00  0.00           C
ATOM   1404  HA  ASP A  95      57.204  47.323  46.745  1.00  0.00           H
ATOM   1405  CB  ASP A  95      57.632  47.220  48.913  1.00  0.00           C
ATOM   1406  HB1 ASP A  95      57.212  46.632  49.729  1.00  0.00           H
ATOM   1407  HB2 ASP A  95      57.324  48.249  49.114  1.00  0.00           H
ATOM   1408  CG  ASP A  95      59.185  46.999  48.725  1.00  0.00           C
ATOM   1409  OD1 ASP A  95      59.788  47.402  47.714  1.00  0.00           O
ATOM   1410  OD2 ASP A  95      59.823  46.393  49.607  1.00  0.00           O
ATOM   1411  C   ASP A  95      56.965  45.287  47.465  1.00  0.00           C
ATOM   1412  O   ASP A  95      57.673  44.761  46.629  1.00  0.00           O
ATOM   1413  N   GLY A  96      56.190  44.475  48.273  1.00  0.00           N
ATOM   1414  H   GLY A  96      55.573  45.037  48.850  1.00  0.00           H
ATOM   1415  CA  GLY A  96      56.055  43.003  48.407  1.00  0.00           C
ATOM   1416  HA1 GLY A  96      55.407  42.842  49.260  1.00  0.00           H
ATOM   1417  HA2 GLY A  96      57.070  42.605  48.441  1.00  0.00           H
ATOM   1418  C   GLY A  96      55.284  42.468  47.138  1.00  0.00           C
ATOM   1419  O   GLY A  96      55.609  41.393  46.751  1.00  0.00           O
ATOM   1420  N   VAL A  97      54.449  43.308  46.450  1.00  0.00           N
ATOM   1421  H   VAL A  97      54.263  44.196  46.888  1.00  0.00           H
ATOM   1422  CA  VAL A  97      53.745  43.079  45.237  1.00  0.00           C
ATOM   1423  HA  VAL A  97      53.329  42.077  45.305  1.00  0.00           H
ATOM   1424  CB  VAL A  97      52.631  43.959  45.055  1.00  0.00           C
ATOM   1425  HB  VAL A  97      52.788  44.954  45.480  1.00  0.00           H
ATOM   1426  CG1 VAL A  97      52.161  44.199  43.604  1.00  0.00           C
ATOM   1427 1HG1 VAL A  97      52.144  43.250  43.077  1.00  0.00           H
ATOM   1428 2HG1 VAL A  97      51.186  44.678  43.717  1.00  0.00           H
ATOM   1429 3HG1 VAL A  97      52.821  44.926  43.123  1.00  0.00           H
ATOM   1430  CG2 VAL A  97      51.444  43.549  45.917  1.00  0.00           C
ATOM   1431 1HG2 VAL A  97      50.748  44.378  46.083  1.00  0.00           H
ATOM   1432 2HG2 VAL A  97      50.975  42.719  45.378  1.00  0.00           H
ATOM   1433 3HG2 VAL A  97      51.762  43.278  46.915  1.00  0.00           H
ATOM   1434  C   VAL A  97      54.710  43.147  44.051  1.00  0.00           C
ATOM   1435  O   VAL A  97      54.925  42.047  43.542  1.00  0.00           O
ATOM   1436  N   ARG A  98      55.410  44.287  43.878  1.00  0.00           N
ATOM   1437  H   ARG A  98      55.109  44.982  44.542  1.00  0.00           H
ATOM   1438  CA  ARG A  98      56.475  44.580  42.822  1.00  0.00           C
ATOM   1439  HA  ARG A  98      56.026  44.587  41.831  1.00  0.00           H
ATOM   1440  CB  ARG A  98      57.177  45.980  43.278  1.00  0.00           C
ATOM   1441  HB1 ARG A  98      57.717  45.921  44.216  1.00  0.00           H
ATOM   1442  HB2 ARG A  98      56.336  46.677  43.354  1.00  0.00           H
ATOM   1443  CG  ARG A  98      58.229  46.488  42.277  1.00  0.00           C
ATOM   1444  HG1 ARG A  98      57.627  46.844  41.446  1.00  0.00           H
ATOM   1445  HG2 ARG A  98      58.751  45.615  41.903  1.00  0.00           H
ATOM   1446  CD  ARG A  98      59.234  47.597  42.662  1.00  0.00           C
ATOM   1447  HD1 ARG A  98      59.834  47.831  41.782  1.00  0.00           H
ATOM   1448  HD2 ARG A  98      59.916  47.316  43.460  1.00  0.00           H
ATOM   1449  NE  ARG A  98      58.554  48.783  43.095  1.00  0.00           N
ATOM   1450  HE  ARG A  98      58.628  49.027  44.072  1.00  0.00           H
ATOM   1451  CZ  ARG A  98      58.165  49.760  42.249  1.00  0.00           C
ATOM   1452  NH1 ARG A  98      57.620  50.859  42.737  1.00  0.00           N
ATOM   1453 1HH1 ARG A  98      57.485  50.976  43.737  1.00  0.00           H
ATOM   1454 2HH1 ARG A  98      57.292  51.610  42.151  1.00  0.00           H
ATOM   1455  NH2 ARG A  98      58.011  49.586  40.966  1.00  0.00           N
ATOM   1456 1HH2 ARG A  98      58.617  48.880  40.559  1.00  0.00           H
ATOM   1457 2HH2 ARG A  98      57.900  50.424  40.425  1.00  0.00           H
ATOM   1458  C   ARG A  98      57.451  43.462  42.887  1.00  0.00           C
ATOM   1459  O   ARG A  98      57.725  42.869  41.835  1.00  0.00           O
ATOM   1460  N   LYS A  99      58.021  43.087  44.075  1.00  0.00           N
ATOM   1461  H   LYS A  99      57.924  43.651  44.912  1.00  0.00           H
ATOM   1462  CA  LYS A  99      58.990  42.012  44.267  1.00  0.00           C
ATOM   1463  HA  LYS A  99      59.940  42.162  43.748  1.00  0.00           H
ATOM   1464  CB  LYS A  99      59.290  41.933  45.720  1.00  0.00           C
ATOM   1465  HB1 LYS A  99      59.738  40.975  45.971  1.00  0.00           H
ATOM   1466  HB2 LYS A  99      58.359  41.988  46.291  1.00  0.00           H
ATOM   1467  CG  LYS A  99      60.314  43.061  46.186  1.00  0.00           C
ATOM   1468  HG1 LYS A  99      59.909  44.004  45.819  1.00  0.00           H
ATOM   1469  HG2 LYS A  99      61.258  42.877  45.680  1.00  0.00           H
ATOM   1470  CD  LYS A  99      60.642  42.966  47.680  1.00  0.00           C
ATOM   1471  HD1 LYS A  99      60.869  41.936  47.933  1.00  0.00           H
ATOM   1472  HD2 LYS A  99      59.879  43.396  48.330  1.00  0.00           H
ATOM   1473  CE  LYS A  99      61.880  43.773  48.009  1.00  0.00           C
ATOM   1474  HE1 LYS A  99      62.714  43.503  47.373  1.00  0.00           H
ATOM   1475  HE2 LYS A  99      62.117  43.584  49.060  1.00  0.00           H
ATOM   1476  NZ  LYS A  99      61.597  45.182  47.783  1.00  0.00           N
ATOM   1477  HZ1 LYS A  99      62.393  45.800  47.829  1.00  0.00           H
ATOM   1478  HZ2 LYS A  99      61.394  45.241  46.799  1.00  0.00           H
ATOM   1479  HZ3 LYS A  99      60.832  45.588  48.312  1.00  0.00           H
ATOM   1480  C   LYS A  99      58.502  40.626  43.729  1.00  0.00           C
ATOM   1481  O   LYS A  99      59.310  39.845  43.221  1.00  0.00           O
ATOM   1482  N   ALA A 100      57.238  40.341  43.803  1.00  0.00           N
ATOM   1483  H   ALA A 100      56.560  40.902  44.306  1.00  0.00           H
ATOM   1484  CA  ALA A 100      56.623  39.162  43.135  1.00  0.00           C
ATOM   1485  HA  ALA A 100      57.322  38.340  43.229  1.00  0.00           H
ATOM   1486  CB  ALA A 100      55.333  38.722  43.839  1.00  0.00           C
ATOM   1487  HB1 ALA A 100      55.577  38.417  44.862  1.00  0.00           H
ATOM   1488  HB2 ALA A 100      54.585  39.509  43.782  1.00  0.00           H
ATOM   1489  HB3 ALA A 100      54.916  37.832  43.369  1.00  0.00           H
ATOM   1490  C   ALA A 100      56.532  39.386  41.608  1.00  0.00           C
ATOM   1491  O   ALA A 100      56.897  38.505  40.829  1.00  0.00           O
ATOM   1492  N   LEU A 101      56.121  40.532  41.150  1.00  0.00           N
ATOM   1493  H   LEU A 101      55.837  41.225  41.829  1.00  0.00           H
ATOM   1494  CA  LEU A 101      55.952  40.725  39.692  1.00  0.00           C
ATOM   1495  HA  LEU A 101      55.443  39.855  39.294  1.00  0.00           H
ATOM   1496  CB  LEU A 101      55.130  42.010  39.524  1.00  0.00           C
ATOM   1497  HB1 LEU A 101      54.837  42.185  38.492  1.00  0.00           H
ATOM   1498  HB2 LEU A 101      55.779  42.837  39.807  1.00  0.00           H
ATOM   1499  CG  LEU A 101      53.849  42.167  40.290  1.00  0.00           C
ATOM   1500  HG  LEU A 101      53.962  42.044  41.366  1.00  0.00           H
ATOM   1501  CD1 LEU A 101      53.263  43.597  40.035  1.00  0.00           C
ATOM   1502 1HD1 LEU A 101      53.035  43.756  38.976  1.00  0.00           H
ATOM   1503 2HD1 LEU A 101      52.478  43.772  40.780  1.00  0.00           H
ATOM   1504 3HD1 LEU A 101      54.047  44.295  40.313  1.00  0.00           H
ATOM   1505  CD2 LEU A 101      52.853  41.172  39.808  1.00  0.00           C
ATOM   1506 1HD2 LEU A 101      53.070  40.166  40.177  1.00  0.00           H
ATOM   1507 2HD2 LEU A 101      51.912  41.528  40.237  1.00  0.00           H
ATOM   1508 3HD2 LEU A 101      52.762  41.284  38.732  1.00  0.00           H
ATOM   1509  C   LEU A 101      57.336  40.719  38.938  1.00  0.00           C
ATOM   1510  O   LEU A 101      57.474  40.160  37.847  1.00  0.00           O
ATOM   1511  N   GLN A 102      58.365  41.035  39.676  1.00  0.00           N
ATOM   1512  H   GLN A 102      58.213  41.469  40.572  1.00  0.00           H
ATOM   1513  CA  GLN A 102      59.769  40.891  39.199  1.00  0.00           C
ATOM   1514  HA  GLN A 102      59.905  41.393  38.246  1.00  0.00           H
ATOM   1515  CB  GLN A 102      60.614  41.684  40.202  1.00  0.00           C
ATOM   1516  HB1 GLN A 102      61.685  41.526  40.114  1.00  0.00           H
ATOM   1517  HB2 GLN A 102      60.279  41.524  41.224  1.00  0.00           H
ATOM   1518  CG  GLN A 102      60.326  43.164  39.976  1.00  0.00           C
ATOM   1519  HG1 GLN A 102      59.290  43.467  40.122  1.00  0.00           H
ATOM   1520  HG2 GLN A 102      60.593  43.493  38.971  1.00  0.00           H
ATOM   1521  CD  GLN A 102      61.037  44.074  40.928  1.00  0.00           C
ATOM   1522  OE1 GLN A 102      61.709  43.577  41.833  1.00  0.00           O
ATOM   1523  NE2 GLN A 102      61.173  45.342  40.735  1.00  0.00           N
ATOM   1524 1HE2 GLN A 102      61.015  45.707  39.805  1.00  0.00           H
ATOM   1525 2HE2 GLN A 102      61.756  45.824  41.401  1.00  0.00           H
ATOM   1526  C   GLN A 102      60.257  39.445  39.035  1.00  0.00           C
ATOM   1527  O   GLN A 102      61.250  39.224  38.429  1.00  0.00           O
ATOM   1528  N   ASP A 103      59.640  38.491  39.784  1.00  0.00           N
ATOM   1529  H   ASP A 103      58.813  38.814  40.251  1.00  0.00           H
ATOM   1530  CA  ASP A 103      60.017  37.052  39.860  1.00  0.00           C
ATOM   1531  HA  ASP A 103      61.110  37.015  39.845  1.00  0.00           H
ATOM   1532  CB  ASP A 103      59.628  36.445  41.279  1.00  0.00           C
ATOM   1533  HB1 ASP A 103      58.536  36.396  41.337  1.00  0.00           H
ATOM   1534  HB2 ASP A 103      59.806  37.238  42.005  1.00  0.00           H
ATOM   1535  CG  ASP A 103      60.338  35.198  41.606  1.00  0.00           C
ATOM   1536  OD1 ASP A 103      59.782  34.134  41.223  1.00  0.00           O
ATOM   1537  OD2 ASP A 103      61.520  35.287  42.092  1.00  0.00           O
ATOM   1538  C   ASP A 103      59.285  36.290  38.709  1.00  0.00           C
ATOM   1539  O   ASP A 103      59.912  35.308  38.257  1.00  0.00           O
ATOM   1540  N   LEU A 104      58.069  36.698  38.355  1.00  0.00           N
ATOM   1541  H   LEU A 104      57.622  37.382  38.945  1.00  0.00           H
ATOM   1542  CA  LEU A 104      57.426  36.313  37.108  1.00  0.00           C
ATOM   1543  HA  LEU A 104      57.284  35.230  37.121  1.00  0.00           H
ATOM   1544  CB  LEU A 104      55.967  36.872  37.119  1.00  0.00           C
ATOM   1545  HB1 LEU A 104      55.549  36.737  36.130  1.00  0.00           H
ATOM   1546  HB2 LEU A 104      56.009  37.928  37.369  1.00  0.00           H
ATOM   1547  CG  LEU A 104      55.050  36.208  38.165  1.00  0.00           C
ATOM   1548  HG  LEU A 104      55.539  36.388  39.122  1.00  0.00           H
ATOM   1549  CD1 LEU A 104      53.683  37.006  38.203  1.00  0.00           C
ATOM   1550 1HD1 LEU A 104      53.374  37.452  37.257  1.00  0.00           H
ATOM   1551 2HD1 LEU A 104      52.824  36.445  38.558  1.00  0.00           H
ATOM   1552 3HD1 LEU A 104      53.805  37.832  38.901  1.00  0.00           H
ATOM   1553  CD2 LEU A 104      54.612  34.784  37.916  1.00  0.00           C
ATOM   1554 1HD2 LEU A 104      53.913  34.441  38.690  1.00  0.00           H
ATOM   1555 2HD2 LEU A 104      54.195  34.741  36.917  1.00  0.00           H
ATOM   1556 3HD2 LEU A 104      55.488  34.162  38.106  1.00  0.00           H
ATOM   1557  C   LEU A 104      58.218  36.825  35.907  1.00  0.00           C
ATOM   1558  O   LEU A 104      58.555  36.159  34.951  1.00  0.00           O
ATOM   1559  N   GLY A 105      58.647  38.098  35.999  1.00  0.00           N
ATOM   1560  H   GLY A 105      58.308  38.559  36.832  1.00  0.00           H
ATOM   1561  CA  GLY A 105      59.399  38.963  34.946  1.00  0.00           C
ATOM   1562  HA1 GLY A 105      59.746  38.179  34.274  1.00  0.00           H
ATOM   1563  HA2 GLY A 105      60.157  39.594  35.421  1.00  0.00           H
ATOM   1564  C   GLY A 105      58.531  39.900  34.133  1.00  0.00           C
ATOM   1565  O   GLY A 105      58.923  40.016  32.920  1.00  0.00           O
ATOM   1566  N   LEU A 106      57.471  40.446  34.645  1.00  0.00           N
ATOM   1567  H   LEU A 106      57.403  40.382  35.650  1.00  0.00           H
ATOM   1568  CA  LEU A 106      56.606  41.267  33.794  1.00  0.00           C
ATOM   1569  HA  LEU A 106      56.582  40.824  32.804  1.00  0.00           H
ATOM   1570  CB  LEU A 106      55.223  41.284  34.387  1.00  0.00           C
ATOM   1571  HB1 LEU A 106      54.531  41.889  33.808  1.00  0.00           H
ATOM   1572  HB2 LEU A 106      55.334  41.838  35.315  1.00  0.00           H
ATOM   1573  CG  LEU A 106      54.527  39.935  34.619  1.00  0.00           C
ATOM   1574  HG  LEU A 106      55.184  39.132  34.937  1.00  0.00           H
ATOM   1575  CD1 LEU A 106      53.527  40.136  35.756  1.00  0.00           C
ATOM   1576 1HD1 LEU A 106      52.689  40.663  35.289  1.00  0.00           H
ATOM   1577 2HD1 LEU A 106      53.107  39.146  35.956  1.00  0.00           H
ATOM   1578 3HD1 LEU A 106      53.868  40.644  36.662  1.00  0.00           H
ATOM   1579  CD2 LEU A 106      53.786  39.301  33.411  1.00  0.00           C
ATOM   1580 1HD2 LEU A 106      53.028  39.995  33.064  1.00  0.00           H
ATOM   1581 2HD2 LEU A 106      54.443  39.222  32.545  1.00  0.00           H
ATOM   1582 3HD2 LEU A 106      53.324  38.366  33.733  1.00  0.00           H
ATOM   1583  C   LEU A 106      57.252  42.625  33.573  1.00  0.00           C
ATOM   1584  O   LEU A 106      58.020  43.036  34.482  1.00  0.00           O
ATOM   1585  N   ARG A 107      56.898  43.349  32.583  1.00  0.00           N
ATOM   1586  H   ARG A 107      56.092  42.970  32.106  1.00  0.00           H
ATOM   1587  CA  ARG A 107      57.158  44.813  32.518  1.00  0.00           C
ATOM   1588  HA  ARG A 107      58.158  44.960  32.931  1.00  0.00           H
ATOM   1589  CB  ARG A 107      56.980  45.299  31.058  1.00  0.00           C
ATOM   1590  HB1 ARG A 107      55.912  45.312  30.801  1.00  0.00           H
ATOM   1591  HB2 ARG A 107      57.590  44.743  30.355  1.00  0.00           H
ATOM   1592  CG  ARG A 107      57.450  46.741  30.950  1.00  0.00           C
ATOM   1593  HG1 ARG A 107      58.535  46.777  31.067  1.00  0.00           H
ATOM   1594  HG2 ARG A 107      57.094  47.421  31.721  1.00  0.00           H
ATOM   1595  CD  ARG A 107      57.293  47.216  29.569  1.00  0.00           C
ATOM   1596  HD1 ARG A 107      56.283  47.061  29.212  1.00  0.00           H
ATOM   1597  HD2 ARG A 107      58.011  46.803  28.862  1.00  0.00           H
ATOM   1598  NE  ARG A 107      57.425  48.643  29.473  1.00  0.00           N
ATOM   1599  HE  ARG A 107      58.368  49.006  29.472  1.00  0.00           H
ATOM   1600  CZ  ARG A 107      56.503  49.611  29.249  1.00  0.00           C
ATOM   1601  NH1 ARG A 107      56.917  50.807  29.315  1.00  0.00           N
ATOM   1602 1HH1 ARG A 107      57.890  51.028  29.478  1.00  0.00           H
ATOM   1603 2HH1 ARG A 107      56.264  51.563  29.195  1.00  0.00           H
ATOM   1604  NH2 ARG A 107      55.134  49.560  29.145  1.00  0.00           N
ATOM   1605 1HH2 ARG A 107      54.735  48.630  29.129  1.00  0.00           H
ATOM   1606 2HH2 ARG A 107      54.645  50.441  29.160  1.00  0.00           H
ATOM   1607  C   ARG A 107      56.280  45.597  33.455  1.00  0.00           C
ATOM   1608  O   ARG A 107      55.094  45.479  33.259  1.00  0.00           O
ATOM   1609  N   ILE A 108      56.863  46.463  34.267  1.00  0.00           N
ATOM   1610  H   ILE A 108      57.873  46.540  34.224  1.00  0.00           H
ATOM   1611  CA  ILE A 108      56.105  47.035  35.367  1.00  0.00           C
ATOM   1612  HA  ILE A 108      55.137  46.544  35.341  1.00  0.00           H
ATOM   1613  CB  ILE A 108      56.739  46.643  36.690  1.00  0.00           C
ATOM   1614  HB  ILE A 108      57.814  46.702  36.478  1.00  0.00           H
ATOM   1615  CG2 ILE A 108      56.399  47.555  37.842  1.00  0.00           C
ATOM   1616 1HG2 ILE A 108      56.597  48.534  37.403  1.00  0.00           H
ATOM   1617 2HG2 ILE A 108      55.367  47.468  38.186  1.00  0.00           H
ATOM   1618 3HG2 ILE A 108      57.195  47.485  38.580  1.00  0.00           H
ATOM   1619  CG1 ILE A 108      56.341  45.175  37.146  1.00  0.00           C
ATOM   1620 1HG1 ILE A 108      56.298  44.526  36.266  1.00  0.00           H
ATOM   1621 2HG1 ILE A 108      55.309  45.260  37.490  1.00  0.00           H
ATOM   1622  CD  ILE A 108      57.214  44.597  38.220  1.00  0.00           C
ATOM   1623  HD1 ILE A 108      57.048  43.530  38.343  1.00  0.00           H
ATOM   1624  HD2 ILE A 108      58.269  44.830  38.071  1.00  0.00           H
ATOM   1625  HD3 ILE A 108      56.842  45.013  39.158  1.00  0.00           H
ATOM   1626  C   ILE A 108      55.845  48.508  35.043  1.00  0.00           C
ATOM   1627  O   ILE A 108      56.676  49.315  34.656  1.00  0.00           O
ATOM   1628  N   VAL A 109      54.604  48.849  35.417  1.00  0.00           N
ATOM   1629  H   VAL A 109      53.955  48.131  35.678  1.00  0.00           H
ATOM   1630  CA  VAL A 109      54.113  50.248  35.402  1.00  0.00           C
ATOM   1631  HA  VAL A 109      55.037  50.820  35.272  1.00  0.00           H
ATOM   1632  CB  VAL A 109      53.165  50.557  34.225  1.00  0.00           C
ATOM   1633  HB  VAL A 109      52.359  49.838  34.332  1.00  0.00           H
ATOM   1634  CG1 VAL A 109      52.589  51.942  34.155  1.00  0.00           C
ATOM   1635 1HG1 VAL A 109      52.153  52.100  33.168  1.00  0.00           H
ATOM   1636 2HG1 VAL A 109      51.731  52.067  34.815  1.00  0.00           H
ATOM   1637 3HG1 VAL A 109      53.383  52.674  34.326  1.00  0.00           H
ATOM   1638  CG2 VAL A 109      53.696  50.116  32.809  1.00  0.00           C
ATOM   1639 1HG2 VAL A 109      54.737  50.424  32.773  1.00  0.00           H
ATOM   1640 2HG2 VAL A 109      53.676  49.042  32.613  1.00  0.00           H
ATOM   1641 3HG2 VAL A 109      53.060  50.574  32.048  1.00  0.00           H
ATOM   1642  C   VAL A 109      53.508  50.513  36.846  1.00  0.00           C
ATOM   1643  O   VAL A 109      52.750  49.719  37.369  1.00  0.00           O
ATOM   1644  N   GLU A 110      53.791  51.682  37.405  1.00  0.00           N
ATOM   1645  H   GLU A 110      54.378  52.332  36.888  1.00  0.00           H
ATOM   1646  CA  GLU A 110      53.081  52.292  38.524  1.00  0.00           C
ATOM   1647  HA  GLU A 110      52.332  51.551  38.800  1.00  0.00           H
ATOM   1648  CB  GLU A 110      54.062  52.287  39.694  1.00  0.00           C
ATOM   1649  HB1 GLU A 110      54.471  51.290  39.869  1.00  0.00           H
ATOM   1650  HB2 GLU A 110      53.569  52.667  40.589  1.00  0.00           H
ATOM   1651  CG  GLU A 110      55.279  53.179  39.458  1.00  0.00           C
ATOM   1652  HG1 GLU A 110      54.966  54.218  39.510  1.00  0.00           H
ATOM   1653  HG2 GLU A 110      55.600  52.997  38.429  1.00  0.00           H
ATOM   1654  CD  GLU A 110      56.406  52.856  40.454  1.00  0.00           C
ATOM   1655  OE1 GLU A 110      56.287  53.350  41.583  1.00  0.00           O
ATOM   1656  OE2 GLU A 110      57.439  52.189  40.240  1.00  0.00           O
ATOM   1657  C   GLU A 110      52.323  53.631  38.336  1.00  0.00           C
ATOM   1658  O   GLU A 110      52.766  54.508  37.624  1.00  0.00           O
ATOM   1659  N   ILE A 111      51.189  53.771  39.009  1.00  0.00           N
ATOM   1660  H   ILE A 111      50.951  52.994  39.599  1.00  0.00           H
ATOM   1661  CA  ILE A 111      50.495  55.042  39.113  1.00  0.00           C
ATOM   1662  HA  ILE A 111      50.525  55.411  38.087  1.00  0.00           H
ATOM   1663  CB  ILE A 111      48.992  54.860  39.446  1.00  0.00           C
ATOM   1664  HB  ILE A 111      48.856  54.608  40.497  1.00  0.00           H
ATOM   1665  CG2 ILE A 111      48.223  56.085  39.129  1.00  0.00           C
ATOM   1666 1HG2 ILE A 111      47.168  56.082  39.373  1.00  0.00           H
ATOM   1667 2HG2 ILE A 111      48.689  56.944  39.609  1.00  0.00           H
ATOM   1668 3HG2 ILE A 111      48.215  56.347  38.072  1.00  0.00           H
ATOM   1669  CG1 ILE A 111      48.392  53.735  38.607  1.00  0.00           C
ATOM   1670 1HG1 ILE A 111      48.918  52.799  38.787  1.00  0.00           H
ATOM   1671 2HG1 ILE A 111      48.416  54.028  37.552  1.00  0.00           H
ATOM   1672  CD  ILE A 111      46.900  53.453  38.869  1.00  0.00           C
ATOM   1673  HD1 ILE A 111      46.531  52.706  38.160  1.00  0.00           H
ATOM   1674  HD2 ILE A 111      46.784  53.102  39.898  1.00  0.00           H
ATOM   1675  HD3 ILE A 111      46.252  54.319  38.750  1.00  0.00           H
ATOM   1676  C   ILE A 111      51.330  55.975  39.975  1.00  0.00           C
ATOM   1677  O   ILE A 111      51.409  55.703  41.187  1.00  0.00           O
ATOM   1678  N   GLY A 112      51.880  56.978  39.227  1.00  0.00           N
ATOM   1679  H   GLY A 112      51.767  56.898  38.232  1.00  0.00           H
ATOM   1680  CA  GLY A 112      52.649  58.112  39.784  1.00  0.00           C
ATOM   1681  HA1 GLY A 112      53.536  58.370  39.205  1.00  0.00           H
ATOM   1682  HA2 GLY A 112      53.045  57.825  40.759  1.00  0.00           H
ATOM   1683  C   GLY A 112      51.808  59.415  40.014  1.00  0.00           C
ATOM   1684  O   GLY A 112      52.384  60.439  40.471  1.00  0.00           O
ATOM   1685  N   ASP A 113      50.609  59.414  39.471  1.00  0.00           N
ATOM   1686  H   ASP A 113      50.254  58.595  39.007  1.00  0.00           H
ATOM   1687  CA  ASP A 113      49.703  60.568  39.372  1.00  0.00           C
ATOM   1688  HA  ASP A 113      50.246  61.459  39.695  1.00  0.00           H
ATOM   1689  CB  ASP A 113      49.429  60.858  37.937  1.00  0.00           C
ATOM   1690  HB1 ASP A 113      48.928  59.982  37.502  1.00  0.00           H
ATOM   1691  HB2 ASP A 113      50.293  61.080  37.320  1.00  0.00           H
ATOM   1692  CG  ASP A 113      48.507  62.107  37.727  1.00  0.00           C
ATOM   1693  OD1 ASP A 113      48.289  62.830  38.719  1.00  0.00           O
ATOM   1694  OD2 ASP A 113      47.962  62.312  36.604  1.00  0.00           O
ATOM   1695  C   ASP A 113      48.477  60.374  40.277  1.00  0.00           C
ATOM   1696  O   ASP A 113      47.585  59.532  40.088  1.00  0.00           O
ATOM   1697  N   GLU A 114      48.306  61.334  41.238  1.00  0.00           N
ATOM   1698  H   GLU A 114      48.904  62.143  41.192  1.00  0.00           H
ATOM   1699  CA  GLU A 114      47.217  61.394  42.208  1.00  0.00           C
ATOM   1700  HA  GLU A 114      47.110  60.421  42.688  1.00  0.00           H
ATOM   1701  CB  GLU A 114      47.682  62.454  43.299  1.00  0.00           C
ATOM   1702  HB1 GLU A 114      47.676  63.386  42.739  1.00  0.00           H
ATOM   1703  HB2 GLU A 114      48.700  62.326  43.659  1.00  0.00           H
ATOM   1704  CG  GLU A 114      46.698  62.485  44.505  1.00  0.00           C
ATOM   1705  HG1 GLU A 114      45.757  62.907  44.141  1.00  0.00           H
ATOM   1706  HG2 GLU A 114      47.203  63.118  45.243  1.00  0.00           H
ATOM   1707  CD  GLU A 114      46.569  61.181  45.265  1.00  0.00           C
ATOM   1708  OE1 GLU A 114      45.496  60.732  45.751  1.00  0.00           O
ATOM   1709  OE2 GLU A 114      47.672  60.657  45.421  1.00  0.00           O
ATOM   1710  C   GLU A 114      45.896  61.810  41.637  1.00  0.00           C
ATOM   1711  O   GLU A 114      44.787  61.545  42.172  1.00  0.00           O
ATOM   1712  N   ASN A 115      45.777  62.482  40.525  1.00  0.00           N
ATOM   1713  H   ASN A 115      46.625  62.593  39.987  1.00  0.00           H
ATOM   1714  CA  ASN A 115      44.567  62.787  39.809  1.00  0.00           C
ATOM   1715  HA  ASN A 115      43.738  63.127  40.441  1.00  0.00           H
ATOM   1716  CB  ASN A 115      44.798  63.820  38.659  1.00  0.00           C
ATOM   1717  HB1 ASN A 115      43.883  64.111  38.149  1.00  0.00           H
ATOM   1718  HB2 ASN A 115      45.463  63.338  37.943  1.00  0.00           H
ATOM   1719  CG  ASN A 115      45.418  65.093  39.077  1.00  0.00           C
ATOM   1720  OD1 ASN A 115      44.939  66.248  39.080  1.00  0.00           O
ATOM   1721  ND2 ASN A 115      46.689  65.050  39.272  1.00  0.00           N
ATOM   1722 1HD2 ASN A 115      47.190  64.204  39.072  1.00  0.00           H
ATOM   1723 2HD2 ASN A 115      47.302  65.839  39.456  1.00  0.00           H
ATOM   1724  C   ASN A 115      44.077  61.513  39.036  1.00  0.00           C
ATOM   1725  O   ASN A 115      43.057  61.536  38.403  1.00  0.00           O
ATOM   1726  N   ALA A 116      44.835  60.449  39.129  1.00  0.00           N
ATOM   1727  H   ALA A 116      45.742  60.458  39.584  1.00  0.00           H
ATOM   1728  CA  ALA A 116      44.478  59.159  38.638  1.00  0.00           C
ATOM   1729  HA  ALA A 116      43.539  59.262  38.091  1.00  0.00           H
ATOM   1730  CB  ALA A 116      45.582  58.651  37.691  1.00  0.00           C
ATOM   1731  HB1 ALA A 116      45.141  57.932  36.993  1.00  0.00           H
ATOM   1732  HB2 ALA A 116      46.133  59.466  37.221  1.00  0.00           H
ATOM   1733  HB3 ALA A 116      46.290  58.084  38.290  1.00  0.00           H
ATOM   1734  C   ALA A 116      44.173  58.125  39.708  1.00  0.00           C
ATOM   1735  O   ALA A 116      45.053  57.880  40.552  1.00  0.00           O
ATOM   1736  N   THR A 117      42.986  57.539  39.767  1.00  0.00           N
ATOM   1737  H   THR A 117      42.244  58.029  39.290  1.00  0.00           H
ATOM   1738  CA  THR A 117      42.672  56.484  40.697  1.00  0.00           C
ATOM   1739  HA  THR A 117      43.624  56.163  41.134  1.00  0.00           H
ATOM   1740  CB  THR A 117      41.769  57.039  41.755  1.00  0.00           C
ATOM   1741  HB  THR A 117      40.964  57.633  41.327  1.00  0.00           H
ATOM   1742  CG2 THR A 117      41.222  56.067  42.875  1.00  0.00           C
ATOM   1743 1HG2 THR A 117      41.939  55.658  43.578  1.00  0.00           H
ATOM   1744 2HG2 THR A 117      40.517  56.645  43.478  1.00  0.00           H
ATOM   1745 3HG2 THR A 117      40.803  55.164  42.426  1.00  0.00           H
ATOM   1746  OG1 THR A 117      42.530  57.999  42.488  1.00  0.00           O
ATOM   1747  HG1 THR A 117      42.732  58.646  41.809  1.00  0.00           H
ATOM   1748  C   THR A 117      41.956  55.292  40.047  1.00  0.00           C
ATOM   1749  O   THR A 117      40.958  55.494  39.363  1.00  0.00           O
ATOM   1750  N   LEU A 118      42.354  54.094  40.438  1.00  0.00           N
ATOM   1751  H   LEU A 118      43.027  54.050  41.195  1.00  0.00           H
ATOM   1752  CA  LEU A 118      41.830  52.810  39.960  1.00  0.00           C
ATOM   1753  HA  LEU A 118      40.755  52.770  40.174  1.00  0.00           H
ATOM   1754  CB  LEU A 118      42.178  52.671  38.536  1.00  0.00           C
ATOM   1755  HB1 LEU A 118      43.244  52.671  38.320  1.00  0.00           H
ATOM   1756  HB2 LEU A 118      41.715  53.504  38.004  1.00  0.00           H
ATOM   1757  CG  LEU A 118      41.813  51.283  37.873  1.00  0.00           C
ATOM   1758  HG  LEU A 118      42.283  50.457  38.425  1.00  0.00           H
ATOM   1759  CD1 LEU A 118      40.359  51.134  37.812  1.00  0.00           C
ATOM   1760 1HD1 LEU A 118      39.901  51.943  37.232  1.00  0.00           H
ATOM   1761 2HD1 LEU A 118      40.261  50.284  37.145  1.00  0.00           H
ATOM   1762 3HD1 LEU A 118      39.756  50.841  38.674  1.00  0.00           H
ATOM   1763  CD2 LEU A 118      42.413  51.240  36.503  1.00  0.00           C
ATOM   1764 1HD2 LEU A 118      42.158  50.292  36.026  1.00  0.00           H
ATOM   1765 2HD2 LEU A 118      42.080  52.043  35.829  1.00  0.00           H
ATOM   1766 3HD2 LEU A 118      43.493  51.298  36.527  1.00  0.00           H
ATOM   1767  C   LEU A 118      42.445  51.705  40.732  1.00  0.00           C
ATOM   1768  O   LEU A 118      43.688  51.670  40.939  1.00  0.00           O
ATOM   1769  N   ASP A 119      41.519  50.842  41.226  1.00  0.00           N
ATOM   1770  H   ASP A 119      40.533  50.985  41.061  1.00  0.00           H
ATOM   1771  CA  ASP A 119      42.002  49.555  41.681  1.00  0.00           C
ATOM   1772  HA  ASP A 119      43.075  49.601  41.879  1.00  0.00           H
ATOM   1773  CB  ASP A 119      41.361  49.264  43.056  1.00  0.00           C
ATOM   1774  HB1 ASP A 119      41.971  49.754  43.820  1.00  0.00           H
ATOM   1775  HB2 ASP A 119      41.401  48.204  43.293  1.00  0.00           H
ATOM   1776  CG  ASP A 119      39.840  49.643  43.350  1.00  0.00           C
ATOM   1777  OD1 ASP A 119      39.346  49.150  44.435  1.00  0.00           O
ATOM   1778  OD2 ASP A 119      39.159  50.479  42.699  1.00  0.00           O
ATOM   1779  C   ASP A 119      41.798  48.448  40.589  1.00  0.00           C
ATOM   1780  O   ASP A 119      40.998  48.657  39.643  1.00  0.00           O
ATOM   1781  N   GLY A 120      42.469  47.342  40.841  1.00  0.00           N
ATOM   1782  H   GLY A 120      43.148  47.211  41.573  1.00  0.00           H
ATOM   1783  CA  GLY A 120      42.375  46.213  39.919  1.00  0.00           C
ATOM   1784  HA1 GLY A 120      43.193  45.525  40.145  1.00  0.00           H
ATOM   1785  HA2 GLY A 120      42.517  46.697  38.951  1.00  0.00           H
ATOM   1786  C   GLY A 120      40.999  45.597  39.735  1.00  0.00           C
ATOM   1787  O   GLY A 120      40.765  44.993  38.731  1.00  0.00           O
ATOM   1788  N   THR A 121      40.041  45.769  40.645  1.00  0.00           N
ATOM   1789  H   THR A 121      40.294  46.264  41.487  1.00  0.00           H
ATOM   1790  CA  THR A 121      38.665  45.230  40.417  1.00  0.00           C
ATOM   1791  HA  THR A 121      38.730  44.246  39.928  1.00  0.00           H
ATOM   1792  CB  THR A 121      37.993  44.898  41.788  1.00  0.00           C
ATOM   1793  HB  THR A 121      36.936  44.677  41.853  1.00  0.00           H
ATOM   1794  CG2 THR A 121      38.626  43.638  42.360  1.00  0.00           C
ATOM   1795 1HG2 THR A 121      39.714  43.708  42.296  1.00  0.00           H
ATOM   1796 2HG2 THR A 121      38.440  43.654  43.433  1.00  0.00           H
ATOM   1797 3HG2 THR A 121      38.380  42.647  41.983  1.00  0.00           H
ATOM   1798  OG1 THR A 121      38.254  46.038  42.645  1.00  0.00           O
ATOM   1799  HG1 THR A 121      39.049  45.799  43.133  1.00  0.00           H
ATOM   1800  C   THR A 121      37.742  46.121  39.565  1.00  0.00           C
ATOM   1801  O   THR A 121      36.549  45.711  39.443  1.00  0.00           O
ATOM   1802  N   ASP A 122      38.109  47.327  39.099  1.00  0.00           N
ATOM   1803  H   ASP A 122      39.092  47.481  39.304  1.00  0.00           H
ATOM   1804  CA  ASP A 122      37.403  48.135  38.129  1.00  0.00           C
ATOM   1805  HA  ASP A 122      36.415  47.708  37.924  1.00  0.00           H
ATOM   1806  CB  ASP A 122      37.326  49.624  38.612  1.00  0.00           C
ATOM   1807  HB1 ASP A 122      37.728  50.285  37.845  1.00  0.00           H
ATOM   1808  HB2 ASP A 122      37.865  49.736  39.551  1.00  0.00           H
ATOM   1809  CG  ASP A 122      35.941  50.210  38.793  1.00  0.00           C
ATOM   1810  OD1 ASP A 122      34.924  49.476  38.548  1.00  0.00           O
ATOM   1811  OD2 ASP A 122      35.779  51.388  39.258  1.00  0.00           O
ATOM   1812  C   ASP A 122      38.062  48.075  36.745  1.00  0.00           C
ATOM   1813  O   ASP A 122      37.725  48.852  35.808  1.00  0.00           O
ATOM   1814  N   VAL A 123      38.944  47.097  36.507  1.00  0.00           N
ATOM   1815  H   VAL A 123      38.998  46.360  37.192  1.00  0.00           H
ATOM   1816  CA  VAL A 123      39.470  46.729  35.146  1.00  0.00           C
ATOM   1817  HA  VAL A 123      38.940  47.282  34.366  1.00  0.00           H
ATOM   1818  CB  VAL A 123      40.886  47.276  35.089  1.00  0.00           C
ATOM   1819  HB  VAL A 123      40.822  48.344  35.318  1.00  0.00           H
ATOM   1820  CG1 VAL A 123      41.811  46.731  36.223  1.00  0.00           C
ATOM   1821 1HG1 VAL A 123      41.438  47.094  37.176  1.00  0.00           H
ATOM   1822 2HG1 VAL A 123      41.741  45.655  36.036  1.00  0.00           H
ATOM   1823 3HG1 VAL A 123      42.873  46.926  36.055  1.00  0.00           H
ATOM   1824  CG2 VAL A 123      41.663  47.169  33.836  1.00  0.00           C
ATOM   1825 1HG2 VAL A 123      42.588  47.728  33.954  1.00  0.00           H
ATOM   1826 2HG2 VAL A 123      41.944  46.138  33.645  1.00  0.00           H
ATOM   1827 3HG2 VAL A 123      41.095  47.624  33.026  1.00  0.00           H
ATOM   1828  C   VAL A 123      39.379  45.329  34.741  1.00  0.00           C
ATOM   1829  O   VAL A 123      39.679  44.484  35.574  1.00  0.00           O
ATOM   1830  N   LEU A 124      38.857  45.069  33.549  1.00  0.00           N
ATOM   1831  H   LEU A 124      38.477  45.825  32.996  1.00  0.00           H
ATOM   1832  CA  LEU A 124      38.504  43.738  33.062  1.00  0.00           C
ATOM   1833  HA  LEU A 124      38.977  42.921  33.624  1.00  0.00           H
ATOM   1834  CB  LEU A 124      36.943  43.621  33.286  1.00  0.00           C
ATOM   1835  HB1 LEU A 124      36.624  44.550  32.806  1.00  0.00           H
ATOM   1836  HB2 LEU A 124      36.651  43.640  34.335  1.00  0.00           H
ATOM   1837  CG  LEU A 124      36.306  42.420  32.559  1.00  0.00           C
ATOM   1838  HG  LEU A 124      36.614  42.288  31.532  1.00  0.00           H
ATOM   1839  CD1 LEU A 124      36.606  41.125  33.291  1.00  0.00           C
ATOM   1840 1HD1 LEU A 124      36.279  41.124  34.330  1.00  0.00           H
ATOM   1841 2HD1 LEU A 124      36.169  40.312  32.698  1.00  0.00           H
ATOM   1842 3HD1 LEU A 124      37.686  41.015  33.369  1.00  0.00           H
ATOM   1843  CD2 LEU A 124      34.793  42.615  32.566  1.00  0.00           C
ATOM   1844 1HD2 LEU A 124      34.535  43.610  32.201  1.00  0.00           H
ATOM   1845 2HD2 LEU A 124      34.398  41.956  31.803  1.00  0.00           H
ATOM   1846 3HD2 LEU A 124      34.397  42.417  33.564  1.00  0.00           H
ATOM   1847  C   LEU A 124      38.936  43.528  31.650  1.00  0.00           C
ATOM   1848  O   LEU A 124      38.333  44.123  30.774  1.00  0.00           O
ATOM   1849  N   PHE A 125      39.957  42.674  31.319  1.00  0.00           N
ATOM   1850  H   PHE A 125      40.512  42.296  32.080  1.00  0.00           H
ATOM   1851  CA  PHE A 125      40.372  42.270  29.998  1.00  0.00           C
ATOM   1852  HA  PHE A 125      40.342  43.144  29.342  1.00  0.00           H
ATOM   1853  CB  PHE A 125      41.791  41.779  30.087  1.00  0.00           C
ATOM   1854  HB1 PHE A 125      41.847  40.871  30.695  1.00  0.00           H
ATOM   1855  HB2 PHE A 125      42.262  42.639  30.553  1.00  0.00           H
ATOM   1856  CG  PHE A 125      42.371  41.573  28.726  1.00  0.00           C
ATOM   1857  CD1 PHE A 125      42.573  42.674  27.900  1.00  0.00           C
ATOM   1858  HD1 PHE A 125      42.281  43.668  28.220  1.00  0.00           H
ATOM   1859  CE1 PHE A 125      43.188  42.530  26.608  1.00  0.00           C
ATOM   1860  HE1 PHE A 125      43.446  43.371  25.997  1.00  0.00           H
ATOM   1861  CZ  PHE A 125      43.531  41.238  26.262  1.00  0.00           C
ATOM   1862  HZ  PHE A 125      44.124  41.132  25.363  1.00  0.00           H
ATOM   1863  CE2 PHE A 125      43.343  40.107  27.089  1.00  0.00           C
ATOM   1864  HE2 PHE A 125      43.681  39.136  26.754  1.00  0.00           H
ATOM   1865  CD2 PHE A 125      42.754  40.257  28.338  1.00  0.00           C
ATOM   1866  HD2 PHE A 125      42.577  39.411  28.992  1.00  0.00           H
ATOM   1867  C   PHE A 125      39.428  41.155  29.436  1.00  0.00           C
ATOM   1868  O   PHE A 125      39.060  40.186  30.161  1.00  0.00           O
ATOM   1869  N   THR A 126      39.103  41.207  28.109  1.00  0.00           N
ATOM   1870  H   THR A 126      39.432  41.990  27.560  1.00  0.00           H
ATOM   1871  CA  THR A 126      38.080  40.378  27.443  1.00  0.00           C
ATOM   1872  HA  THR A 126      37.390  39.941  28.169  1.00  0.00           H
ATOM   1873  CB  THR A 126      37.157  41.246  26.534  1.00  0.00           C
ATOM   1874  HB  THR A 126      36.326  40.639  26.178  1.00  0.00           H
ATOM   1875  CG2 THR A 126      36.504  42.475  27.179  1.00  0.00           C
ATOM   1876 1HG2 THR A 126      35.808  42.200  27.972  1.00  0.00           H
ATOM   1877 2HG2 THR A 126      37.268  43.222  27.385  1.00  0.00           H
ATOM   1878 3HG2 THR A 126      35.902  42.936  26.394  1.00  0.00           H
ATOM   1879  OG1 THR A 126      37.881  41.649  25.390  1.00  0.00           O
ATOM   1880  HG1 THR A 126      37.232  41.902  24.726  1.00  0.00           H
ATOM   1881  C   THR A 126      38.635  39.183  26.689  1.00  0.00           C
ATOM   1882  O   THR A 126      37.901  38.503  25.906  1.00  0.00           O
ATOM   1883  N   GLY A 127      39.950  39.080  26.654  1.00  0.00           N
ATOM   1884  H   GLY A 127      40.475  39.556  27.363  1.00  0.00           H
ATOM   1885  CA  GLY A 127      40.710  38.304  25.721  1.00  0.00           C
ATOM   1886  HA1 GLY A 127      40.249  37.434  25.250  1.00  0.00           H
ATOM   1887  HA2 GLY A 127      41.512  37.770  26.234  1.00  0.00           H
ATOM   1888  C   GLY A 127      41.268  39.122  24.631  1.00  0.00           C
ATOM   1889  O   GLY A 127      42.250  38.666  24.042  1.00  0.00           O
ATOM   1890  N   ARG A 128      40.635  40.263  24.347  1.00  0.00           N
ATOM   1891  H   ARG A 128      39.869  40.453  24.978  1.00  0.00           H
ATOM   1892  CA  ARG A 128      40.932  41.184  23.211  1.00  0.00           C
ATOM   1893  HA  ARG A 128      41.803  40.824  22.657  1.00  0.00           H
ATOM   1894  CB  ARG A 128      39.781  41.115  22.282  1.00  0.00           C
ATOM   1895  HB1 ARG A 128      38.854  41.318  22.805  1.00  0.00           H
ATOM   1896  HB2 ARG A 128      39.758  40.083  21.919  1.00  0.00           H
ATOM   1897  CG  ARG A 128      39.811  42.093  21.075  1.00  0.00           C
ATOM   1898  HG1 ARG A 128      39.773  41.465  20.186  1.00  0.00           H
ATOM   1899  HG2 ARG A 128      40.796  42.570  21.061  1.00  0.00           H
ATOM   1900  CD  ARG A 128      38.635  43.025  20.881  1.00  0.00           C
ATOM   1901  HD1 ARG A 128      38.667  43.895  21.545  1.00  0.00           H
ATOM   1902  HD2 ARG A 128      37.675  42.526  21.067  1.00  0.00           H
ATOM   1903  NE  ARG A 128      38.764  43.633  19.512  1.00  0.00           N
ATOM   1904  HE  ARG A 128      39.428  43.223  18.859  1.00  0.00           H
ATOM   1905  CZ  ARG A 128      38.005  44.537  19.030  1.00  0.00           C
ATOM   1906  NH1 ARG A 128      38.114  44.971  17.830  1.00  0.00           N
ATOM   1907 1HH1 ARG A 128      38.976  44.697  17.377  1.00  0.00           H
ATOM   1908 2HH1 ARG A 128      37.490  45.672  17.442  1.00  0.00           H
ATOM   1909  NH2 ARG A 128      36.977  45.094  19.542  1.00  0.00           N
ATOM   1910 1HH2 ARG A 128      36.864  45.029  20.542  1.00  0.00           H
ATOM   1911 2HH2 ARG A 128      36.591  45.948  19.155  1.00  0.00           H
ATOM   1912  C   ARG A 128      41.262  42.640  23.518  1.00  0.00           C
ATOM   1913  O   ARG A 128      42.308  43.143  23.082  1.00  0.00           O
ATOM   1914  N   GLU A 129      40.406  43.220  24.398  1.00  0.00           N
ATOM   1915  H   GLU A 129      39.722  42.613  24.807  1.00  0.00           H
ATOM   1916  CA  GLU A 129      40.578  44.599  24.811  1.00  0.00           C
ATOM   1917  HA  GLU A 129      41.568  45.039  24.693  1.00  0.00           H
ATOM   1918  CB  GLU A 129      39.615  45.340  23.945  1.00  0.00           C
ATOM   1919  HB1 GLU A 129      39.839  45.108  22.906  1.00  0.00           H
ATOM   1920  HB2 GLU A 129      39.781  46.412  24.018  1.00  0.00           H
ATOM   1921  CG  GLU A 129      38.064  45.150  24.264  1.00  0.00           C
ATOM   1922  HG1 GLU A 129      37.900  45.593  25.242  1.00  0.00           H
ATOM   1923  HG2 GLU A 129      37.940  44.071  24.325  1.00  0.00           H
ATOM   1924  CD  GLU A 129      37.036  45.712  23.228  1.00  0.00           C
ATOM   1925  OE1 GLU A 129      36.491  44.884  22.437  1.00  0.00           O
ATOM   1926  OE2 GLU A 129      36.870  46.992  23.145  1.00  0.00           O
ATOM   1927  C   GLU A 129      40.133  44.737  26.316  1.00  0.00           C
ATOM   1928  O   GLU A 129      39.866  43.742  27.019  1.00  0.00           O
ATOM   1929  N   PHE A 130      40.186  45.928  26.839  1.00  0.00           N
ATOM   1930  H   PHE A 130      40.356  46.710  26.212  1.00  0.00           H
ATOM   1931  CA  PHE A 130      39.895  46.193  28.235  1.00  0.00           C
ATOM   1932  HA  PHE A 130      39.708  45.337  28.891  1.00  0.00           H
ATOM   1933  CB  PHE A 130      41.040  47.055  28.749  1.00  0.00           C
ATOM   1934  HB1 PHE A 130      40.729  47.641  29.620  1.00  0.00           H
ATOM   1935  HB2 PHE A 130      41.281  47.732  27.928  1.00  0.00           H
ATOM   1936  CG  PHE A 130      42.361  46.233  29.116  1.00  0.00           C
ATOM   1937  CD1 PHE A 130      43.400  46.093  28.199  1.00  0.00           C
ATOM   1938  HD1 PHE A 130      43.403  46.451  27.182  1.00  0.00           H
ATOM   1939  CE1 PHE A 130      44.546  45.360  28.570  1.00  0.00           C
ATOM   1940  HE1 PHE A 130      45.319  45.119  27.865  1.00  0.00           H
ATOM   1941  CZ  PHE A 130      44.598  44.791  29.885  1.00  0.00           C
ATOM   1942  HZ  PHE A 130      45.434  44.142  30.054  1.00  0.00           H
ATOM   1943  CE2 PHE A 130      43.603  44.967  30.757  1.00  0.00           C
ATOM   1944  HE2 PHE A 130      43.661  44.552  31.753  1.00  0.00           H
ATOM   1945  CD2 PHE A 130      42.499  45.728  30.415  1.00  0.00           C
ATOM   1946  HD2 PHE A 130      41.774  45.960  31.187  1.00  0.00           H
ATOM   1947  C   PHE A 130      38.606  47.060  28.294  1.00  0.00           C
ATOM   1948  O   PHE A 130      38.444  48.096  27.626  1.00  0.00           O
ATOM   1949  N   PHE A 131      37.780  46.556  29.130  1.00  0.00           N
ATOM   1950  H   PHE A 131      37.946  45.638  29.520  1.00  0.00           H
ATOM   1951  CA  PHE A 131      36.757  47.426  29.789  1.00  0.00           C
ATOM   1952  HA  PHE A 131      36.657  48.372  29.268  1.00  0.00           H
ATOM   1953  CB  PHE A 131      35.409  46.693  29.881  1.00  0.00           C
ATOM   1954  HB1 PHE A 131      34.705  47.271  30.484  1.00  0.00           H
ATOM   1955  HB2 PHE A 131      35.484  45.655  30.183  1.00  0.00           H
ATOM   1956  CG  PHE A 131      34.734  46.682  28.555  1.00  0.00           C
ATOM   1957  CD1 PHE A 131      34.459  45.408  27.946  1.00  0.00           C
ATOM   1958  HD1 PHE A 131      34.540  44.461  28.474  1.00  0.00           H
ATOM   1959  CE1 PHE A 131      33.854  45.398  26.690  1.00  0.00           C
ATOM   1960  HE1 PHE A 131      33.500  44.428  26.369  1.00  0.00           H
ATOM   1961  CZ  PHE A 131      33.633  46.580  25.977  1.00  0.00           C
ATOM   1962  HZ  PHE A 131      33.197  46.527  24.984  1.00  0.00           H
ATOM   1963  CE2 PHE A 131      33.940  47.795  26.576  1.00  0.00           C
ATOM   1964  HE2 PHE A 131      33.819  48.747  26.086  1.00  0.00           H
ATOM   1965  CD2 PHE A 131      34.462  47.845  27.903  1.00  0.00           C
ATOM   1966  HD2 PHE A 131      34.652  48.779  28.404  1.00  0.00           H
ATOM   1967  C   PHE A 131      37.155  47.929  31.116  1.00  0.00           C
ATOM   1968  O   PHE A 131      37.691  47.127  31.872  1.00  0.00           O
ATOM   1969  N   VAL A 132      36.880  49.207  31.498  1.00  0.00           N
ATOM   1970  H   VAL A 132      36.324  49.732  30.844  1.00  0.00           H
ATOM   1971  CA  VAL A 132      37.137  49.824  32.787  1.00  0.00           C
ATOM   1972  HA  VAL A 132      37.331  48.990  33.458  1.00  0.00           H
ATOM   1973  CB  VAL A 132      38.249  50.836  32.629  1.00  0.00           C
ATOM   1974  HB  VAL A 132      38.054  51.670  31.958  1.00  0.00           H
ATOM   1975  CG1 VAL A 132      38.615  51.510  33.958  1.00  0.00           C
ATOM   1976 1HG1 VAL A 132      39.555  52.065  33.950  1.00  0.00           H
ATOM   1977 2HG1 VAL A 132      37.773  52.166  34.192  1.00  0.00           H
ATOM   1978 3HG1 VAL A 132      38.800  50.675  34.633  1.00  0.00           H
ATOM   1979  CG2 VAL A 132      39.582  50.271  32.126  1.00  0.00           C
ATOM   1980 1HG2 VAL A 132      39.803  49.361  32.689  1.00  0.00           H
ATOM   1981 2HG2 VAL A 132      39.497  50.028  31.066  1.00  0.00           H
ATOM   1982 3HG2 VAL A 132      40.416  50.959  32.253  1.00  0.00           H
ATOM   1983  C   VAL A 132      35.853  50.480  33.294  1.00  0.00           C
ATOM   1984  O   VAL A 132      35.042  51.164  32.642  1.00  0.00           O
ATOM   1985  N   GLY A 133      35.585  50.329  34.627  1.00  0.00           N
ATOM   1986  H   GLY A 133      36.338  49.931  35.176  1.00  0.00           H
ATOM   1987  CA  GLY A 133      34.452  50.910  35.400  1.00  0.00           C
ATOM   1988  HA1 GLY A 133      34.173  50.261  36.239  1.00  0.00           H
ATOM   1989  HA2 GLY A 133      33.638  50.939  34.664  1.00  0.00           H
ATOM   1990  C   GLY A 133      34.644  52.372  35.881  1.00  0.00           C
ATOM   1991  O   GLY A 133      35.640  52.997  35.502  1.00  0.00           O
ATOM   1992  N   LEU A 134      33.747  52.809  36.769  1.00  0.00           N
ATOM   1993  H   LEU A 134      33.081  52.115  37.073  1.00  0.00           H
ATOM   1994  CA  LEU A 134      33.627  54.168  37.231  1.00  0.00           C
ATOM   1995  HA  LEU A 134      34.606  54.567  37.491  1.00  0.00           H
ATOM   1996  CB  LEU A 134      32.965  55.119  36.176  1.00  0.00           C
ATOM   1997  HB1 LEU A 134      32.881  56.065  36.721  1.00  0.00           H
ATOM   1998  HB2 LEU A 134      31.952  54.742  36.051  1.00  0.00           H
ATOM   1999  CG  LEU A 134      33.616  55.315  34.838  1.00  0.00           C
ATOM   2000  HG  LEU A 134      33.910  54.422  34.292  1.00  0.00           H
ATOM   2001  CD1 LEU A 134      32.608  56.126  33.977  1.00  0.00           C
ATOM   2002 1HD1 LEU A 134      31.699  55.532  33.892  1.00  0.00           H
ATOM   2003 2HD1 LEU A 134      32.323  57.100  34.368  1.00  0.00           H
ATOM   2004 3HD1 LEU A 134      33.086  56.210  33.008  1.00  0.00           H
ATOM   2005  CD2 LEU A 134      34.825  56.290  35.038  1.00  0.00           C
ATOM   2006 1HD2 LEU A 134      35.108  56.646  34.051  1.00  0.00           H
ATOM   2007 2HD2 LEU A 134      34.587  57.091  35.745  1.00  0.00           H
ATOM   2008 3HD2 LEU A 134      35.658  55.685  35.399  1.00  0.00           H
ATOM   2009  C   LEU A 134      32.977  54.259  38.616  1.00  0.00           C
ATOM   2010  O   LEU A 134      32.037  55.059  38.897  1.00  0.00           O
ATOM   2011  N   SER A 135      33.404  53.373  39.546  1.00  0.00           N
ATOM   2012  H   SER A 135      34.151  52.806  39.166  1.00  0.00           H
ATOM   2013  CA  SER A 135      32.986  53.216  40.991  1.00  0.00           C
ATOM   2014  HA  SER A 135      31.895  53.144  40.992  1.00  0.00           H
ATOM   2015  CB  SER A 135      33.591  51.895  41.480  1.00  0.00           C
ATOM   2016  HB1 SER A 135      34.555  52.056  41.942  1.00  0.00           H
ATOM   2017  HB2 SER A 135      33.706  51.155  40.688  1.00  0.00           H
ATOM   2018  OG  SER A 135      32.782  51.217  42.417  1.00  0.00           O
ATOM   2019  HG  SER A 135      33.203  50.365  42.562  1.00  0.00           H
ATOM   2020  C   SER A 135      33.620  54.360  41.841  1.00  0.00           C
ATOM   2021  O   SER A 135      33.993  55.436  41.367  1.00  0.00           O
ATOM   2022  N   LYS A 136      33.553  54.130  43.181  1.00  0.00           N
ATOM   2023  H   LYS A 136      33.106  53.286  43.499  1.00  0.00           H
ATOM   2024  CA  LYS A 136      33.458  55.075  44.251  1.00  0.00           C
ATOM   2025  HA  LYS A 136      32.452  55.481  44.161  1.00  0.00           H
ATOM   2026  CB  LYS A 136      33.464  54.331  45.669  1.00  0.00           C
ATOM   2027  HB1 LYS A 136      34.483  54.101  45.962  1.00  0.00           H
ATOM   2028  HB2 LYS A 136      32.837  53.442  45.629  1.00  0.00           H
ATOM   2029  CG  LYS A 136      32.907  55.348  46.780  1.00  0.00           C
ATOM   2030  HG1 LYS A 136      31.931  55.704  46.454  1.00  0.00           H
ATOM   2031  HG2 LYS A 136      33.541  56.234  46.838  1.00  0.00           H
ATOM   2032  CD  LYS A 136      32.812  54.736  48.179  1.00  0.00           C
ATOM   2033  HD1 LYS A 136      33.662  54.185  48.594  1.00  0.00           H
ATOM   2034  HD2 LYS A 136      32.006  54.013  48.091  1.00  0.00           H
ATOM   2035  CE  LYS A 136      32.361  55.858  49.110  1.00  0.00           C
ATOM   2036  HE1 LYS A 136      31.807  56.613  48.549  1.00  0.00           H
ATOM   2037  HE2 LYS A 136      33.192  56.381  49.563  1.00  0.00           H
ATOM   2038  NZ  LYS A 136      31.605  55.353  50.264  1.00  0.00           N
ATOM   2039  HZ1 LYS A 136      31.685  55.987  51.041  1.00  0.00           H
ATOM   2040  HZ2 LYS A 136      30.663  55.141  49.961  1.00  0.00           H
ATOM   2041  HZ3 LYS A 136      31.849  54.448  50.636  1.00  0.00           H
ATOM   2042  C   LYS A 136      34.465  56.185  44.256  1.00  0.00           C
ATOM   2043  O   LYS A 136      34.023  57.295  44.596  1.00  0.00           O
ATOM   2044  N   TRP A 137      35.707  55.972  43.683  1.00  0.00           N
ATOM   2045  H   TRP A 137      35.878  55.055  43.312  1.00  0.00           H
ATOM   2046  CA  TRP A 137      36.745  56.970  43.390  1.00  0.00           C
ATOM   2047  HA  TRP A 137      36.269  57.952  43.402  1.00  0.00           H
ATOM   2048  CB  TRP A 137      37.788  56.931  44.521  1.00  0.00           C
ATOM   2049  HB1 TRP A 137      38.419  57.770  44.260  1.00  0.00           H
ATOM   2050  HB2 TRP A 137      38.364  56.016  44.391  1.00  0.00           H
ATOM   2051  CG  TRP A 137      37.340  57.206  45.903  1.00  0.00           C
ATOM   2052  CD1 TRP A 137      37.154  58.406  46.501  1.00  0.00           C
ATOM   2053  HD1 TRP A 137      37.207  59.320  45.926  1.00  0.00           H
ATOM   2054  NE1 TRP A 137      36.867  58.254  47.841  1.00  0.00           N
ATOM   2055  HE1 TRP A 137      36.656  58.991  48.496  1.00  0.00           H
ATOM   2056  CE2 TRP A 137      36.894  56.909  48.165  1.00  0.00           C
ATOM   2057  CZ2 TRP A 137      36.617  56.313  49.433  1.00  0.00           C
ATOM   2058  HZ2 TRP A 137      36.320  56.912  50.289  1.00  0.00           H
ATOM   2059  CH2 TRP A 137      36.675  54.887  49.464  1.00  0.00           C
ATOM   2060  HH2 TRP A 137      36.404  54.455  50.414  1.00  0.00           H
ATOM   2061  CZ3 TRP A 137      36.837  54.137  48.295  1.00  0.00           C
ATOM   2062  HZ3 TRP A 137      36.760  53.058  48.283  1.00  0.00           H
ATOM   2063  CE3 TRP A 137      37.078  54.806  47.084  1.00  0.00           C
ATOM   2064  HE3 TRP A 137      37.107  54.187  46.201  1.00  0.00           H
ATOM   2065  CD2 TRP A 137      37.144  56.228  47.014  1.00  0.00           C
ATOM   2066  C   TRP A 137      37.358  56.696  42.017  1.00  0.00           C
ATOM   2067  O   TRP A 137      38.176  57.491  41.568  1.00  0.00           O
ATOM   2068  N   THR A 138      36.939  55.632  41.265  1.00  0.00           N
ATOM   2069  H   THR A 138      36.253  54.989  41.638  1.00  0.00           H
ATOM   2070  CA  THR A 138      37.417  55.400  39.941  1.00  0.00           C
ATOM   2071  HA  THR A 138      38.503  55.316  39.901  1.00  0.00           H
ATOM   2072  CB  THR A 138      36.872  54.116  39.384  1.00  0.00           C
ATOM   2073  HB  THR A 138      35.789  54.147  39.449  1.00  0.00           H
ATOM   2074  CG2 THR A 138      37.412  53.812  37.928  1.00  0.00           C
ATOM   2075 1HG2 THR A 138      36.982  54.473  37.177  1.00  0.00           H
ATOM   2076 2HG2 THR A 138      38.492  53.689  37.951  1.00  0.00           H
ATOM   2077 3HG2 THR A 138      36.901  52.868  37.705  1.00  0.00           H
ATOM   2078  OG1 THR A 138      37.127  53.168  40.385  1.00  0.00           O
ATOM   2079  HG1 THR A 138      36.680  52.445  39.948  1.00  0.00           H
ATOM   2080  C   THR A 138      37.072  56.529  39.011  1.00  0.00           C
ATOM   2081  O   THR A 138      35.893  56.963  38.840  1.00  0.00           O
ATOM   2082  N   ASN A 139      38.107  57.107  38.393  1.00  0.00           N
ATOM   2083  H   ASN A 139      39.053  56.789  38.509  1.00  0.00           H
ATOM   2084  CA  ASN A 139      37.902  58.246  37.550  1.00  0.00           C
ATOM   2085  HA  ASN A 139      36.840  58.396  37.329  1.00  0.00           H
ATOM   2086  CB  ASN A 139      38.437  59.637  38.211  1.00  0.00           C
ATOM   2087  HB1 ASN A 139      37.937  59.734  39.180  1.00  0.00           H
ATOM   2088  HB2 ASN A 139      38.131  60.474  37.584  1.00  0.00           H
ATOM   2089  CG  ASN A 139      39.927  59.759  38.471  1.00  0.00           C
ATOM   2090  OD1 ASN A 139      40.781  59.104  37.853  1.00  0.00           O
ATOM   2091  ND2 ASN A 139      40.330  60.618  39.397  1.00  0.00           N
ATOM   2092 1HD2 ASN A 139      39.616  61.108  39.906  1.00  0.00           H
ATOM   2093 2HD2 ASN A 139      41.310  60.687  39.636  1.00  0.00           H
ATOM   2094  C   ASN A 139      38.596  58.071  36.125  1.00  0.00           C
ATOM   2095  O   ASN A 139      39.452  57.228  35.926  1.00  0.00           O
ATOM   2096  N   HIS A 140      38.331  58.978  35.200  1.00  0.00           N
ATOM   2097  H   HIS A 140      37.801  59.778  35.513  1.00  0.00           H
ATOM   2098  CA  HIS A 140      38.753  59.028  33.804  1.00  0.00           C
ATOM   2099  HA  HIS A 140      38.450  58.101  33.316  1.00  0.00           H
ATOM   2100  CB  HIS A 140      38.036  60.182  33.110  1.00  0.00           C
ATOM   2101  HB1 HIS A 140      38.689  60.470  32.293  1.00  0.00           H
ATOM   2102  HB2 HIS A 140      37.846  60.982  33.831  1.00  0.00           H
ATOM   2103  CG  HIS A 140      36.727  59.682  32.676  1.00  0.00           C
ATOM   2104  ND1 HIS A 140      35.562  59.785  33.400  1.00  0.00           N
ATOM   2105  CE1 HIS A 140      34.668  59.035  32.747  1.00  0.00           C
ATOM   2106  HE1 HIS A 140      33.687  58.745  33.109  1.00  0.00           H
ATOM   2107  NE2 HIS A 140      35.071  58.782  31.503  1.00  0.00           N
ATOM   2108  HE2 HIS A 140      34.572  58.332  30.755  1.00  0.00           H
ATOM   2109  CD2 HIS A 140      36.417  59.102  31.478  1.00  0.00           C
ATOM   2110  HD2 HIS A 140      37.155  58.783  30.754  1.00  0.00           H
ATOM   2111  C   HIS A 140      40.303  59.150  33.693  1.00  0.00           C
ATOM   2112  O   HIS A 140      40.804  58.590  32.707  1.00  0.00           O
ATOM   2113  N   ARG A 141      40.957  59.826  34.572  1.00  0.00           N
ATOM   2114  H   ARG A 141      40.567  60.388  35.319  1.00  0.00           H
ATOM   2115  CA  ARG A 141      42.407  59.868  34.523  1.00  0.00           C
ATOM   2116  HA  ARG A 141      42.659  59.961  33.471  1.00  0.00           H
ATOM   2117  CB  ARG A 141      42.874  61.169  35.243  1.00  0.00           C
ATOM   2118  HB1 ARG A 141      42.525  61.158  36.279  1.00  0.00           H
ATOM   2119  HB2 ARG A 141      42.326  61.874  34.609  1.00  0.00           H
ATOM   2120  CG  ARG A 141      44.373  61.384  35.263  1.00  0.00           C
ATOM   2121  HG1 ARG A 141      44.801  60.557  35.820  1.00  0.00           H
ATOM   2122  HG2 ARG A 141      44.525  62.262  35.879  1.00  0.00           H
ATOM   2123  CD  ARG A 141      45.096  61.571  33.917  1.00  0.00           C
ATOM   2124  HD1 ARG A 141      44.764  62.400  33.278  1.00  0.00           H
ATOM   2125  HD2 ARG A 141      44.968  60.660  33.330  1.00  0.00           H
ATOM   2126  NE  ARG A 141      46.490  61.784  34.248  1.00  0.00           N
ATOM   2127  HE  ARG A 141      46.764  62.044  35.191  1.00  0.00           H
ATOM   2128  CZ  ARG A 141      47.567  61.545  33.552  1.00  0.00           C
ATOM   2129  NH1 ARG A 141      47.642  61.350  32.219  1.00  0.00           N
ATOM   2130 1HH1 ARG A 141      46.824  61.339  31.632  1.00  0.00           H
ATOM   2131 2HH1 ARG A 141      48.593  61.177  31.928  1.00  0.00           H
ATOM   2132  NH2 ARG A 141      48.716  61.517  34.155  1.00  0.00           N
ATOM   2133 1HH2 ARG A 141      48.608  61.544  35.155  1.00  0.00           H
ATOM   2134 2HH2 ARG A 141      49.576  61.210  33.721  1.00  0.00           H
ATOM   2135  C   ARG A 141      43.033  58.569  34.931  1.00  0.00           C
ATOM   2136  O   ARG A 141      44.041  58.119  34.300  1.00  0.00           O
ATOM   2137  N   GLY A 142      42.443  57.824  35.783  1.00  0.00           N
ATOM   2138  H   GLY A 142      41.610  58.248  36.168  1.00  0.00           H
ATOM   2139  CA  GLY A 142      42.776  56.433  35.948  1.00  0.00           C
ATOM   2140  HA1 GLY A 142      41.955  56.003  36.531  1.00  0.00           H
ATOM   2141  HA2 GLY A 142      43.732  56.305  36.452  1.00  0.00           H
ATOM   2142  C   GLY A 142      42.869  55.507  34.654  1.00  0.00           C
ATOM   2143  O   GLY A 142      43.862  54.823  34.334  1.00  0.00           O
ATOM   2144  N   ALA A 143      41.793  55.426  33.889  1.00  0.00           N
ATOM   2145  H   ALA A 143      40.910  55.787  34.220  1.00  0.00           H
ATOM   2146  CA  ALA A 143      41.742  54.704  32.645  1.00  0.00           C
ATOM   2147  HA  ALA A 143      42.018  53.670  32.857  1.00  0.00           H
ATOM   2148  CB  ALA A 143      40.300  54.680  32.108  1.00  0.00           C
ATOM   2149  HB1 ALA A 143      39.983  55.703  31.900  1.00  0.00           H
ATOM   2150  HB2 ALA A 143      40.147  54.093  31.205  1.00  0.00           H
ATOM   2151  HB3 ALA A 143      39.574  54.418  32.882  1.00  0.00           H
ATOM   2152  C   ALA A 143      42.793  55.176  31.608  1.00  0.00           C
ATOM   2153  O   ALA A 143      43.278  54.429  30.745  1.00  0.00           O
ATOM   2154  N   GLU A 144      43.200  56.437  31.642  1.00  0.00           N
ATOM   2155  H   GLU A 144      42.860  57.077  32.336  1.00  0.00           H
ATOM   2156  CA  GLU A 144      44.327  56.937  30.859  1.00  0.00           C
ATOM   2157  HA  GLU A 144      44.142  56.681  29.816  1.00  0.00           H
ATOM   2158  CB  GLU A 144      44.506  58.458  31.039  1.00  0.00           C
ATOM   2159  HB1 GLU A 144      45.137  58.620  31.916  1.00  0.00           H
ATOM   2160  HB2 GLU A 144      43.537  58.922  31.191  1.00  0.00           H
ATOM   2161  CG  GLU A 144      44.936  59.050  29.667  1.00  0.00           C
ATOM   2162  HG1 GLU A 144      44.299  58.697  28.856  1.00  0.00           H
ATOM   2163  HG2 GLU A 144      45.935  58.694  29.388  1.00  0.00           H
ATOM   2164  CD  GLU A 144      44.847  60.610  29.688  1.00  0.00           C
ATOM   2165  OE1 GLU A 144      45.460  61.275  30.571  1.00  0.00           O
ATOM   2166  OE2 GLU A 144      44.132  61.228  28.859  1.00  0.00           O
ATOM   2167  C   GLU A 144      45.606  56.165  31.152  1.00  0.00           C
ATOM   2168  O   GLU A 144      46.349  55.909  30.175  1.00  0.00           O
ATOM   2169  N   ILE A 145      45.851  55.787  32.414  1.00  0.00           N
ATOM   2170  H   ILE A 145      45.185  56.068  33.126  1.00  0.00           H
ATOM   2171  CA  ILE A 145      47.020  55.108  32.828  1.00  0.00           C
ATOM   2172  HA  ILE A 145      47.824  55.474  32.188  1.00  0.00           H
ATOM   2173  CB  ILE A 145      47.396  55.384  34.339  1.00  0.00           C
ATOM   2174  HB  ILE A 145      46.655  54.917  34.984  1.00  0.00           H
ATOM   2175  CG2 ILE A 145      48.804  54.859  34.754  1.00  0.00           C
ATOM   2176 1HG2 ILE A 145      48.646  53.792  34.950  1.00  0.00           H
ATOM   2177 2HG2 ILE A 145      49.508  54.938  33.922  1.00  0.00           H
ATOM   2178 3HG2 ILE A 145      49.179  55.371  35.636  1.00  0.00           H
ATOM   2179  CG1 ILE A 145      47.370  56.916  34.656  1.00  0.00           C
ATOM   2180 1HG1 ILE A 145      47.398  57.013  35.741  1.00  0.00           H
ATOM   2181 2HG1 ILE A 145      46.407  57.379  34.437  1.00  0.00           H
ATOM   2182  CD  ILE A 145      48.494  57.771  34.007  1.00  0.00           C
ATOM   2183  HD1 ILE A 145      48.654  57.435  32.980  1.00  0.00           H
ATOM   2184  HD2 ILE A 145      48.260  58.837  33.935  1.00  0.00           H
ATOM   2185  HD3 ILE A 145      49.446  57.654  34.504  1.00  0.00           H
ATOM   2186  C   ILE A 145      46.822  53.594  32.515  1.00  0.00           C
ATOM   2187  O   ILE A 145      47.754  53.003  32.026  1.00  0.00           O
ATOM   2188  N   VAL A 146      45.576  53.065  32.377  1.00  0.00           N
ATOM   2189  H   VAL A 146      44.746  53.561  32.672  1.00  0.00           H
ATOM   2190  CA  VAL A 146      45.331  51.729  31.781  1.00  0.00           C
ATOM   2191  HA  VAL A 146      45.947  51.009  32.311  1.00  0.00           H
ATOM   2192  CB  VAL A 146      43.891  51.220  32.004  1.00  0.00           C
ATOM   2193  HB  VAL A 146      43.237  52.077  31.811  1.00  0.00           H
ATOM   2194  CG1 VAL A 146      43.373  50.022  31.112  1.00  0.00           C
ATOM   2195 1HG1 VAL A 146      42.366  49.792  31.470  1.00  0.00           H
ATOM   2196 2HG1 VAL A 146      43.328  50.302  30.072  1.00  0.00           H
ATOM   2197 3HG1 VAL A 146      44.052  49.176  31.232  1.00  0.00           H
ATOM   2198  CG2 VAL A 146      43.627  50.889  33.485  1.00  0.00           C
ATOM   2199 1HG2 VAL A 146      43.837  51.793  34.060  1.00  0.00           H
ATOM   2200 2HG2 VAL A 146      42.573  50.630  33.523  1.00  0.00           H
ATOM   2201 3HG2 VAL A 146      44.177  49.996  33.791  1.00  0.00           H
ATOM   2202  C   VAL A 146      45.684  51.745  30.257  1.00  0.00           C
ATOM   2203  O   VAL A 146      46.219  50.808  29.685  1.00  0.00           O
ATOM   2204  N   ALA A 147      45.504  52.869  29.531  1.00  0.00           N
ATOM   2205  H   ALA A 147      45.089  53.673  29.973  1.00  0.00           H
ATOM   2206  CA  ALA A 147      45.798  52.970  28.117  1.00  0.00           C
ATOM   2207  HA  ALA A 147      45.537  51.976  27.756  1.00  0.00           H
ATOM   2208  CB  ALA A 147      44.780  53.866  27.520  1.00  0.00           C
ATOM   2209  HB1 ALA A 147      43.815  53.357  27.555  1.00  0.00           H
ATOM   2210  HB2 ALA A 147      44.602  54.726  28.168  1.00  0.00           H
ATOM   2211  HB3 ALA A 147      44.941  54.147  26.485  1.00  0.00           H
ATOM   2212  C   ALA A 147      47.307  53.214  27.919  1.00  0.00           C
ATOM   2213  O   ALA A 147      47.759  52.819  26.833  1.00  0.00           O
ATOM   2214  N   ASP A 148      48.020  53.832  28.941  1.00  0.00           N
ATOM   2215  H   ASP A 148      47.526  54.077  29.785  1.00  0.00           H
ATOM   2216  CA  ASP A 148      49.453  54.096  28.884  1.00  0.00           C
ATOM   2217  HA  ASP A 148      49.717  54.327  27.856  1.00  0.00           H
ATOM   2218  CB  ASP A 148      49.708  55.303  29.762  1.00  0.00           C
ATOM   2219  HB1 ASP A 148      49.335  55.076  30.758  1.00  0.00           H
ATOM   2220  HB2 ASP A 148      49.145  56.177  29.448  1.00  0.00           H
ATOM   2221  CG  ASP A 148      51.213  55.720  29.859  1.00  0.00           C
ATOM   2222  OD1 ASP A 148      51.741  55.989  30.985  1.00  0.00           O
ATOM   2223  OD2 ASP A 148      51.948  55.682  28.838  1.00  0.00           O
ATOM   2224  C   ASP A 148      50.326  52.886  29.248  1.00  0.00           C
ATOM   2225  O   ASP A 148      51.493  52.768  28.944  1.00  0.00           O
ATOM   2226  N   THR A 149      49.719  51.978  30.032  1.00  0.00           N
ATOM   2227  H   THR A 149      48.767  52.156  30.291  1.00  0.00           H
ATOM   2228  CA  THR A 149      50.239  50.671  30.415  1.00  0.00           C
ATOM   2229  HA  THR A 149      51.318  50.755  30.551  1.00  0.00           H
ATOM   2230  CB  THR A 149      49.383  50.156  31.641  1.00  0.00           C
ATOM   2231  HB  THR A 149      48.342  50.036  31.323  1.00  0.00           H
ATOM   2232  CG2 THR A 149      50.016  48.784  31.917  1.00  0.00           C
ATOM   2233 1HG2 THR A 149      51.066  48.871  32.173  1.00  0.00           H
ATOM   2234 2HG2 THR A 149      49.457  48.316  32.728  1.00  0.00           H
ATOM   2235 3HG2 THR A 149      49.845  48.062  31.111  1.00  0.00           H
ATOM   2236  OG1 THR A 149      49.426  51.041  32.725  1.00  0.00           O
ATOM   2237  HG1 THR A 149      49.016  51.874  32.496  1.00  0.00           H
ATOM   2238  C   THR A 149      50.034  49.737  29.238  1.00  0.00           C
ATOM   2239  O   THR A 149      50.983  49.198  28.662  1.00  0.00           O
ATOM   2240  N   PHE A 150      48.778  49.554  28.769  1.00  0.00           N
ATOM   2241  H   PHE A 150      48.020  50.051  29.221  1.00  0.00           H
ATOM   2242  CA  PHE A 150      48.411  48.587  27.750  1.00  0.00           C
ATOM   2243  HA  PHE A 150      49.212  47.890  27.516  1.00  0.00           H
ATOM   2244  CB  PHE A 150      47.319  47.676  28.140  1.00  0.00           C
ATOM   2245  HB1 PHE A 150      47.023  47.014  27.327  1.00  0.00           H
ATOM   2246  HB2 PHE A 150      46.525  48.397  28.342  1.00  0.00           H
ATOM   2247  CG  PHE A 150      47.575  46.862  29.418  1.00  0.00           C
ATOM   2248  CD1 PHE A 150      47.019  47.316  30.661  1.00  0.00           C
ATOM   2249  HD1 PHE A 150      46.377  48.189  30.725  1.00  0.00           H
ATOM   2250  CE1 PHE A 150      47.166  46.457  31.813  1.00  0.00           C
ATOM   2251  HE1 PHE A 150      46.642  46.661  32.740  1.00  0.00           H
ATOM   2252  CZ  PHE A 150      47.944  45.287  31.722  1.00  0.00           C
ATOM   2253  HZ  PHE A 150      48.120  44.687  32.604  1.00  0.00           H
ATOM   2254  CE2 PHE A 150      48.667  45.004  30.576  1.00  0.00           C
ATOM   2255  HE2 PHE A 150      49.301  44.129  30.601  1.00  0.00           H
ATOM   2256  CD2 PHE A 150      48.503  45.802  29.422  1.00  0.00           C
ATOM   2257  HD2 PHE A 150      49.059  45.565  28.521  1.00  0.00           H
ATOM   2258  C   PHE A 150      48.101  49.397  26.417  1.00  0.00           C
ATOM   2259  O   PHE A 150      46.968  49.661  26.088  1.00  0.00           O
ATOM   2260  N   ARG A 151      49.193  49.909  25.769  1.00  0.00           N
ATOM   2261  H   ARG A 151      50.034  49.716  26.299  1.00  0.00           H
ATOM   2262  CA  ARG A 151      49.220  50.782  24.593  1.00  0.00           C
ATOM   2263  HA  ARG A 151      48.562  51.645  24.727  1.00  0.00           H
ATOM   2264  CB  ARG A 151      50.620  51.450  24.461  1.00  0.00           C
ATOM   2265  HB1 ARG A 151      50.712  51.962  23.505  1.00  0.00           H
ATOM   2266  HB2 ARG A 151      51.324  50.627  24.563  1.00  0.00           H
ATOM   2267  CG  ARG A 151      51.056  52.396  25.570  1.00  0.00           C
ATOM   2268  HG1 ARG A 151      50.866  51.894  26.523  1.00  0.00           H
ATOM   2269  HG2 ARG A 151      50.391  53.261  25.544  1.00  0.00           H
ATOM   2270  CD  ARG A 151      52.510  52.830  25.537  1.00  0.00           C
ATOM   2271  HD1 ARG A 151      52.538  53.360  24.588  1.00  0.00           H
ATOM   2272  HD2 ARG A 151      53.129  51.940  25.524  1.00  0.00           H
ATOM   2273  NE  ARG A 151      52.858  53.704  26.574  1.00  0.00           N
ATOM   2274  HE  ARG A 151      52.201  53.646  27.336  1.00  0.00           H
ATOM   2275  CZ  ARG A 151      54.078  54.037  26.893  1.00  0.00           C
ATOM   2276  NH1 ARG A 151      54.288  54.677  28.008  1.00  0.00           N
ATOM   2277 1HH1 ARG A 151      53.438  54.821  28.526  1.00  0.00           H
ATOM   2278 2HH1 ARG A 151      55.148  55.176  28.198  1.00  0.00           H
ATOM   2279  NH2 ARG A 151      55.112  53.878  26.127  1.00  0.00           N
ATOM   2280 1HH2 ARG A 151      55.007  53.255  25.340  1.00  0.00           H
ATOM   2281 2HH2 ARG A 151      55.967  53.826  26.659  1.00  0.00           H
ATOM   2282  C   ARG A 151      48.794  50.146  23.282  1.00  0.00           C
ATOM   2283  O   ARG A 151      48.476  50.858  22.384  1.00  0.00           O
ATOM   2284  N   ASP A 152      48.846  48.816  23.122  1.00  0.00           N
ATOM   2285  H   ASP A 152      49.340  48.265  23.808  1.00  0.00           H
ATOM   2286  CA  ASP A 152      48.482  48.034  21.919  1.00  0.00           C
ATOM   2287  HA  ASP A 152      48.537  48.649  21.024  1.00  0.00           H
ATOM   2288  CB  ASP A 152      49.708  47.031  21.596  1.00  0.00           C
ATOM   2289  HB1 ASP A 152      49.395  46.611  20.637  1.00  0.00           H
ATOM   2290  HB2 ASP A 152      49.785  46.228  22.329  1.00  0.00           H
ATOM   2291  CG  ASP A 152      51.089  47.702  21.440  1.00  0.00           C
ATOM   2292  OD1 ASP A 152      51.858  47.841  22.420  1.00  0.00           O
ATOM   2293  OD2 ASP A 152      51.478  48.058  20.313  1.00  0.00           O
ATOM   2294  C   ASP A 152      47.106  47.286  22.129  1.00  0.00           C
ATOM   2295  O   ASP A 152      46.768  46.333  21.381  1.00  0.00           O
ATOM   2296  N   PHE A 153      46.301  47.724  23.089  1.00  0.00           N
ATOM   2297  H   PHE A 153      46.598  48.380  23.793  1.00  0.00           H
ATOM   2298  CA  PHE A 153      45.001  47.126  23.462  1.00  0.00           C
ATOM   2299  HA  PHE A 153      44.680  46.518  22.622  1.00  0.00           H
ATOM   2300  CB  PHE A 153      45.237  46.256  24.708  1.00  0.00           C
ATOM   2301  HB1 PHE A 153      44.293  45.768  24.964  1.00  0.00           H
ATOM   2302  HB2 PHE A 153      45.473  46.981  25.488  1.00  0.00           H
ATOM   2303  CG  PHE A 153      46.297  45.197  24.638  1.00  0.00           C
ATOM   2304  CD1 PHE A 153      45.890  43.869  24.346  1.00  0.00           C
ATOM   2305  HD1 PHE A 153      44.852  43.719  24.110  1.00  0.00           H
ATOM   2306  CE1 PHE A 153      46.801  42.838  24.285  1.00  0.00           C
ATOM   2307  HE1 PHE A 153      46.449  41.898  23.891  1.00  0.00           H
ATOM   2308  CZ  PHE A 153      48.121  43.092  24.597  1.00  0.00           C
ATOM   2309  HZ  PHE A 153      48.822  42.303  24.369  1.00  0.00           H
ATOM   2310  CE2 PHE A 153      48.566  44.391  24.957  1.00  0.00           C
ATOM   2311  HE2 PHE A 153      49.597  44.604  25.183  1.00  0.00           H
ATOM   2312  CD2 PHE A 153      47.613  45.443  24.940  1.00  0.00           C
ATOM   2313  HD2 PHE A 153      47.917  46.430  25.272  1.00  0.00           H
ATOM   2314  C   PHE A 153      43.952  48.233  23.707  1.00  0.00           C
ATOM   2315  O   PHE A 153      44.215  49.320  24.198  1.00  0.00           O
ATOM   2316  N   ALA A 154      42.700  48.066  23.195  1.00  0.00           N
ATOM   2317  H   ALA A 154      42.424  47.220  22.708  1.00  0.00           H
ATOM   2318  CA  ALA A 154      41.673  49.053  23.199  1.00  0.00           C
ATOM   2319  HA  ALA A 154      42.147  49.991  22.937  1.00  0.00           H
ATOM   2320  CB  ALA A 154      40.656  48.702  22.126  1.00  0.00           C
ATOM   2321  HB1 ALA A 154      40.308  47.678  22.283  1.00  0.00           H
ATOM   2322  HB2 ALA A 154      39.883  49.444  21.943  1.00  0.00           H
ATOM   2323  HB3 ALA A 154      41.212  48.732  21.184  1.00  0.00           H
ATOM   2324  C   ALA A 154      41.119  49.194  24.672  1.00  0.00           C
ATOM   2325  O   ALA A 154      41.206  48.320  25.477  1.00  0.00           O
ATOM   2326  N   VAL A 155      40.618  50.444  25.021  1.00  0.00           N
ATOM   2327  H   VAL A 155      40.390  51.130  24.323  1.00  0.00           H
ATOM   2328  CA  VAL A 155      40.208  50.634  26.432  1.00  0.00           C
ATOM   2329  HA  VAL A 155      39.880  49.732  26.965  1.00  0.00           H
ATOM   2330  CB  VAL A 155      41.286  51.255  27.234  1.00  0.00           C
ATOM   2331  HB  VAL A 155      41.434  52.242  26.804  1.00  0.00           H
ATOM   2332  CG1 VAL A 155      40.976  51.348  28.777  1.00  0.00           C
ATOM   2333 1HG1 VAL A 155      40.955  50.334  29.196  1.00  0.00           H
ATOM   2334 2HG1 VAL A 155      41.747  51.985  29.204  1.00  0.00           H
ATOM   2335 3HG1 VAL A 155      40.027  51.839  28.956  1.00  0.00           H
ATOM   2336  CG2 VAL A 155      42.657  50.561  27.251  1.00  0.00           C
ATOM   2337 1HG2 VAL A 155      43.413  51.085  27.843  1.00  0.00           H
ATOM   2338 2HG2 VAL A 155      42.377  49.558  27.557  1.00  0.00           H
ATOM   2339 3HG2 VAL A 155      43.165  50.431  26.296  1.00  0.00           H
ATOM   2340  C   VAL A 155      39.014  51.609  26.446  1.00  0.00           C
ATOM   2341  O   VAL A 155      39.069  52.701  25.905  1.00  0.00           O
ATOM   2342  N   SER A 156      37.944  51.164  27.051  1.00  0.00           N
ATOM   2343  H   SER A 156      37.981  50.189  27.322  1.00  0.00           H
ATOM   2344  CA  SER A 156      36.697  51.857  27.050  1.00  0.00           C
ATOM   2345  HA  SER A 156      36.918  52.864  26.702  1.00  0.00           H
ATOM   2346  CB  SER A 156      35.728  51.160  26.075  1.00  0.00           C
ATOM   2347  HB1 SER A 156      34.759  51.651  26.176  1.00  0.00           H
ATOM   2348  HB2 SER A 156      35.479  50.138  26.378  1.00  0.00           H
ATOM   2349  OG  SER A 156      36.276  51.227  24.784  1.00  0.00           O
ATOM   2350  HG  SER A 156      36.703  50.403  24.562  1.00  0.00           H
ATOM   2351  C   SER A 156      36.122  51.961  28.493  1.00  0.00           C
ATOM   2352  O   SER A 156      36.206  50.951  29.185  1.00  0.00           O
ATOM   2353  N   THR A 157      35.601  53.130  28.916  1.00  0.00           N
ATOM   2354  H   THR A 157      35.555  53.919  28.288  1.00  0.00           H
ATOM   2355  CA  THR A 157      35.084  53.347  30.275  1.00  0.00           C
ATOM   2356  HA  THR A 157      35.588  52.570  30.842  1.00  0.00           H
ATOM   2357  CB  THR A 157      35.521  54.694  30.872  1.00  0.00           C
ATOM   2358  HB  THR A 157      34.775  55.065  31.584  1.00  0.00           H
ATOM   2359  CG2 THR A 157      36.844  54.606  31.637  1.00  0.00           C
ATOM   2360 1HG2 THR A 157      37.116  55.648  31.783  1.00  0.00           H
ATOM   2361 2HG2 THR A 157      36.626  54.161  32.608  1.00  0.00           H
ATOM   2362 3HG2 THR A 157      37.514  53.989  31.021  1.00  0.00           H
ATOM   2363  OG1 THR A 157      35.735  55.746  29.959  1.00  0.00           O
ATOM   2364  HG1 THR A 157      34.886  56.156  29.774  1.00  0.00           H
ATOM   2365  C   THR A 157      33.539  53.253  30.323  1.00  0.00           C
ATOM   2366  O   THR A 157      32.804  54.075  29.778  1.00  0.00           O
ATOM   2367  N   VAL A 158      32.984  52.245  31.029  1.00  0.00           N
ATOM   2368  H   VAL A 158      33.655  51.645  31.499  1.00  0.00           H
ATOM   2369  CA  VAL A 158      31.541  52.010  31.094  1.00  0.00           C
ATOM   2370  HA  VAL A 158      31.095  52.216  30.116  1.00  0.00           H
ATOM   2371  CB  VAL A 158      31.268  50.515  31.312  1.00  0.00           C
ATOM   2372  HB  VAL A 158      30.221  50.285  31.513  1.00  0.00           H
ATOM   2373  CG1 VAL A 158      31.816  49.590  30.195  1.00  0.00           C
ATOM   2374 1HG1 VAL A 158      32.895  49.667  30.081  1.00  0.00           H
ATOM   2375 2HG1 VAL A 158      31.761  48.518  30.436  1.00  0.00           H
ATOM   2376 3HG1 VAL A 158      31.337  49.694  29.228  1.00  0.00           H
ATOM   2377  CG2 VAL A 158      31.753  49.979  32.643  1.00  0.00           C
ATOM   2378 1HG2 VAL A 158      31.266  50.566  33.421  1.00  0.00           H
ATOM   2379 2HG2 VAL A 158      31.369  48.979  32.850  1.00  0.00           H
ATOM   2380 3HG2 VAL A 158      32.831  50.131  32.648  1.00  0.00           H
ATOM   2381  C   VAL A 158      30.729  52.836  32.097  1.00  0.00           C
ATOM   2382  O   VAL A 158      31.209  53.245  33.151  1.00  0.00           O
ATOM   2383  N   PRO A 159      29.473  53.139  31.843  1.00  0.00           N
ATOM   2384  CD  PRO A 159      28.759  53.056  30.598  1.00  0.00           C
ATOM   2385  HD1 PRO A 159      28.892  52.122  30.045  1.00  0.00           H
ATOM   2386  HD2 PRO A 159      29.019  53.910  29.966  1.00  0.00           H
ATOM   2387  CG  PRO A 159      27.300  53.340  30.844  1.00  0.00           C
ATOM   2388  HG1 PRO A 159      26.884  52.372  31.111  1.00  0.00           H
ATOM   2389  HG2 PRO A 159      26.829  53.758  29.947  1.00  0.00           H
ATOM   2390  CB  PRO A 159      27.377  54.314  31.947  1.00  0.00           C
ATOM   2391  HB1 PRO A 159      26.507  54.350  32.589  1.00  0.00           H
ATOM   2392  HB2 PRO A 159      27.562  55.306  31.558  1.00  0.00           H
ATOM   2393  CA  PRO A 159      28.583  53.738  32.803  1.00  0.00           C
ATOM   2394  HA  PRO A 159      29.170  54.491  33.329  1.00  0.00           H
ATOM   2395  C   PRO A 159      28.076  52.748  33.829  1.00  0.00           C
ATOM   2396  O   PRO A 159      27.741  51.627  33.589  1.00  0.00           O
ATOM   2397  N   VAL A 160      28.044  53.225  35.096  1.00  0.00           N
ATOM   2398  H   VAL A 160      28.362  54.181  35.212  1.00  0.00           H
ATOM   2399  CA  VAL A 160      27.595  52.601  36.330  1.00  0.00           C
ATOM   2400  HA  VAL A 160      26.997  51.715  36.117  1.00  0.00           H
ATOM   2401  CB  VAL A 160      28.807  52.031  37.066  1.00  0.00           C
ATOM   2402  HB  VAL A 160      28.321  51.663  37.969  1.00  0.00           H
ATOM   2403  CG1 VAL A 160      29.312  50.714  36.467  1.00  0.00           C
ATOM   2404 1HG1 VAL A 160      28.517  50.347  35.825  1.00  0.00           H
ATOM   2405 2HG1 VAL A 160      30.252  50.758  35.906  1.00  0.00           H
ATOM   2406 3HG1 VAL A 160      29.578  50.041  37.293  1.00  0.00           H
ATOM   2407  CG2 VAL A 160      29.854  53.084  37.274  1.00  0.00           C
ATOM   2408 1HG2 VAL A 160      29.520  53.904  37.903  1.00  0.00           H
ATOM   2409 2HG2 VAL A 160      30.714  52.651  37.788  1.00  0.00           H
ATOM   2410 3HG2 VAL A 160      30.175  53.498  36.313  1.00  0.00           H
ATOM   2411  C   VAL A 160      26.765  53.545  37.279  1.00  0.00           C
ATOM   2412  O   VAL A 160      26.016  53.127  38.161  1.00  0.00           O
ATOM   2413  N   SER A 161      26.927  54.859  37.049  1.00  0.00           N
ATOM   2414  H   SER A 161      27.553  55.088  36.289  1.00  0.00           H
ATOM   2415  CA  SER A 161      26.257  55.979  37.828  1.00  0.00           C
ATOM   2416  HA  SER A 161      26.879  56.814  37.516  1.00  0.00           H
ATOM   2417  CB  SER A 161      24.802  56.261  37.336  1.00  0.00           C
ATOM   2418  HB1 SER A 161      24.530  57.279  37.629  1.00  0.00           H
ATOM   2419  HB2 SER A 161      24.286  55.468  37.871  1.00  0.00           H
ATOM   2420  OG  SER A 161      24.570  55.987  35.973  1.00  0.00           O
ATOM   2421  HG  SER A 161      25.182  56.462  35.413  1.00  0.00           H
ATOM   2422  C   SER A 161      26.322  55.921  39.398  1.00  0.00           C
ATOM   2423  O   SER A 161      25.527  56.564  40.111  1.00  0.00           O
ATOM   2424  N   GLY A 162      27.202  55.083  39.927  1.00  0.00           N
ATOM   2425  H   GLY A 162      27.849  54.595  39.326  1.00  0.00           H
ATOM   2426  CA  GLY A 162      27.292  54.756  41.323  1.00  0.00           C
ATOM   2427  HA1 GLY A 162      26.478  54.055  41.522  1.00  0.00           H
ATOM   2428  HA2 GLY A 162      27.306  55.638  41.973  1.00  0.00           H
ATOM   2429  C   GLY A 162      28.499  53.846  41.658  1.00  0.00           C
ATOM   2430  O   GLY A 162      29.291  53.506  40.791  1.00  0.00           O
ATOM   2431  N   PRO A 163      28.644  53.550  42.982  1.00  0.00           N
ATOM   2432  CD  PRO A 163      27.833  54.042  44.071  1.00  0.00           C
ATOM   2433  HD1 PRO A 163      26.899  53.499  44.208  1.00  0.00           H
ATOM   2434  HD2 PRO A 163      27.725  55.121  43.993  1.00  0.00           H
ATOM   2435  CG  PRO A 163      28.653  53.771  45.336  1.00  0.00           C
ATOM   2436  HG1 PRO A 163      28.077  52.982  45.830  1.00  0.00           H
ATOM   2437  HG2 PRO A 163      28.799  54.673  45.915  1.00  0.00           H
ATOM   2438  CB  PRO A 163      29.937  53.213  44.929  1.00  0.00           C
ATOM   2439  HB1 PRO A 163      30.054  52.421  45.657  1.00  0.00           H
ATOM   2440  HB2 PRO A 163      30.690  54.008  45.004  1.00  0.00           H
ATOM   2441  CA  PRO A 163      29.744  52.732  43.524  1.00  0.00           C
ATOM   2442  HA  PRO A 163      30.694  52.987  43.050  1.00  0.00           H
ATOM   2443  C   PRO A 163      29.410  51.227  43.364  1.00  0.00           C
ATOM   2444  O   PRO A 163      28.644  50.686  44.182  1.00  0.00           O
ATOM   2445  N   SER A 164      30.079  50.565  42.406  1.00  0.00           N
ATOM   2446  H   SER A 164      30.752  51.097  41.873  1.00  0.00           H
ATOM   2447  CA  SER A 164      30.079  49.068  42.278  1.00  0.00           C
ATOM   2448  HA  SER A 164      30.382  48.700  43.247  1.00  0.00           H
ATOM   2449  CB  SER A 164      28.688  48.551  41.960  1.00  0.00           C
ATOM   2450  HB1 SER A 164      28.864  47.578  41.483  1.00  0.00           H
ATOM   2451  HB2 SER A 164      28.195  49.234  41.269  1.00  0.00           H
ATOM   2452  OG  SER A 164      27.772  48.470  43.103  1.00  0.00           O
ATOM   2453  HG  SER A 164      27.863  49.282  43.605  1.00  0.00           H
ATOM   2454  C   SER A 164      31.152  48.793  41.178  1.00  0.00           C
ATOM   2455  O   SER A 164      31.293  49.462  40.179  1.00  0.00           O
ATOM   2456  N   HIS A 165      32.101  47.899  41.596  1.00  0.00           N
ATOM   2457  H   HIS A 165      32.044  47.398  42.475  1.00  0.00           H
ATOM   2458  CA  HIS A 165      33.252  47.560  40.826  1.00  0.00           C
ATOM   2459  HA  HIS A 165      33.691  48.467  40.412  1.00  0.00           H
ATOM   2460  CB  HIS A 165      34.285  47.060  41.857  1.00  0.00           C
ATOM   2461  HB1 HIS A 165      34.931  46.300  41.406  1.00  0.00           H
ATOM   2462  HB2 HIS A 165      33.798  46.532  42.676  1.00  0.00           H
ATOM   2463  CG  HIS A 165      35.072  48.284  42.419  1.00  0.00           C
ATOM   2464  ND1 HIS A 165      34.515  49.061  43.434  1.00  0.00           N
ATOM   2465  CE1 HIS A 165      35.440  50.061  43.652  1.00  0.00           C
ATOM   2466  HE1 HIS A 165      35.284  50.827  44.398  1.00  0.00           H
ATOM   2467  NE2 HIS A 165      36.484  49.870  42.823  1.00  0.00           N
ATOM   2468  HE2 HIS A 165      37.305  50.458  42.791  1.00  0.00           H
ATOM   2469  CD2 HIS A 165      36.233  48.776  42.001  1.00  0.00           C
ATOM   2470  HD2 HIS A 165      36.902  48.379  41.252  1.00  0.00           H
ATOM   2471  C   HIS A 165      33.150  46.528  39.704  1.00  0.00           C
ATOM   2472  O   HIS A 165      32.516  45.448  39.891  1.00  0.00           O
ATOM   2473  N   LEU A 166      33.634  46.799  38.474  1.00  0.00           N
ATOM   2474  H   LEU A 166      34.182  47.644  38.529  1.00  0.00           H
ATOM   2475  CA  LEU A 166      33.248  46.186  37.215  1.00  0.00           C
ATOM   2476  HA  LEU A 166      32.178  46.274  37.076  1.00  0.00           H
ATOM   2477  CB  LEU A 166      33.855  46.907  36.017  1.00  0.00           C
ATOM   2478  HB1 LEU A 166      34.903  47.125  36.205  1.00  0.00           H
ATOM   2479  HB2 LEU A 166      33.361  47.864  35.838  1.00  0.00           H
ATOM   2480  CG  LEU A 166      33.762  46.278  34.597  1.00  0.00           C
ATOM   2481  HG  LEU A 166      34.177  45.271  34.617  1.00  0.00           H
ATOM   2482  CD1 LEU A 166      32.261  46.122  34.218  1.00  0.00           C
ATOM   2483 1HD1 LEU A 166      31.795  47.089  34.419  1.00  0.00           H
ATOM   2484 2HD1 LEU A 166      32.057  45.835  33.178  1.00  0.00           H
ATOM   2485 3HD1 LEU A 166      31.753  45.329  34.750  1.00  0.00           H
ATOM   2486  CD2 LEU A 166      34.482  47.145  33.600  1.00  0.00           C
ATOM   2487 1HD2 LEU A 166      34.548  46.672  32.614  1.00  0.00           H
ATOM   2488 2HD2 LEU A 166      33.867  48.051  33.571  1.00  0.00           H
ATOM   2489 3HD2 LEU A 166      35.484  47.285  33.991  1.00  0.00           H
ATOM   2490  C   LEU A 166      33.558  44.676  37.136  1.00  0.00           C
ATOM   2491  O   LEU A 166      32.717  43.933  36.593  1.00  0.00           O
ATOM   2492  N   ARG A 167      34.612  44.227  37.786  1.00  0.00           N
ATOM   2493  H   ARG A 167      34.946  44.885  38.476  1.00  0.00           H
ATOM   2494  CA  ARG A 167      34.862  42.825  37.874  1.00  0.00           C
ATOM   2495  HA  ARG A 167      34.535  42.416  36.911  1.00  0.00           H
ATOM   2496  CB  ARG A 167      36.299  42.606  38.274  1.00  0.00           C
ATOM   2497  HB1 ARG A 167      36.413  42.473  39.349  1.00  0.00           H
ATOM   2498  HB2 ARG A 167      36.827  43.524  38.010  1.00  0.00           H
ATOM   2499  CG  ARG A 167      36.944  41.400  37.526  1.00  0.00           C
ATOM   2500  HG1 ARG A 167      36.821  41.483  36.448  1.00  0.00           H
ATOM   2501  HG2 ARG A 167      36.436  40.479  37.814  1.00  0.00           H
ATOM   2502  CD  ARG A 167      38.437  41.350  37.795  1.00  0.00           C
ATOM   2503  HD1 ARG A 167      38.743  41.385  38.838  1.00  0.00           H
ATOM   2504  HD2 ARG A 167      38.909  42.183  37.261  1.00  0.00           H
ATOM   2505  NE  ARG A 167      38.984  40.102  37.287  1.00  0.00           N
ATOM   2506  HE  ARG A 167      38.665  39.335  37.866  1.00  0.00           H
ATOM   2507  CZ  ARG A 167      39.790  39.875  36.256  1.00  0.00           C
ATOM   2508  NH1 ARG A 167      40.182  38.696  35.970  1.00  0.00           N
ATOM   2509 1HH1 ARG A 167      39.819  37.891  36.454  1.00  0.00           H
ATOM   2510 2HH1 ARG A 167      40.933  38.570  35.309  1.00  0.00           H
ATOM   2511  NH2 ARG A 167      40.290  40.810  35.561  1.00  0.00           N
ATOM   2512 1HH2 ARG A 167      40.592  41.598  36.107  1.00  0.00           H
ATOM   2513 2HH2 ARG A 167      40.867  40.526  34.787  1.00  0.00           H
ATOM   2514  C   ARG A 167      33.871  42.037  38.793  1.00  0.00           C
ATOM   2515  O   ARG A 167      33.927  40.806  38.796  1.00  0.00           O
ATOM   2516  N   GLY A 168      32.946  42.706  39.452  1.00  0.00           N
ATOM   2517  H   GLY A 168      33.040  43.706  39.523  1.00  0.00           H
ATOM   2518  CA  GLY A 168      31.870  42.063  40.174  1.00  0.00           C
ATOM   2519  HA1 GLY A 168      31.860  42.463  41.183  1.00  0.00           H
ATOM   2520  HA2 GLY A 168      32.161  41.016  40.259  1.00  0.00           H
ATOM   2521  C   GLY A 168      30.553  42.221  39.492  1.00  0.00           C
ATOM   2522  O   GLY A 168      29.640  41.481  39.899  1.00  0.00           O
ATOM   2523  N   LEU A 169      30.452  43.111  38.488  1.00  0.00           N
ATOM   2524  H   LEU A 169      31.335  43.224  38.012  1.00  0.00           H
ATOM   2525  CA  LEU A 169      29.246  43.422  37.728  1.00  0.00           C
ATOM   2526  HA  LEU A 169      28.318  43.108  38.195  1.00  0.00           H
ATOM   2527  CB  LEU A 169      29.114  44.937  37.326  1.00  0.00           C
ATOM   2528  HB1 LEU A 169      28.166  45.020  36.781  1.00  0.00           H
ATOM   2529  HB2 LEU A 169      29.939  45.336  36.748  1.00  0.00           H
ATOM   2530  CG  LEU A 169      28.949  45.883  38.467  1.00  0.00           C
ATOM   2531  HG  LEU A 169      29.776  45.574  39.107  1.00  0.00           H
ATOM   2532  CD1 LEU A 169      29.147  47.270  37.842  1.00  0.00           C
ATOM   2533 1HD1 LEU A 169      30.172  47.389  37.484  1.00  0.00           H
ATOM   2534 2HD1 LEU A 169      28.469  47.415  37.003  1.00  0.00           H
ATOM   2535 3HD1 LEU A 169      29.006  48.105  38.526  1.00  0.00           H
ATOM   2536  CD2 LEU A 169      27.638  45.795  39.170  1.00  0.00           C
ATOM   2537 1HD2 LEU A 169      27.676  46.184  40.191  1.00  0.00           H
ATOM   2538 2HD2 LEU A 169      26.904  46.334  38.556  1.00  0.00           H
ATOM   2539 3HD2 LEU A 169      27.317  44.752  39.173  1.00  0.00           H
ATOM   2540  C   LEU A 169      29.187  42.664  36.375  1.00  0.00           C
ATOM   2541  O   LEU A 169      28.195  42.156  35.868  1.00  0.00           O
ATOM   2542  N   CYS A 170      30.391  42.448  35.816  1.00  0.00           N
ATOM   2543  H   CYS A 170      31.193  42.858  36.288  1.00  0.00           H
ATOM   2544  CA  CYS A 170      30.698  41.758  34.586  1.00  0.00           C
ATOM   2545  HA  CYS A 170      29.831  41.201  34.229  1.00  0.00           H
ATOM   2546  CB  CYS A 170      30.953  42.847  33.478  1.00  0.00           C
ATOM   2547  HB1 CYS A 170      31.074  42.350  32.521  1.00  0.00           H
ATOM   2548  HB2 CYS A 170      31.849  43.379  33.798  1.00  0.00           H
ATOM   2549  SG  CYS A 170      29.524  43.907  33.206  1.00  0.00           S
ATOM   2550  HG  CYS A 170      28.605  42.989  33.516  1.00  0.00           H
ATOM   2551  C   CYS A 170      31.949  40.798  34.693  1.00  0.00           C
ATOM   2552  O   CYS A 170      32.936  41.114  35.350  1.00  0.00           O
ATOM   2553  N   GLY A 171      31.939  39.745  33.889  1.00  0.00           N
ATOM   2554  H   GLY A 171      31.124  39.582  33.313  1.00  0.00           H
ATOM   2555  CA  GLY A 171      33.081  38.827  33.751  1.00  0.00           C
ATOM   2556  HA1 GLY A 171      33.043  37.996  34.460  1.00  0.00           H
ATOM   2557  HA2 GLY A 171      34.018  39.332  33.976  1.00  0.00           H
ATOM   2558  C   GLY A 171      33.080  38.088  32.410  1.00  0.00           C
ATOM   2559  O   GLY A 171      32.110  38.157  31.666  1.00  0.00           O
ATOM   2560  N   MET A 172      34.120  37.304  32.167  1.00  0.00           N
ATOM   2561  H   MET A 172      34.884  37.136  32.807  1.00  0.00           H
ATOM   2562  CA  MET A 172      34.104  36.373  30.981  1.00  0.00           C
ATOM   2563  HA  MET A 172      33.361  36.734  30.260  1.00  0.00           H
ATOM   2564  CB  MET A 172      35.469  36.292  30.332  1.00  0.00           C
ATOM   2565  HB1 MET A 172      35.467  35.597  29.495  1.00  0.00           H
ATOM   2566  HB2 MET A 172      36.127  35.998  31.149  1.00  0.00           H
ATOM   2567  CG  MET A 172      35.742  37.722  29.770  1.00  0.00           C
ATOM   2568  HG1 MET A 172      36.739  37.742  29.323  1.00  0.00           H
ATOM   2569  HG2 MET A 172      35.859  38.396  30.623  1.00  0.00           H
ATOM   2570  SD  MET A 172      34.625  38.529  28.627  1.00  0.00           S
ATOM   2571  CE  MET A 172      34.860  37.455  27.094  1.00  0.00           C
ATOM   2572  HE1 MET A 172      33.956  36.846  27.049  1.00  0.00           H
ATOM   2573  HE2 MET A 172      34.814  38.105  26.222  1.00  0.00           H
ATOM   2574  HE3 MET A 172      35.773  36.859  27.165  1.00  0.00           H
ATOM   2575  C   MET A 172      33.616  34.981  31.243  1.00  0.00           C
ATOM   2576  O   MET A 172      34.082  34.281  32.138  1.00  0.00           O
ATOM   2577  N   GLY A 173      32.580  34.568  30.473  1.00  0.00           N
ATOM   2578  H   GLY A 173      32.050  35.230  29.935  1.00  0.00           H
ATOM   2579  CA  GLY A 173      32.040  33.243  30.310  1.00  0.00           C
ATOM   2580  HA1 GLY A 173      31.067  33.434  29.854  1.00  0.00           H
ATOM   2581  HA2 GLY A 173      32.041  32.749  31.286  1.00  0.00           H
ATOM   2582  C   GLY A 173      32.833  32.246  29.369  1.00  0.00           C
ATOM   2583  O   GLY A 173      32.435  31.071  29.374  1.00  0.00           O
ATOM   2584  N   GLY A 174      33.741  32.752  28.522  1.00  0.00           N
ATOM   2585  H   GLY A 174      33.834  33.749  28.397  1.00  0.00           H
ATOM   2586  CA  GLY A 174      34.363  32.083  27.387  1.00  0.00           C
ATOM   2587  HA1 GLY A 174      33.684  31.333  26.985  1.00  0.00           H
ATOM   2588  HA2 GLY A 174      35.253  31.567  27.770  1.00  0.00           H
ATOM   2589  C   GLY A 174      34.773  33.000  26.293  1.00  0.00           C
ATOM   2590  O   GLY A 174      34.530  34.219  26.362  1.00  0.00           O
ATOM   2591  N   PRO A 175      35.353  32.389  25.171  1.00  0.00           N
ATOM   2592  CD  PRO A 175      35.487  30.942  25.061  1.00  0.00           C
ATOM   2593  HD1 PRO A 175      34.491  30.511  25.194  1.00  0.00           H
ATOM   2594  HD2 PRO A 175      36.140  30.450  25.779  1.00  0.00           H
ATOM   2595  CG  PRO A 175      36.195  30.735  23.725  1.00  0.00           C
ATOM   2596  HG1 PRO A 175      35.907  29.874  23.121  1.00  0.00           H
ATOM   2597  HG2 PRO A 175      37.274  30.704  23.813  1.00  0.00           H
ATOM   2598  CB  PRO A 175      36.043  32.082  22.995  1.00  0.00           C
ATOM   2599  HB1 PRO A 175      35.257  31.921  22.245  1.00  0.00           H
ATOM   2600  HB2 PRO A 175      36.973  32.320  22.495  1.00  0.00           H
ATOM   2601  CA  PRO A 175      35.634  33.119  23.963  1.00  0.00           C
ATOM   2602  HA  PRO A 175      36.498  33.774  24.106  1.00  0.00           H
ATOM   2603  C   PRO A 175      34.421  33.946  23.489  1.00  0.00           C
ATOM   2604  O   PRO A 175      33.418  33.326  23.296  1.00  0.00           O
ATOM   2605  N   ARG A 176      34.630  35.230  23.182  1.00  0.00           N
ATOM   2606  H   ARG A 176      35.546  35.606  23.388  1.00  0.00           H
ATOM   2607  CA  ARG A 176      33.655  36.272  22.858  1.00  0.00           C
ATOM   2608  HA  ARG A 176      34.150  37.235  23.014  1.00  0.00           H
ATOM   2609  CB  ARG A 176      33.273  36.064  21.368  1.00  0.00           C
ATOM   2610  HB1 ARG A 176      32.434  36.750  21.226  1.00  0.00           H
ATOM   2611  HB2 ARG A 176      32.898  35.063  21.127  1.00  0.00           H
ATOM   2612  CG  ARG A 176      34.257  36.428  20.224  1.00  0.00           C
ATOM   2613  HG1 ARG A 176      33.816  36.095  19.283  1.00  0.00           H
ATOM   2614  HG2 ARG A 176      35.132  35.804  20.360  1.00  0.00           H
ATOM   2615  CD  ARG A 176      34.702  37.863  20.244  1.00  0.00           C
ATOM   2616  HD1 ARG A 176      35.471  38.043  19.486  1.00  0.00           H
ATOM   2617  HD2 ARG A 176      35.096  37.995  21.253  1.00  0.00           H
ATOM   2618  NE  ARG A 176      33.527  38.686  20.036  1.00  0.00           N
ATOM   2619  HE  ARG A 176      32.653  38.222  19.813  1.00  0.00           H
ATOM   2620  CZ  ARG A 176      33.564  39.939  20.248  1.00  0.00           C
ATOM   2621  NH1 ARG A 176      32.528  40.718  20.001  1.00  0.00           N
ATOM   2622 1HH1 ARG A 176      31.604  40.365  19.780  1.00  0.00           H
ATOM   2623 2HH1 ARG A 176      32.505  41.727  20.076  1.00  0.00           H
ATOM   2624  NH2 ARG A 176      34.744  40.565  20.566  1.00  0.00           N
ATOM   2625 1HH2 ARG A 176      35.596  40.108  20.278  1.00  0.00           H
ATOM   2626 2HH2 ARG A 176      34.820  41.568  20.536  1.00  0.00           H
ATOM   2627  C   ARG A 176      32.409  36.377  23.788  1.00  0.00           C
ATOM   2628  O   ARG A 176      31.445  37.057  23.380  1.00  0.00           O
ATOM   2629  N   THR A 177      32.460  35.748  24.954  1.00  0.00           N
ATOM   2630  H   THR A 177      33.344  35.419  25.297  1.00  0.00           H
ATOM   2631  CA  THR A 177      31.228  35.603  25.715  1.00  0.00           C
ATOM   2632  HA  THR A 177      30.446  36.194  25.235  1.00  0.00           H
ATOM   2633  CB  THR A 177      30.838  34.121  25.830  1.00  0.00           C
ATOM   2634  HB  THR A 177      31.591  33.551  26.378  1.00  0.00           H
ATOM   2635  CG2 THR A 177      29.489  33.981  26.541  1.00  0.00           C
ATOM   2636 1HG2 THR A 177      29.494  33.987  27.634  1.00  0.00           H
ATOM   2637 2HG2 THR A 177      28.942  34.835  26.153  1.00  0.00           H
ATOM   2638 3HG2 THR A 177      29.033  33.059  26.158  1.00  0.00           H
ATOM   2639  OG1 THR A 177      30.675  33.451  24.638  1.00  0.00           O
ATOM   2640  HG1 THR A 177      31.581  33.281  24.397  1.00  0.00           H
ATOM   2641  C   THR A 177      31.371  36.194  27.122  1.00  0.00           C
ATOM   2642  O   THR A 177      32.173  35.734  27.979  1.00  0.00           O
ATOM   2643  N   VAL A 178      30.564  37.254  27.427  1.00  0.00           N
ATOM   2644  H   VAL A 178      29.843  37.486  26.768  1.00  0.00           H
ATOM   2645  CA  VAL A 178      30.488  38.064  28.689  1.00  0.00           C
ATOM   2646  HA  VAL A 178      31.402  37.937  29.253  1.00  0.00           H
ATOM   2647  CB  VAL A 178      30.224  39.585  28.307  1.00  0.00           C
ATOM   2648  HB  VAL A 178      29.305  39.762  27.741  1.00  0.00           H
ATOM   2649  CG1 VAL A 178      30.132  40.478  29.543  1.00  0.00           C
ATOM   2650 1HG1 VAL A 178      30.118  41.535  29.262  1.00  0.00           H
ATOM   2651 2HG1 VAL A 178      29.241  40.287  30.152  1.00  0.00           H
ATOM   2652 3HG1 VAL A 178      30.972  40.396  30.228  1.00  0.00           H
ATOM   2653  CG2 VAL A 178      31.398  40.180  27.497  1.00  0.00           C
ATOM   2654 1HG2 VAL A 178      31.483  39.565  26.593  1.00  0.00           H
ATOM   2655 2HG2 VAL A 178      31.265  41.244  27.297  1.00  0.00           H
ATOM   2656 3HG2 VAL A 178      32.341  40.137  28.038  1.00  0.00           H
ATOM   2657  C   VAL A 178      29.305  37.553  29.546  1.00  0.00           C
ATOM   2658  O   VAL A 178      28.264  37.371  28.938  1.00  0.00           O
ATOM   2659  N   VAL A 179      29.592  37.393  30.842  1.00  0.00           N
ATOM   2660  H   VAL A 179      30.521  37.665  31.148  1.00  0.00           H
ATOM   2661  CA  VAL A 179      28.587  37.349  31.927  1.00  0.00           C
ATOM   2662  HA  VAL A 179      27.635  37.133  31.432  1.00  0.00           H
ATOM   2663  CB  VAL A 179      28.885  36.252  32.989  1.00  0.00           C
ATOM   2664  HB  VAL A 179      28.129  36.414  33.754  1.00  0.00           H
ATOM   2665  CG1 VAL A 179      28.611  34.896  32.315  1.00  0.00           C
ATOM   2666 1HG1 VAL A 179      29.267  34.745  31.462  1.00  0.00           H
ATOM   2667 2HG1 VAL A 179      28.904  34.050  32.935  1.00  0.00           H
ATOM   2668 3HG1 VAL A 179      27.561  34.732  32.103  1.00  0.00           H
ATOM   2669  CG2 VAL A 179      30.274  36.226  33.519  1.00  0.00           C
ATOM   2670 1HG2 VAL A 179      30.493  37.184  33.989  1.00  0.00           H
ATOM   2671 2HG2 VAL A 179      30.446  35.460  34.283  1.00  0.00           H
ATOM   2672 3HG2 VAL A 179      31.046  36.072  32.771  1.00  0.00           H
ATOM   2673  C   VAL A 179      28.300  38.683  32.647  1.00  0.00           C
ATOM   2674  O   VAL A 179      29.221  39.489  32.798  1.00  0.00           O
ATOM   2675  N   ALA A 180      27.096  38.935  33.156  1.00  0.00           N
ATOM   2676  H   ALA A 180      26.387  38.251  32.937  1.00  0.00           H
ATOM   2677  CA  ALA A 180      26.658  40.146  33.801  1.00  0.00           C
ATOM   2678  HA  ALA A 180      27.583  40.603  34.154  1.00  0.00           H
ATOM   2679  CB  ALA A 180      25.937  41.076  32.896  1.00  0.00           C
ATOM   2680  HB1 ALA A 180      25.936  42.078  33.329  1.00  0.00           H
ATOM   2681  HB2 ALA A 180      26.463  41.179  31.942  1.00  0.00           H
ATOM   2682  HB3 ALA A 180      24.947  40.720  32.613  1.00  0.00           H
ATOM   2683  C   ALA A 180      25.749  39.827  35.062  1.00  0.00           C
ATOM   2684  O   ALA A 180      25.049  38.817  35.090  1.00  0.00           O
ATOM   2685  N   GLY A 181      25.806  40.659  36.090  1.00  0.00           N
ATOM   2686  H   GLY A 181      26.400  41.469  36.035  1.00  0.00           H
ATOM   2687  CA  GLY A 181      24.801  40.601  37.119  1.00  0.00           C
ATOM   2688  HA1 GLY A 181      25.050  41.104  38.061  1.00  0.00           H
ATOM   2689  HA2 GLY A 181      24.656  39.544  37.322  1.00  0.00           H
ATOM   2690  C   GLY A 181      23.422  41.240  36.686  1.00  0.00           C
ATOM   2691  O   GLY A 181      23.397  42.066  35.785  1.00  0.00           O
ATOM   2692  N   SER A 182      22.349  41.012  37.483  1.00  0.00           N
ATOM   2693  H   SER A 182      22.398  40.319  38.219  1.00  0.00           H
ATOM   2694  CA  SER A 182      21.027  41.622  37.414  1.00  0.00           C
ATOM   2695  HA  SER A 182      20.926  41.734  36.342  1.00  0.00           H
ATOM   2696  CB  SER A 182      19.972  40.630  37.887  1.00  0.00           C
ATOM   2697  HB1 SER A 182      19.038  41.173  38.057  1.00  0.00           H
ATOM   2698  HB2 SER A 182      20.179  40.217  38.879  1.00  0.00           H
ATOM   2699  OG  SER A 182      19.705  39.639  36.901  1.00  0.00           O
ATOM   2700  HG  SER A 182      20.500  39.127  36.791  1.00  0.00           H
ATOM   2701  C   SER A 182      20.986  42.964  38.243  1.00  0.00           C
ATOM   2702  O   SER A 182      20.220  43.008  39.213  1.00  0.00           O
ATOM   2703  N   SER A 183      21.863  43.972  38.091  1.00  0.00           N
ATOM   2704  H   SER A 183      22.545  43.957  37.353  1.00  0.00           H
ATOM   2705  CA  SER A 183      21.758  45.238  38.881  1.00  0.00           C
ATOM   2706  HA  SER A 183      20.800  45.229  39.401  1.00  0.00           H
ATOM   2707  CB  SER A 183      22.852  45.379  39.950  1.00  0.00           C
ATOM   2708  HB1 SER A 183      23.109  44.407  40.373  1.00  0.00           H
ATOM   2709  HB2 SER A 183      22.428  46.007  40.730  1.00  0.00           H
ATOM   2710  OG  SER A 183      24.044  45.884  39.283  1.00  0.00           O
ATOM   2711  HG  SER A 183      24.735  45.985  39.944  1.00  0.00           H
ATOM   2712  C   SER A 183      21.748  46.574  38.018  1.00  0.00           C
ATOM   2713  O   SER A 183      21.938  46.488  36.859  1.00  0.00           O
ATOM   2714  N   ASP A 184      21.408  47.767  38.578  1.00  0.00           N
ATOM   2715  H   ASP A 184      21.124  47.787  39.538  1.00  0.00           H
ATOM   2716  CA  ASP A 184      21.404  48.981  37.794  1.00  0.00           C
ATOM   2717  HA  ASP A 184      20.563  48.932  37.113  1.00  0.00           H
ATOM   2718  CB  ASP A 184      21.111  50.129  38.774  1.00  0.00           C
ATOM   2719  HB1 ASP A 184      21.784  50.133  39.623  1.00  0.00           H
ATOM   2720  HB2 ASP A 184      20.107  49.967  39.150  1.00  0.00           H
ATOM   2721  CG  ASP A 184      21.088  51.468  37.959  1.00  0.00           C
ATOM   2722  OD1 ASP A 184      21.869  52.386  38.321  1.00  0.00           O
ATOM   2723  OD2 ASP A 184      20.303  51.547  37.002  1.00  0.00           O
ATOM   2724  C   ASP A 184      22.742  49.286  37.054  1.00  0.00           C
ATOM   2725  O   ASP A 184      22.846  49.487  35.859  1.00  0.00           O
ATOM   2726  N   ALA A 185      23.826  49.275  37.826  1.00  0.00           N
ATOM   2727  H   ALA A 185      23.677  48.830  38.727  1.00  0.00           H
ATOM   2728  CA  ALA A 185      25.205  49.482  37.285  1.00  0.00           C
ATOM   2729  HA  ALA A 185      25.227  50.503  36.899  1.00  0.00           H
ATOM   2730  CB  ALA A 185      26.076  49.456  38.529  1.00  0.00           C
ATOM   2731  HB1 ALA A 185      27.128  49.583  38.270  1.00  0.00           H
ATOM   2732  HB2 ALA A 185      25.894  50.318  39.168  1.00  0.00           H
ATOM   2733  HB3 ALA A 185      26.140  48.501  39.041  1.00  0.00           H
ATOM   2734  C   ALA A 185      25.701  48.400  36.288  1.00  0.00           C
ATOM   2735  O   ALA A 185      26.273  48.728  35.237  1.00  0.00           O
ATOM   2736  N   ALA A 186      25.413  47.121  36.475  1.00  0.00           N
ATOM   2737  H   ALA A 186      24.909  46.930  37.332  1.00  0.00           H
ATOM   2738  CA  ALA A 186      25.650  45.936  35.621  1.00  0.00           C
ATOM   2739  HA  ALA A 186      26.724  45.978  35.461  1.00  0.00           H
ATOM   2740  CB  ALA A 186      25.342  44.743  36.520  1.00  0.00           C
ATOM   2741  HB1 ALA A 186      25.868  44.813  37.469  1.00  0.00           H
ATOM   2742  HB2 ALA A 186      24.271  44.798  36.702  1.00  0.00           H
ATOM   2743  HB3 ALA A 186      25.606  43.867  35.923  1.00  0.00           H
ATOM   2744  C   ALA A 186      24.813  45.933  34.294  1.00  0.00           C
ATOM   2745  O   ALA A 186      25.405  45.577  33.299  1.00  0.00           O
ATOM   2746  N   GLN A 187      23.505  46.313  34.363  1.00  0.00           N
ATOM   2747  H   GLN A 187      23.148  46.468  35.294  1.00  0.00           H
ATOM   2748  CA  GLN A 187      22.596  46.688  33.299  1.00  0.00           C
ATOM   2749  HA  GLN A 187      22.386  45.941  32.527  1.00  0.00           H
ATOM   2750  CB  GLN A 187      21.190  47.062  33.861  1.00  0.00           C
ATOM   2751  HB1 GLN A 187      20.711  47.747  33.153  1.00  0.00           H
ATOM   2752  HB2 GLN A 187      21.382  47.685  34.732  1.00  0.00           H
ATOM   2753  CG  GLN A 187      20.238  45.882  34.237  1.00  0.00           C
ATOM   2754  HG1 GLN A 187      20.786  45.178  34.871  1.00  0.00           H
ATOM   2755  HG2 GLN A 187      19.844  45.456  33.319  1.00  0.00           H
ATOM   2756  CD  GLN A 187      18.962  46.208  35.098  1.00  0.00           C
ATOM   2757  OE1 GLN A 187      18.400  45.344  35.783  1.00  0.00           O
ATOM   2758  NE2 GLN A 187      18.471  47.465  35.087  1.00  0.00           N
ATOM   2759 1HE2 GLN A 187      18.801  48.206  34.478  1.00  0.00           H
ATOM   2760 2HE2 GLN A 187      17.779  47.656  35.798  1.00  0.00           H
ATOM   2761  C   GLN A 187      23.219  47.842  32.486  1.00  0.00           C
ATOM   2762  O   GLN A 187      23.233  47.730  31.285  1.00  0.00           O
ATOM   2763  N   LYS A 188      23.770  48.915  33.111  1.00  0.00           N
ATOM   2764  H   LYS A 188      23.587  48.902  34.103  1.00  0.00           H
ATOM   2765  CA  LYS A 188      24.413  50.079  32.378  1.00  0.00           C
ATOM   2766  HA  LYS A 188      23.722  50.300  31.576  1.00  0.00           H
ATOM   2767  CB  LYS A 188      24.545  51.265  33.325  1.00  0.00           C
ATOM   2768  HB1 LYS A 188      25.222  51.981  32.857  1.00  0.00           H
ATOM   2769  HB2 LYS A 188      24.926  50.880  34.272  1.00  0.00           H
ATOM   2770  CG  LYS A 188      23.176  51.940  33.532  1.00  0.00           C
ATOM   2771  HG1 LYS A 188      22.383  51.213  33.698  1.00  0.00           H
ATOM   2772  HG2 LYS A 188      22.871  52.470  32.638  1.00  0.00           H
ATOM   2773  CD  LYS A 188      23.208  52.872  34.788  1.00  0.00           C
ATOM   2774  HD1 LYS A 188      24.017  53.592  34.745  1.00  0.00           H
ATOM   2775  HD2 LYS A 188      23.247  52.194  35.638  1.00  0.00           H
ATOM   2776  CE  LYS A 188      21.864  53.588  35.066  1.00  0.00           C
ATOM   2777  HE1 LYS A 188      21.067  52.852  35.222  1.00  0.00           H
ATOM   2778  HE2 LYS A 188      21.411  54.193  34.273  1.00  0.00           H
ATOM   2779  NZ  LYS A 188      21.994  54.329  36.324  1.00  0.00           N
ATOM   2780  HZ1 LYS A 188      21.194  54.853  36.644  1.00  0.00           H
ATOM   2781  HZ2 LYS A 188      22.182  53.667  37.063  1.00  0.00           H
ATOM   2782  HZ3 LYS A 188      22.692  55.034  36.160  1.00  0.00           H
ATOM   2783  C   LYS A 188      25.667  49.596  31.711  1.00  0.00           C
ATOM   2784  O   LYS A 188      25.830  49.829  30.507  1.00  0.00           O
ATOM   2785  N   ALA A 189      26.507  48.787  32.389  1.00  0.00           N
ATOM   2786  H   ALA A 189      26.407  48.884  33.395  1.00  0.00           H
ATOM   2787  CA  ALA A 189      27.859  48.352  31.982  1.00  0.00           C
ATOM   2788  HA  ALA A 189      28.429  49.148  31.502  1.00  0.00           H
ATOM   2789  CB  ALA A 189      28.692  47.699  33.084  1.00  0.00           C
ATOM   2790  HB1 ALA A 189      28.054  46.994  33.625  1.00  0.00           H
ATOM   2791  HB2 ALA A 189      29.498  47.108  32.656  1.00  0.00           H
ATOM   2792  HB3 ALA A 189      29.074  48.582  33.599  1.00  0.00           H
ATOM   2793  C   ALA A 189      27.666  47.473  30.763  1.00  0.00           C
ATOM   2794  O   ALA A 189      28.148  47.801  29.705  1.00  0.00           O
ATOM   2795  N   VAL A 190      26.840  46.365  30.839  1.00  0.00           N
ATOM   2796  H   VAL A 190      26.340  46.203  31.710  1.00  0.00           H
ATOM   2797  CA  VAL A 190      26.836  45.306  29.772  1.00  0.00           C
ATOM   2798  HA  VAL A 190      27.855  44.943  29.625  1.00  0.00           H
ATOM   2799  CB  VAL A 190      26.172  44.000  30.288  1.00  0.00           C
ATOM   2800  HB  VAL A 190      26.716  43.900  31.230  1.00  0.00           H
ATOM   2801  CG1 VAL A 190      24.714  44.181  30.629  1.00  0.00           C
ATOM   2802 1HG1 VAL A 190      24.055  44.077  29.772  1.00  0.00           H
ATOM   2803 2HG1 VAL A 190      24.582  43.403  31.383  1.00  0.00           H
ATOM   2804 3HG1 VAL A 190      24.560  45.128  31.160  1.00  0.00           H
ATOM   2805  CG2 VAL A 190      26.353  42.791  29.454  1.00  0.00           C
ATOM   2806 1HG2 VAL A 190      25.583  42.035  29.618  1.00  0.00           H
ATOM   2807 2HG2 VAL A 190      26.286  43.081  28.413  1.00  0.00           H
ATOM   2808 3HG2 VAL A 190      27.308  42.343  29.711  1.00  0.00           H
ATOM   2809  C   VAL A 190      26.226  45.665  28.478  1.00  0.00           C
ATOM   2810  O   VAL A 190      26.595  45.261  27.370  1.00  0.00           O
ATOM   2811  N   ARG A 191      25.292  46.581  28.490  1.00  0.00           N
ATOM   2812  H   ARG A 191      24.911  46.978  29.343  1.00  0.00           H
ATOM   2813  CA  ARG A 191      24.620  47.138  27.290  1.00  0.00           C
ATOM   2814  HA  ARG A 191      24.485  46.276  26.636  1.00  0.00           H
ATOM   2815  CB  ARG A 191      23.270  47.758  27.677  1.00  0.00           C
ATOM   2816  HB1 ARG A 191      22.747  48.027  26.760  1.00  0.00           H
ATOM   2817  HB2 ARG A 191      23.453  48.742  28.111  1.00  0.00           H
ATOM   2818  CG  ARG A 191      22.354  46.810  28.514  1.00  0.00           C
ATOM   2819  HG1 ARG A 191      21.589  47.424  28.994  1.00  0.00           H
ATOM   2820  HG2 ARG A 191      22.864  46.388  29.373  1.00  0.00           H
ATOM   2821  CD  ARG A 191      21.752  45.746  27.596  1.00  0.00           C
ATOM   2822  HD1 ARG A 191      22.576  45.270  27.067  1.00  0.00           H
ATOM   2823  HD2 ARG A 191      21.024  46.256  26.964  1.00  0.00           H
ATOM   2824  NE  ARG A 191      21.138  44.669  28.360  1.00  0.00           N
ATOM   2825  HE  ARG A 191      21.322  44.688  29.363  1.00  0.00           H
ATOM   2826  CZ  ARG A 191      20.537  43.559  27.935  1.00  0.00           C
ATOM   2827  NH1 ARG A 191      20.018  42.658  28.750  1.00  0.00           N
ATOM   2828 1HH1 ARG A 191      20.151  42.913  29.716  1.00  0.00           H
ATOM   2829 2HH1 ARG A 191      19.458  41.861  28.479  1.00  0.00           H
ATOM   2830  NH2 ARG A 191      20.476  43.203  26.667  1.00  0.00           N
ATOM   2831 1HH2 ARG A 191      21.185  43.548  26.030  1.00  0.00           H
ATOM   2832 2HH2 ARG A 191      20.087  42.302  26.434  1.00  0.00           H
ATOM   2833  C   ARG A 191      25.453  48.111  26.490  1.00  0.00           C
ATOM   2834  O   ARG A 191      25.393  48.114  25.258  1.00  0.00           O
ATOM   2835  N   ALA A 192      26.277  48.881  27.216  1.00  0.00           N
ATOM   2836  H   ALA A 192      26.278  48.648  28.205  1.00  0.00           H
ATOM   2837  CA  ALA A 192      27.226  49.750  26.672  1.00  0.00           C
ATOM   2838  HA  ALA A 192      26.768  50.197  25.784  1.00  0.00           H
ATOM   2839  CB  ALA A 192      27.661  50.876  27.642  1.00  0.00           C
ATOM   2840  HB1 ALA A 192      26.819  51.321  28.173  1.00  0.00           H
ATOM   2841  HB2 ALA A 192      28.281  50.370  28.382  1.00  0.00           H
ATOM   2842  HB3 ALA A 192      28.198  51.725  27.224  1.00  0.00           H
ATOM   2843  C   ALA A 192      28.407  48.942  26.013  1.00  0.00           C
ATOM   2844  O   ALA A 192      28.984  49.514  25.100  1.00  0.00           O
ATOM   2845  N   MET A 193      28.690  47.748  26.440  1.00  0.00           N
ATOM   2846  H   MET A 193      28.300  47.435  27.323  1.00  0.00           H
ATOM   2847  CA  MET A 193      29.685  46.879  25.846  1.00  0.00           C
ATOM   2848  HA  MET A 193      30.697  47.295  25.835  1.00  0.00           H
ATOM   2849  CB  MET A 193      29.924  45.745  26.807  1.00  0.00           C
ATOM   2850  HB1 MET A 193      30.549  45.024  26.282  1.00  0.00           H
ATOM   2851  HB2 MET A 193      28.954  45.343  27.096  1.00  0.00           H
ATOM   2852  CG  MET A 193      30.613  46.076  28.083  1.00  0.00           C
ATOM   2853  HG1 MET A 193      29.927  46.685  28.683  1.00  0.00           H
ATOM   2854  HG2 MET A 193      31.538  46.635  27.897  1.00  0.00           H
ATOM   2855  SD  MET A 193      31.007  44.570  28.967  1.00  0.00           S
ATOM   2856  CE  MET A 193      31.715  45.319  30.441  1.00  0.00           C
ATOM   2857  HE1 MET A 193      31.577  44.559  31.210  1.00  0.00           H
ATOM   2858  HE2 MET A 193      32.776  45.536  30.330  1.00  0.00           H
ATOM   2859  HE3 MET A 193      31.155  46.200  30.744  1.00  0.00           H
ATOM   2860  C   MET A 193      29.365  46.454  24.401  1.00  0.00           C
ATOM   2861  O   MET A 193      30.156  45.834  23.737  1.00  0.00           O
ATOM   2862  N   ALA A 194      28.161  46.831  23.822  1.00  0.00           N
ATOM   2863  H   ALA A 194      27.528  47.262  24.475  1.00  0.00           H
ATOM   2864  CA  ALA A 194      27.930  46.666  22.397  1.00  0.00           C
ATOM   2865  HA  ALA A 194      28.584  45.882  22.047  1.00  0.00           H
ATOM   2866  CB  ALA A 194      26.524  46.053  22.192  1.00  0.00           C
ATOM   2867  HB1 ALA A 194      26.432  45.501  21.258  1.00  0.00           H
ATOM   2868  HB2 ALA A 194      26.412  45.292  22.972  1.00  0.00           H
ATOM   2869  HB3 ALA A 194      25.738  46.796  22.307  1.00  0.00           H
ATOM   2870  C   ALA A 194      28.121  47.952  21.545  1.00  0.00           C
ATOM   2871  O   ALA A 194      28.317  47.769  20.361  1.00  0.00           O
ATOM   2872  N   VAL A 195      28.167  49.176  22.054  1.00  0.00           N
ATOM   2873  H   VAL A 195      27.912  49.194  23.034  1.00  0.00           H
ATOM   2874  CA  VAL A 195      28.298  50.393  21.260  1.00  0.00           C
ATOM   2875  HA  VAL A 195      28.214  50.140  20.199  1.00  0.00           H
ATOM   2876  CB  VAL A 195      27.058  51.359  21.486  1.00  0.00           C
ATOM   2877  HB  VAL A 195      27.236  52.162  20.772  1.00  0.00           H
ATOM   2878  CG1 VAL A 195      25.766  50.599  21.109  1.00  0.00           C
ATOM   2879 1HG1 VAL A 195      25.683  49.709  21.720  1.00  0.00           H
ATOM   2880 2HG1 VAL A 195      24.888  51.220  21.299  1.00  0.00           H
ATOM   2881 3HG1 VAL A 195      25.758  50.327  20.047  1.00  0.00           H
ATOM   2882  CG2 VAL A 195      27.048  51.876  22.900  1.00  0.00           C
ATOM   2883 1HG2 VAL A 195      28.010  52.206  23.299  1.00  0.00           H
ATOM   2884 2HG2 VAL A 195      26.308  52.672  23.004  1.00  0.00           H
ATOM   2885 3HG2 VAL A 195      26.807  51.092  23.620  1.00  0.00           H
ATOM   2886  C   VAL A 195      29.673  51.064  21.560  1.00  0.00           C
ATOM   2887  O   VAL A 195      30.104  51.928  20.787  1.00  0.00           O
ATOM   2888  N   LEU A 196      30.363  50.681  22.668  1.00  0.00           N
ATOM   2889  H   LEU A 196      29.957  49.989  23.281  1.00  0.00           H
ATOM   2890  CA  LEU A 196      31.644  51.256  23.069  1.00  0.00           C
ATOM   2891  HA  LEU A 196      31.669  52.269  22.659  1.00  0.00           H
ATOM   2892  CB  LEU A 196      31.705  51.361  24.629  1.00  0.00           C
ATOM   2893  HB1 LEU A 196      32.720  51.644  24.935  1.00  0.00           H
ATOM   2894  HB2 LEU A 196      31.626  50.357  25.040  1.00  0.00           H
ATOM   2895  CG  LEU A 196      30.702  52.265  25.262  1.00  0.00           C
ATOM   2896  HG  LEU A 196      29.708  51.822  25.177  1.00  0.00           H
ATOM   2897  CD1 LEU A 196      31.103  52.571  26.704  1.00  0.00           C
ATOM   2898 1HD1 LEU A 196      30.220  52.992  27.183  1.00  0.00           H
ATOM   2899 2HD1 LEU A 196      31.332  51.646  27.230  1.00  0.00           H
ATOM   2900 3HD1 LEU A 196      31.904  53.307  26.698  1.00  0.00           H
ATOM   2901  CD2 LEU A 196      30.604  53.700  24.631  1.00  0.00           C
ATOM   2902 1HD2 LEU A 196      30.132  54.310  25.395  1.00  0.00           H
ATOM   2903 2HD2 LEU A 196      31.545  54.112  24.269  1.00  0.00           H
ATOM   2904 3HD2 LEU A 196      29.917  53.634  23.790  1.00  0.00           H
ATOM   2905  C   LEU A 196      32.835  50.467  22.495  1.00  0.00           C
ATOM   2906  O   LEU A 196      33.999  50.797  22.835  1.00  0.00           O
ATOM   2907  N   THR A 197      32.640  49.573  21.546  1.00  0.00           N
ATOM   2908  H   THR A 197      31.714  49.503  21.168  1.00  0.00           H
ATOM   2909  CA  THR A 197      33.605  48.661  20.895  1.00  0.00           C
ATOM   2910  HA  THR A 197      34.515  49.246  20.816  1.00  0.00           H
ATOM   2911  CB  THR A 197      33.834  47.330  21.661  1.00  0.00           C
ATOM   2912  HB  THR A 197      34.131  47.507  22.704  1.00  0.00           H
ATOM   2913  CG2 THR A 197      32.623  46.406  21.685  1.00  0.00           C
ATOM   2914 1HG2 THR A 197      32.966  45.572  22.297  1.00  0.00           H
ATOM   2915 2HG2 THR A 197      31.774  46.974  22.052  1.00  0.00           H
ATOM   2916 3HG2 THR A 197      32.264  46.036  20.729  1.00  0.00           H
ATOM   2917  OG1 THR A 197      34.868  46.519  21.092  1.00  0.00           O
ATOM   2918  HG1 THR A 197      35.522  46.442  21.798  1.00  0.00           H
ATOM   2919  C   THR A 197      33.142  48.282  19.393  1.00  0.00           C
ATOM   2920  O   THR A 197      31.924  48.263  19.212  1.00  0.00           O
ATOM   2921  N   ASP A 198      34.042  48.138  18.422  1.00  0.00           N
ATOM   2922  H   ASP A 198      35.036  48.194  18.610  1.00  0.00           H
ATOM   2923  CA  ASP A 198      33.720  48.057  16.969  1.00  0.00           C
ATOM   2924  HA  ASP A 198      32.961  48.783  16.681  1.00  0.00           H
ATOM   2925  CB  ASP A 198      34.931  48.345  16.038  1.00  0.00           C
ATOM   2926  HB1 ASP A 198      35.214  49.398  16.106  1.00  0.00           H
ATOM   2927  HB2 ASP A 198      34.537  48.213  15.029  1.00  0.00           H
ATOM   2928  CG  ASP A 198      36.288  47.659  16.517  1.00  0.00           C
ATOM   2929  OD1 ASP A 198      36.426  47.140  17.620  1.00  0.00           O
ATOM   2930  OD2 ASP A 198      37.247  47.572  15.736  1.00  0.00           O
ATOM   2931  C   ASP A 198      33.007  46.751  16.638  1.00  0.00           C
ATOM   2932  O   ASP A 198      32.808  46.438  15.495  1.00  0.00           O
ATOM   2933  N   HIS A 199      32.715  45.935  17.666  1.00  0.00           N
ATOM   2934  H   HIS A 199      32.777  46.348  18.584  1.00  0.00           H
ATOM   2935  CA  HIS A 199      32.037  44.642  17.399  1.00  0.00           C
ATOM   2936  HA  HIS A 199      31.297  44.907  16.643  1.00  0.00           H
ATOM   2937  CB  HIS A 199      32.972  43.656  16.771  1.00  0.00           C
ATOM   2938  HB1 HIS A 199      33.819  43.525  17.437  1.00  0.00           H
ATOM   2939  HB2 HIS A 199      33.270  44.070  15.807  1.00  0.00           H
ATOM   2940  CG  HIS A 199      32.419  42.307  16.404  1.00  0.00           C
ATOM   2941  ND1 HIS A 199      31.091  41.995  15.839  1.00  0.00           N
ATOM   2942  CE1 HIS A 199      31.042  40.623  15.908  1.00  0.00           C
ATOM   2943  HE1 HIS A 199      30.227  39.944  15.721  1.00  0.00           H
ATOM   2944  NE2 HIS A 199      32.181  40.124  16.411  1.00  0.00           N
ATOM   2945  HE2 HIS A 199      32.383  39.139  16.550  1.00  0.00           H
ATOM   2946  CD2 HIS A 199      33.007  41.169  16.739  1.00  0.00           C
ATOM   2947  HD2 HIS A 199      33.924  41.091  17.319  1.00  0.00           H
ATOM   2948  C   HIS A 199      31.454  44.153  18.672  1.00  0.00           C
ATOM   2949  O   HIS A 199      32.170  43.676  19.583  1.00  0.00           O
ATOM   2950  N   PRO A 200      30.075  44.043  18.782  1.00  0.00           N
ATOM   2951  CD  PRO A 200      29.124  44.816  17.980  1.00  0.00           C
ATOM   2952  HD1 PRO A 200      28.898  44.391  16.996  1.00  0.00           H
ATOM   2953  HD2 PRO A 200      29.487  45.822  17.803  1.00  0.00           H
ATOM   2954  CG  PRO A 200      27.847  44.788  18.698  1.00  0.00           C
ATOM   2955  HG1 PRO A 200      26.967  44.845  18.047  1.00  0.00           H
ATOM   2956  HG2 PRO A 200      27.854  45.635  19.379  1.00  0.00           H
ATOM   2957  CB  PRO A 200      27.859  43.452  19.485  1.00  0.00           C
ATOM   2958  HB1 PRO A 200      27.694  42.575  18.863  1.00  0.00           H
ATOM   2959  HB2 PRO A 200      27.127  43.498  20.290  1.00  0.00           H
ATOM   2960  CA  PRO A 200      29.339  43.496  19.955  1.00  0.00           C
ATOM   2961  HA  PRO A 200      29.404  44.239  20.741  1.00  0.00           H
ATOM   2962  C   PRO A 200      29.837  42.078  20.485  1.00  0.00           C
ATOM   2963  O   PRO A 200      29.943  41.136  19.692  1.00  0.00           O
ATOM   2964  N   TYR A 201      29.975  41.985  21.794  1.00  0.00           N
ATOM   2965  H   TYR A 201      29.816  42.831  22.324  1.00  0.00           H
ATOM   2966  CA  TYR A 201      30.254  40.746  22.563  1.00  0.00           C
ATOM   2967  HA  TYR A 201      30.977  40.105  22.053  1.00  0.00           H
ATOM   2968  CB  TYR A 201      30.845  40.909  24.029  1.00  0.00           C
ATOM   2969  HB1 TYR A 201      30.818  39.993  24.615  1.00  0.00           H
ATOM   2970  HB2 TYR A 201      30.271  41.694  24.531  1.00  0.00           H
ATOM   2971  CG  TYR A 201      32.277  41.337  23.886  1.00  0.00           C
ATOM   2972  CD1 TYR A 201      33.293  40.353  23.854  1.00  0.00           C
ATOM   2973  HD1 TYR A 201      33.013  39.304  23.905  1.00  0.00           H
ATOM   2974  CE1 TYR A 201      34.630  40.800  23.632  1.00  0.00           C
ATOM   2975  HE1 TYR A 201      35.429  40.083  23.472  1.00  0.00           H
ATOM   2976  CZ  TYR A 201      34.939  42.134  23.563  1.00  0.00           C
ATOM   2977  OH  TYR A 201      36.255  42.491  23.413  1.00  0.00           O
ATOM   2978  HH  TYR A 201      36.293  43.426  23.215  1.00  0.00           H
ATOM   2979  CE2 TYR A 201      33.943  43.118  23.673  1.00  0.00           C
ATOM   2980  HE2 TYR A 201      34.240  44.155  23.635  1.00  0.00           H
ATOM   2981  CD2 TYR A 201      32.592  42.712  23.809  1.00  0.00           C
ATOM   2982  HD2 TYR A 201      31.798  43.431  23.956  1.00  0.00           H
ATOM   2983  C   TYR A 201      28.930  39.881  22.586  1.00  0.00           C
ATOM   2984  O   TYR A 201      27.806  40.404  22.513  1.00  0.00           O
ATOM   2985  N   ALA A 202      29.074  38.608  22.916  1.00  0.00           N
ATOM   2986  H   ALA A 202      30.000  38.261  23.090  1.00  0.00           H
ATOM   2987  CA  ALA A 202      27.939  37.707  23.227  1.00  0.00           C
ATOM   2988  HA  ALA A 202      27.054  37.917  22.641  1.00  0.00           H
ATOM   2989  CB  ALA A 202      28.292  36.217  22.928  1.00  0.00           C
ATOM   2990  HB1 ALA A 202      27.574  35.482  23.312  1.00  0.00           H
ATOM   2991  HB2 ALA A 202      28.370  36.038  21.855  1.00  0.00           H
ATOM   2992  HB3 ALA A 202      29.225  35.830  23.331  1.00  0.00           H
ATOM   2993  C   ALA A 202      27.640  37.933  24.762  1.00  0.00           C
ATOM   2994  O   ALA A 202      28.510  38.233  25.529  1.00  0.00           O
ATOM   2995  N   SER A 203      26.337  37.915  25.168  1.00  0.00           N
ATOM   2996  H   SER A 203      25.663  37.639  24.467  1.00  0.00           H
ATOM   2997  CA  SER A 203      25.822  38.618  26.362  1.00  0.00           C
ATOM   2998  HA  SER A 203      26.752  38.788  26.903  1.00  0.00           H
ATOM   2999  CB  SER A 203      25.186  39.942  26.070  1.00  0.00           C
ATOM   3000  HB1 SER A 203      24.950  40.343  27.049  1.00  0.00           H
ATOM   3001  HB2 SER A 203      24.244  39.739  25.550  1.00  0.00           H
ATOM   3002  OG  SER A 203      26.061  40.825  25.339  1.00  0.00           O
ATOM   3003  HG  SER A 203      26.644  40.289  24.790  1.00  0.00           H
ATOM   3004  C   SER A 203      24.935  37.664  27.164  1.00  0.00           C
ATOM   3005  O   SER A 203      23.832  37.262  26.693  1.00  0.00           O
ATOM   3006  N   LEU A 204      25.366  37.251  28.402  1.00  0.00           N
ATOM   3007  H   LEU A 204      26.237  37.679  28.665  1.00  0.00           H
ATOM   3008  CA  LEU A 204      24.665  36.356  29.387  1.00  0.00           C
ATOM   3009  HA  LEU A 204      23.695  36.045  28.995  1.00  0.00           H
ATOM   3010  CB  LEU A 204      25.414  35.033  29.526  1.00  0.00           C
ATOM   3011  HB1 LEU A 204      24.896  34.443  30.283  1.00  0.00           H
ATOM   3012  HB2 LEU A 204      26.412  35.254  29.918  1.00  0.00           H
ATOM   3013  CG  LEU A 204      25.704  34.287  28.188  1.00  0.00           C
ATOM   3014  HG  LEU A 204      26.161  35.017  27.516  1.00  0.00           H
ATOM   3015  CD1 LEU A 204      26.748  33.228  28.493  1.00  0.00           C
ATOM   3016 1HD1 LEU A 204      26.440  32.463  29.210  1.00  0.00           H
ATOM   3017 2HD1 LEU A 204      26.983  32.631  27.619  1.00  0.00           H
ATOM   3018 3HD1 LEU A 204      27.640  33.711  28.874  1.00  0.00           H
ATOM   3019  CD2 LEU A 204      24.497  33.740  27.425  1.00  0.00           C
ATOM   3020 1HD2 LEU A 204      24.911  33.225  26.556  1.00  0.00           H
ATOM   3021 2HD2 LEU A 204      23.919  33.057  28.042  1.00  0.00           H
ATOM   3022 3HD2 LEU A 204      23.758  34.514  27.168  1.00  0.00           H
ATOM   3023  C   LEU A 204      24.411  37.042  30.725  1.00  0.00           C
ATOM   3024  O   LEU A 204      25.257  37.028  31.656  1.00  0.00           O
ATOM   3025  N   THR A 205      23.234  37.683  30.895  1.00  0.00           N
ATOM   3026  H   THR A 205      22.840  38.159  30.094  1.00  0.00           H
ATOM   3027  CA  THR A 205      22.726  38.109  32.202  1.00  0.00           C
ATOM   3028  HA  THR A 205      23.501  38.735  32.637  1.00  0.00           H
ATOM   3029  CB  THR A 205      21.545  39.115  31.977  1.00  0.00           C
ATOM   3030  HB  THR A 205      20.721  38.633  31.439  1.00  0.00           H
ATOM   3031  CG2 THR A 205      20.943  39.725  33.182  1.00  0.00           C
ATOM   3032 1HG2 THR A 205      20.069  40.278  32.820  1.00  0.00           H
ATOM   3033 2HG2 THR A 205      20.653  38.951  33.890  1.00  0.00           H
ATOM   3034 3HG2 THR A 205      21.731  40.293  33.670  1.00  0.00           H
ATOM   3035  OG1 THR A 205      21.938  40.205  31.171  1.00  0.00           O
ATOM   3036  HG1 THR A 205      21.313  40.913  31.337  1.00  0.00           H
ATOM   3037  C   THR A 205      22.333  36.925  33.104  1.00  0.00           C
ATOM   3038  O   THR A 205      21.484  36.066  32.744  1.00  0.00           O
ATOM   3039  N   LEU A 206      23.041  36.919  34.263  1.00  0.00           N
ATOM   3040  H   LEU A 206      23.728  37.647  34.378  1.00  0.00           H
ATOM   3041  CA  LEU A 206      22.754  36.005  35.342  1.00  0.00           C
ATOM   3042  HA  LEU A 206      22.441  35.016  35.013  1.00  0.00           H
ATOM   3043  CB  LEU A 206      24.101  35.883  36.136  1.00  0.00           C
ATOM   3044  HB1 LEU A 206      23.947  35.212  36.988  1.00  0.00           H
ATOM   3045  HB2 LEU A 206      24.440  36.789  36.628  1.00  0.00           H
ATOM   3046  CG  LEU A 206      25.238  35.441  35.228  1.00  0.00           C
ATOM   3047  HG  LEU A 206      25.405  36.296  34.579  1.00  0.00           H
ATOM   3048  CD1 LEU A 206      26.543  35.195  36.033  1.00  0.00           C
ATOM   3049 1HD1 LEU A 206      26.779  36.142  36.517  1.00  0.00           H
ATOM   3050 2HD1 LEU A 206      26.204  34.485  36.791  1.00  0.00           H
ATOM   3051 3HD1 LEU A 206      27.415  34.964  35.419  1.00  0.00           H
ATOM   3052  CD2 LEU A 206      24.910  34.205  34.407  1.00  0.00           C
ATOM   3053 1HD2 LEU A 206      24.351  34.332  33.486  1.00  0.00           H
ATOM   3054 2HD2 LEU A 206      25.871  33.718  34.202  1.00  0.00           H
ATOM   3055 3HD2 LEU A 206      24.345  33.521  35.030  1.00  0.00           H
ATOM   3056  C   LEU A 206      21.676  36.568  36.254  1.00  0.00           C
ATOM   3057  O   LEU A 206      21.593  37.825  36.352  1.00  0.00           O
ATOM   3058  N   PRO A 207      20.872  35.785  36.991  1.00  0.00           N
ATOM   3059  CD  PRO A 207      20.839  34.343  36.980  1.00  0.00           C
ATOM   3060  HD1 PRO A 207      21.871  34.025  37.180  1.00  0.00           H
ATOM   3061  HD2 PRO A 207      20.555  33.871  36.035  1.00  0.00           H
ATOM   3062  CG  PRO A 207      19.808  33.840  37.952  1.00  0.00           C
ATOM   3063  HG1 PRO A 207      20.317  33.806  38.926  1.00  0.00           H
ATOM   3064  HG2 PRO A 207      19.385  32.904  37.597  1.00  0.00           H
ATOM   3065  CB  PRO A 207      18.846  35.066  38.134  1.00  0.00           C
ATOM   3066  HB1 PRO A 207      18.433  35.161  39.133  1.00  0.00           H
ATOM   3067  HB2 PRO A 207      18.026  35.094  37.411  1.00  0.00           H
ATOM   3068  CA  PRO A 207      19.688  36.299  37.732  1.00  0.00           C
ATOM   3069  HA  PRO A 207      19.093  36.873  37.013  1.00  0.00           H
ATOM   3070  C   PRO A 207      19.978  37.171  39.008  1.00  0.00           C
ATOM   3071  O   PRO A 207      19.315  38.173  39.314  1.00  0.00           O
ATOM   3072  N   ASP A 208      21.126  36.919  39.626  1.00  0.00           N
ATOM   3073  H   ASP A 208      21.665  36.146  39.259  1.00  0.00           H
ATOM   3074  CA  ASP A 208      21.583  37.610  40.834  1.00  0.00           C
ATOM   3075  HA  ASP A 208      20.688  38.059  41.258  1.00  0.00           H
ATOM   3076  CB  ASP A 208      22.093  36.583  41.843  1.00  0.00           C
ATOM   3077  HB1 ASP A 208      22.358  37.034  42.793  1.00  0.00           H
ATOM   3078  HB2 ASP A 208      23.057  36.195  41.498  1.00  0.00           H
ATOM   3079  CG  ASP A 208      21.126  35.388  42.180  1.00  0.00           C
ATOM   3080  OD1 ASP A 208      20.218  35.542  42.993  1.00  0.00           O
ATOM   3081  OD2 ASP A 208      21.445  34.179  41.810  1.00  0.00           O
ATOM   3082  C   ASP A 208      22.497  38.803  40.584  1.00  0.00           C
ATOM   3083  O   ASP A 208      23.104  39.041  39.529  1.00  0.00           O
ATOM   3084  N   ASP A 209      22.497  39.728  41.591  1.00  0.00           N
ATOM   3085  H   ASP A 209      21.901  39.536  42.377  1.00  0.00           H
ATOM   3086  CA  ASP A 209      22.942  41.149  41.415  1.00  0.00           C
ATOM   3087  HA  ASP A 209      22.499  41.558  40.506  1.00  0.00           H
ATOM   3088  CB  ASP A 209      22.491  42.058  42.502  1.00  0.00           C
ATOM   3089  HB1 ASP A 209      21.422  42.248  42.354  1.00  0.00           H
ATOM   3090  HB2 ASP A 209      23.105  42.952  42.429  1.00  0.00           H
ATOM   3091  CG  ASP A 209      22.570  41.435  43.853  1.00  0.00           C
ATOM   3092  OD1 ASP A 209      21.598  40.629  44.069  1.00  0.00           O
ATOM   3093  OD2 ASP A 209      23.413  41.781  44.723  1.00  0.00           O
ATOM   3094  C   ASP A 209      24.468  41.277  41.325  1.00  0.00           C
ATOM   3095  O   ASP A 209      24.938  42.276  40.759  1.00  0.00           O
ATOM   3096  N   ALA A 210      25.232  40.391  41.905  1.00  0.00           N
ATOM   3097  H   ALA A 210      24.745  39.662  42.415  1.00  0.00           H
ATOM   3098  CA  ALA A 210      26.775  40.380  41.726  1.00  0.00           C
ATOM   3099  HA  ALA A 210      26.930  41.076  40.909  1.00  0.00           H
ATOM   3100  CB  ALA A 210      27.485  40.813  43.071  1.00  0.00           C
ATOM   3101  HB1 ALA A 210      27.202  41.834  43.337  1.00  0.00           H
ATOM   3102  HB2 ALA A 210      27.259  40.109  43.871  1.00  0.00           H
ATOM   3103  HB3 ALA A 210      28.560  40.720  42.948  1.00  0.00           H
ATOM   3104  C   ALA A 210      27.344  38.989  41.309  1.00  0.00           C
ATOM   3105  O   ALA A 210      28.544  38.771  41.597  1.00  0.00           O
ATOM   3106  N   ALA A 211      26.583  38.125  40.621  1.00  0.00           N
ATOM   3107  H   ALA A 211      25.668  38.484  40.424  1.00  0.00           H
ATOM   3108  CA  ALA A 211      26.953  36.802  40.282  1.00  0.00           C
ATOM   3109  HA  ALA A 211      27.380  36.420  41.212  1.00  0.00           H
ATOM   3110  CB  ALA A 211      25.639  36.024  39.955  1.00  0.00           C
ATOM   3111  HB1 ALA A 211      25.890  35.037  39.586  1.00  0.00           H
ATOM   3112  HB2 ALA A 211      25.006  36.050  40.848  1.00  0.00           H
ATOM   3113  HB3 ALA A 211      25.187  36.518  39.092  1.00  0.00           H
ATOM   3114  C   ALA A 211      28.034  36.732  39.152  1.00  0.00           C
ATOM   3115  O   ALA A 211      28.577  35.693  38.889  1.00  0.00           O
ATOM   3116  N   ALA A 212      28.353  37.846  38.465  1.00  0.00           N
ATOM   3117  H   ALA A 212      28.035  38.690  38.917  1.00  0.00           H
ATOM   3118  CA  ALA A 212      29.560  37.845  37.586  1.00  0.00           C
ATOM   3119  HA  ALA A 212      29.498  36.960  36.954  1.00  0.00           H
ATOM   3120  CB  ALA A 212      29.434  39.006  36.508  1.00  0.00           C
ATOM   3121  HB1 ALA A 212      30.349  39.124  35.922  1.00  0.00           H
ATOM   3122  HB2 ALA A 212      28.701  38.705  35.762  1.00  0.00           H
ATOM   3123  HB3 ALA A 212      29.062  39.946  36.918  1.00  0.00           H
ATOM   3124  C   ALA A 212      30.904  37.843  38.310  1.00  0.00           C
ATOM   3125  O   ALA A 212      31.925  37.811  37.642  1.00  0.00           O
ATOM   3126  N   ASP A 213      31.010  37.971  39.628  1.00  0.00           N
ATOM   3127  H   ASP A 213      30.196  38.169  40.193  1.00  0.00           H
ATOM   3128  CA  ASP A 213      32.247  37.568  40.397  1.00  0.00           C
ATOM   3129  HA  ASP A 213      33.008  38.283  40.091  1.00  0.00           H
ATOM   3130  CB  ASP A 213      32.080  37.652  41.947  1.00  0.00           C
ATOM   3131  HB1 ASP A 213      31.312  36.962  42.292  1.00  0.00           H
ATOM   3132  HB2 ASP A 213      31.759  38.665  42.195  1.00  0.00           H
ATOM   3133  CG  ASP A 213      33.432  37.332  42.638  1.00  0.00           C
ATOM   3134  OD1 ASP A 213      34.431  38.050  42.476  1.00  0.00           O
ATOM   3135  OD2 ASP A 213      33.481  36.306  43.374  1.00  0.00           O
ATOM   3136  C   ASP A 213      32.668  36.135  39.980  1.00  0.00           C
ATOM   3137  O   ASP A 213      32.110  35.182  40.576  1.00  0.00           O
ATOM   3138  N   CYS A 214      33.587  35.936  39.048  1.00  0.00           N
ATOM   3139  H   CYS A 214      34.138  36.748  38.827  1.00  0.00           H
ATOM   3140  CA  CYS A 214      34.004  34.660  38.588  1.00  0.00           C
ATOM   3141  HA  CYS A 214      34.072  33.892  39.361  1.00  0.00           H
ATOM   3142  CB  CYS A 214      33.006  34.200  37.494  1.00  0.00           C
ATOM   3143  HB1 CYS A 214      32.000  34.075  37.898  1.00  0.00           H
ATOM   3144  HB2 CYS A 214      33.288  33.245  37.042  1.00  0.00           H
ATOM   3145  SG  CYS A 214      33.008  35.237  36.002  1.00  0.00           S
ATOM   3146  HG  CYS A 214      32.854  36.376  36.676  1.00  0.00           H
ATOM   3147  C   CYS A 214      35.442  34.894  37.929  1.00  0.00           C
ATOM   3148  O   CYS A 214      35.915  36.061  37.839  1.00  0.00           O
ATOM   3149  N   LEU A 215      36.044  33.799  37.560  1.00  0.00           N
ATOM   3150  H   LEU A 215      35.641  32.926  37.878  1.00  0.00           H
ATOM   3151  CA  LEU A 215      37.381  33.757  36.928  1.00  0.00           C
ATOM   3152  HA  LEU A 215      37.565  34.688  36.390  1.00  0.00           H
ATOM   3153  CB  LEU A 215      38.472  33.686  38.068  1.00  0.00           C
ATOM   3154  HB1 LEU A 215      38.252  32.756  38.598  1.00  0.00           H
ATOM   3155  HB2 LEU A 215      38.366  34.585  38.660  1.00  0.00           H
ATOM   3156  CG  LEU A 215      39.871  33.700  37.548  1.00  0.00           C
ATOM   3157  HG  LEU A 215      40.081  33.137  36.644  1.00  0.00           H
ATOM   3158  CD1 LEU A 215      40.351  35.123  37.131  1.00  0.00           C
ATOM   3159 1HD1 LEU A 215      40.145  35.877  37.884  1.00  0.00           H
ATOM   3160 2HD1 LEU A 215      41.431  35.044  37.050  1.00  0.00           H
ATOM   3161 3HD1 LEU A 215      40.013  35.156  36.099  1.00  0.00           H
ATOM   3162  CD2 LEU A 215      40.841  33.054  38.532  1.00  0.00           C
ATOM   3163 1HD2 LEU A 215      40.560  32.008  38.638  1.00  0.00           H
ATOM   3164 2HD2 LEU A 215      41.867  33.064  38.160  1.00  0.00           H
ATOM   3165 3HD2 LEU A 215      40.836  33.582  39.491  1.00  0.00           H
ATOM   3166  C   LEU A 215      37.633  32.652  35.851  1.00  0.00           C
ATOM   3167  O   LEU A 215      37.706  31.485  36.212  1.00  0.00           O
ATOM   3168  N   PHE A 216      37.803  32.976  34.569  1.00  0.00           N
ATOM   3169  H   PHE A 216      37.605  33.919  34.292  1.00  0.00           H
ATOM   3170  CA  PHE A 216      38.208  32.004  33.491  1.00  0.00           C
ATOM   3171  HA  PHE A 216      37.614  31.100  33.642  1.00  0.00           H
ATOM   3172  CB  PHE A 216      37.696  32.516  32.114  1.00  0.00           C
ATOM   3173  HB1 PHE A 216      38.252  33.355  31.688  1.00  0.00           H
ATOM   3174  HB2 PHE A 216      36.654  32.827  32.275  1.00  0.00           H
ATOM   3175  CG  PHE A 216      37.678  31.508  31.048  1.00  0.00           C
ATOM   3176  CD1 PHE A 216      36.435  30.955  30.635  1.00  0.00           C
ATOM   3177  HD1 PHE A 216      35.505  31.268  31.087  1.00  0.00           H
ATOM   3178  CE1 PHE A 216      36.371  30.176  29.433  1.00  0.00           C
ATOM   3179  HE1 PHE A 216      35.455  29.824  28.981  1.00  0.00           H
ATOM   3180  CZ  PHE A 216      37.624  29.991  28.728  1.00  0.00           C
ATOM   3181  HZ  PHE A 216      37.668  29.461  27.786  1.00  0.00           H
ATOM   3182  CE2 PHE A 216      38.861  30.359  29.315  1.00  0.00           C
ATOM   3183  HE2 PHE A 216      39.808  30.183  28.820  1.00  0.00           H
ATOM   3184  CD2 PHE A 216      38.863  31.223  30.401  1.00  0.00           C
ATOM   3185  HD2 PHE A 216      39.821  31.601  30.742  1.00  0.00           H
ATOM   3186  C   PHE A 216      39.713  31.678  33.633  1.00  0.00           C
ATOM   3187  O   PHE A 216      40.510  32.663  33.575  1.00  0.00           O
ATOM   3188  N   LEU A 217      40.134  30.404  33.767  1.00  0.00           N
ATOM   3189  H   LEU A 217      39.426  29.689  33.847  1.00  0.00           H
ATOM   3190  CA  LEU A 217      41.565  29.980  33.731  1.00  0.00           C
ATOM   3191  HA  LEU A 217      42.040  30.733  33.109  1.00  0.00           H
ATOM   3192  CB  LEU A 217      42.191  30.169  35.154  1.00  0.00           C
ATOM   3193  HB1 LEU A 217      42.073  31.186  35.538  1.00  0.00           H
ATOM   3194  HB2 LEU A 217      43.241  30.198  34.872  1.00  0.00           H
ATOM   3195  CG  LEU A 217      41.999  29.164  36.324  1.00  0.00           C
ATOM   3196  HG  LEU A 217      42.512  29.632  37.167  1.00  0.00           H
ATOM   3197  CD1 LEU A 217      40.535  28.981  36.675  1.00  0.00           C
ATOM   3198 1HD1 LEU A 217      40.407  28.257  37.477  1.00  0.00           H
ATOM   3199 2HD1 LEU A 217      40.152  29.951  37.006  1.00  0.00           H
ATOM   3200 3HD1 LEU A 217      40.014  28.565  35.820  1.00  0.00           H
ATOM   3201  CD2 LEU A 217      42.629  27.759  36.088  1.00  0.00           C
ATOM   3202 1HD2 LEU A 217      43.690  27.780  35.865  1.00  0.00           H
ATOM   3203 2HD2 LEU A 217      42.633  27.274  37.074  1.00  0.00           H
ATOM   3204 3HD2 LEU A 217      42.128  27.068  35.406  1.00  0.00           H
ATOM   3205  C   LEU A 217      41.827  28.646  33.086  1.00  0.00           C
ATOM   3206  O   LEU A 217      40.937  27.799  33.091  1.00  0.00           O
ATOM   3207  N   ARG A 218      43.046  28.426  32.564  1.00  0.00           N
ATOM   3208  H   ARG A 218      43.659  29.237  32.502  1.00  0.00           H
ATOM   3209  CA  ARG A 218      43.496  27.159  31.886  1.00  0.00           C
ATOM   3210  HA  ARG A 218      43.016  26.313  32.368  1.00  0.00           H
ATOM   3211  CB  ARG A 218      43.098  27.228  30.428  1.00  0.00           C
ATOM   3212  HB1 ARG A 218      43.548  28.158  30.077  1.00  0.00           H
ATOM   3213  HB2 ARG A 218      42.019  27.296  30.290  1.00  0.00           H
ATOM   3214  CG  ARG A 218      43.567  26.014  29.586  1.00  0.00           C
ATOM   3215  HG1 ARG A 218      43.008  25.153  29.946  1.00  0.00           H
ATOM   3216  HG2 ARG A 218      44.655  25.944  29.666  1.00  0.00           H
ATOM   3217  CD  ARG A 218      43.217  26.300  28.094  1.00  0.00           C
ATOM   3218  HD1 ARG A 218      43.969  26.969  27.676  1.00  0.00           H
ATOM   3219  HD2 ARG A 218      42.267  26.834  28.030  1.00  0.00           H
ATOM   3220  NE  ARG A 218      43.200  25.040  27.406  1.00  0.00           N
ATOM   3221  HE  ARG A 218      43.775  24.285  27.742  1.00  0.00           H
ATOM   3222  CZ  ARG A 218      42.543  24.797  26.227  1.00  0.00           C
ATOM   3223  NH1 ARG A 218      42.599  23.622  25.739  1.00  0.00           N
ATOM   3224 1HH1 ARG A 218      43.025  22.956  26.372  1.00  0.00           H
ATOM   3225 2HH1 ARG A 218      42.301  23.421  24.801  1.00  0.00           H
ATOM   3226  NH2 ARG A 218      41.873  25.687  25.557  1.00  0.00           N
ATOM   3227 1HH2 ARG A 218      41.806  26.660  25.817  1.00  0.00           H
ATOM   3228 2HH2 ARG A 218      41.444  25.425  24.685  1.00  0.00           H
ATOM   3229  C   ARG A 218      44.989  27.145  32.105  1.00  0.00           C
ATOM   3230  O   ARG A 218      45.621  28.193  31.936  1.00  0.00           O
ATOM   3231  N   PRO A 219      45.571  26.055  32.460  1.00  0.00           N
ATOM   3232  CD  PRO A 219      44.833  24.841  32.801  1.00  0.00           C
ATOM   3233  HD1 PRO A 219      44.123  24.500  32.052  1.00  0.00           H
ATOM   3234  HD2 PRO A 219      44.308  24.992  33.743  1.00  0.00           H
ATOM   3235  CG  PRO A 219      45.941  23.854  32.949  1.00  0.00           C
ATOM   3236  HG1 PRO A 219      46.185  23.324  32.026  1.00  0.00           H
ATOM   3237  HG2 PRO A 219      45.576  23.058  33.597  1.00  0.00           H
ATOM   3238  CB  PRO A 219      47.153  24.656  33.461  1.00  0.00           C
ATOM   3239  HB1 PRO A 219      48.107  24.208  33.188  1.00  0.00           H
ATOM   3240  HB2 PRO A 219      46.940  24.723  34.529  1.00  0.00           H
ATOM   3241  CA  PRO A 219      46.991  25.947  32.696  1.00  0.00           C
ATOM   3242  HA  PRO A 219      47.262  26.783  33.336  1.00  0.00           H
ATOM   3243  C   PRO A 219      47.759  25.903  31.346  1.00  0.00           C
ATOM   3244  O   PRO A 219      47.174  25.552  30.308  1.00  0.00           O
ATOM   3245  N   GLY A 220      49.046  26.105  31.371  1.00  0.00           N
ATOM   3246  H   GLY A 220      49.505  26.550  32.157  1.00  0.00           H
ATOM   3247  CA  GLY A 220      49.919  25.619  30.248  1.00  0.00           C
ATOM   3248  HA1 GLY A 220      50.972  25.885  30.374  1.00  0.00           H
ATOM   3249  HA2 GLY A 220      49.672  25.991  29.256  1.00  0.00           H
ATOM   3250  C   GLY A 220      50.114  24.118  30.095  1.00  0.00           C
ATOM   3251  O   GLY A 220      50.969  23.685  29.322  1.00  0.00           O
ATOM   3252  N   LEU A 221      49.290  23.308  30.804  1.00  0.00           N
ATOM   3253  H   LEU A 221      48.926  23.802  31.608  1.00  0.00           H
ATOM   3254  CA  LEU A 221      49.287  21.888  30.708  1.00  0.00           C
ATOM   3255  HA  LEU A 221      50.306  21.512  30.809  1.00  0.00           H
ATOM   3256  CB  LEU A 221      48.538  21.278  31.891  1.00  0.00           C
ATOM   3257  HB1 LEU A 221      48.179  20.252  31.770  1.00  0.00           H
ATOM   3258  HB2 LEU A 221      47.631  21.870  32.001  1.00  0.00           H
ATOM   3259  CG  LEU A 221      49.460  21.346  33.116  1.00  0.00           C
ATOM   3260  HG  LEU A 221      50.032  22.275  33.161  1.00  0.00           H
ATOM   3261  CD1 LEU A 221      48.740  21.257  34.484  1.00  0.00           C
ATOM   3262 1HD1 LEU A 221      47.814  21.833  34.405  1.00  0.00           H
ATOM   3263 2HD1 LEU A 221      48.442  20.213  34.575  1.00  0.00           H
ATOM   3264 3HD1 LEU A 221      49.431  21.511  35.283  1.00  0.00           H
ATOM   3265  CD2 LEU A 221      50.623  20.322  33.097  1.00  0.00           C
ATOM   3266 1HD2 LEU A 221      51.141  20.355  32.138  1.00  0.00           H
ATOM   3267 2HD2 LEU A 221      51.273  20.485  33.966  1.00  0.00           H
ATOM   3268 3HD2 LEU A 221      50.331  19.272  33.228  1.00  0.00           H
ATOM   3269  C   LEU A 221      48.750  21.527  29.293  1.00  0.00           C
ATOM   3270  O   LEU A 221      47.769  22.123  28.827  1.00  0.00           O
ATOM   3271  N   PRO A 222      49.228  20.417  28.797  1.00  0.00           N
ATOM   3272  CD  PRO A 222      50.264  19.494  29.297  1.00  0.00           C
ATOM   3273  HD1 PRO A 222      49.872  19.150  30.253  1.00  0.00           H
ATOM   3274  HD2 PRO A 222      51.230  19.977  29.454  1.00  0.00           H
ATOM   3275  CG  PRO A 222      50.376  18.313  28.179  1.00  0.00           C
ATOM   3276  HG1 PRO A 222      49.737  17.461  28.387  1.00  0.00           H
ATOM   3277  HG2 PRO A 222      51.411  18.014  28.001  1.00  0.00           H
ATOM   3278  CB  PRO A 222      49.804  19.126  27.027  1.00  0.00           C
ATOM   3279  HB1 PRO A 222      49.441  18.391  26.306  1.00  0.00           H
ATOM   3280  HB2 PRO A 222      50.513  19.828  26.587  1.00  0.00           H
ATOM   3281  CA  PRO A 222      48.731  20.023  27.481  1.00  0.00           C
ATOM   3282  HA  PRO A 222      48.647  20.851  26.787  1.00  0.00           H
ATOM   3283  C   PRO A 222      47.409  19.248  27.438  1.00  0.00           C
ATOM   3284  O   PRO A 222      47.096  18.456  28.359  1.00  0.00           O
ATOM   3285  N   GLY A 223      46.590  19.516  26.422  1.00  0.00           N
ATOM   3286  H   GLY A 223      46.857  20.233  25.759  1.00  0.00           H
ATOM   3287  CA  GLY A 223      45.366  18.725  26.132  1.00  0.00           C
ATOM   3288  HA1 GLY A 223      45.430  17.674  25.852  1.00  0.00           H
ATOM   3289  HA2 GLY A 223      44.828  19.155  25.285  1.00  0.00           H
ATOM   3290  C   GLY A 223      44.343  18.851  27.226  1.00  0.00           C
ATOM   3291  O   GLY A 223      43.615  17.873  27.463  1.00  0.00           O
ATOM   3292  N   VAL A 224      44.342  19.964  27.955  1.00  0.00           N
ATOM   3293  H   VAL A 224      45.122  20.598  27.880  1.00  0.00           H
ATOM   3294  CA  VAL A 224      43.301  20.248  29.000  1.00  0.00           C
ATOM   3295  HA  VAL A 224      42.652  19.378  28.960  1.00  0.00           H
ATOM   3296  CB  VAL A 224      43.787  20.475  30.429  1.00  0.00           C
ATOM   3297  HB  VAL A 224      42.938  20.866  30.989  1.00  0.00           H
ATOM   3298  CG1 VAL A 224      44.319  19.179  31.037  1.00  0.00           C
ATOM   3299 1HG1 VAL A 224      45.053  18.609  30.456  1.00  0.00           H
ATOM   3300 2HG1 VAL A 224      44.740  19.191  32.041  1.00  0.00           H
ATOM   3301 3HG1 VAL A 224      43.542  18.410  31.072  1.00  0.00           H
ATOM   3302  CG2 VAL A 224      44.947  21.396  30.576  1.00  0.00           C
ATOM   3303 1HG2 VAL A 224      45.807  21.135  29.953  1.00  0.00           H
ATOM   3304 2HG2 VAL A 224      44.582  22.373  30.262  1.00  0.00           H
ATOM   3305 3HG2 VAL A 224      45.285  21.432  31.617  1.00  0.00           H
ATOM   3306  C   VAL A 224      42.373  21.385  28.648  1.00  0.00           C
ATOM   3307  O   VAL A 224      42.811  22.418  28.197  1.00  0.00           O
ATOM   3308  N   PRO A 225      41.053  21.371  28.952  1.00  0.00           N
ATOM   3309  CD  PRO A 225      40.315  20.269  29.589  1.00  0.00           C
ATOM   3310  HD1 PRO A 225      40.737  19.945  30.540  1.00  0.00           H
ATOM   3311  HD2 PRO A 225      40.351  19.372  28.983  1.00  0.00           H
ATOM   3312  CG  PRO A 225      38.774  20.638  29.803  1.00  0.00           C
ATOM   3313  HG1 PRO A 225      38.620  21.101  30.780  1.00  0.00           H
ATOM   3314  HG2 PRO A 225      38.099  19.790  29.755  1.00  0.00           H
ATOM   3315  CB  PRO A 225      38.668  21.744  28.765  1.00  0.00           C
ATOM   3316  HB1 PRO A 225      37.870  22.432  29.061  1.00  0.00           H
ATOM   3317  HB2 PRO A 225      38.425  21.273  27.814  1.00  0.00           H
ATOM   3318  CA  PRO A 225      40.081  22.391  28.635  1.00  0.00           C
ATOM   3319  HA  PRO A 225      40.265  22.692  27.605  1.00  0.00           H
ATOM   3320  C   PRO A 225      40.239  23.587  29.594  1.00  0.00           C
ATOM   3321  O   PRO A 225      41.027  23.536  30.564  1.00  0.00           O
ATOM   3322  N   PRO A 226      39.563  24.746  29.394  1.00  0.00           N
ATOM   3323  CD  PRO A 226      38.850  25.124  28.252  1.00  0.00           C
ATOM   3324  HD1 PRO A 226      37.977  24.521  28.011  1.00  0.00           H
ATOM   3325  HD2 PRO A 226      39.495  25.167  27.374  1.00  0.00           H
ATOM   3326  CG  PRO A 226      38.289  26.521  28.471  1.00  0.00           C
ATOM   3327  HG1 PRO A 226      37.277  26.506  28.881  1.00  0.00           H
ATOM   3328  HG2 PRO A 226      38.397  27.116  27.573  1.00  0.00           H
ATOM   3329  CB  PRO A 226      39.192  27.131  29.568  1.00  0.00           C
ATOM   3330  HB1 PRO A 226      38.655  27.920  30.110  1.00  0.00           H
ATOM   3331  HB2 PRO A 226      40.031  27.682  29.133  1.00  0.00           H
ATOM   3332  CA  PRO A 226      39.555  25.832  30.405  1.00  0.00           C
ATOM   3333  HA  PRO A 226      40.507  26.039  30.899  1.00  0.00           H
ATOM   3334  C   PRO A 226      38.543  25.579  31.466  1.00  0.00           C
ATOM   3335  O   PRO A 226      37.559  24.880  31.256  1.00  0.00           O
ATOM   3336  N   PHE A 227      38.753  26.202  32.634  1.00  0.00           N
ATOM   3337  H   PHE A 227      39.688  26.576  32.777  1.00  0.00           H
ATOM   3338  CA  PHE A 227      37.805  26.130  33.780  1.00  0.00           C
ATOM   3339  HA  PHE A 227      36.968  25.468  33.538  1.00  0.00           H
ATOM   3340  CB  PHE A 227      38.540  25.702  35.080  1.00  0.00           C
ATOM   3341  HB1 PHE A 227      37.862  25.642  35.926  1.00  0.00           H
ATOM   3342  HB2 PHE A 227      39.291  26.477  35.229  1.00  0.00           H
ATOM   3343  CG  PHE A 227      39.353  24.382  35.053  1.00  0.00           C
ATOM   3344  CD1 PHE A 227      40.695  24.427  34.668  1.00  0.00           C
ATOM   3345  HD1 PHE A 227      41.071  25.298  34.144  1.00  0.00           H
ATOM   3346  CE1 PHE A 227      41.577  23.319  34.880  1.00  0.00           C
ATOM   3347  HE1 PHE A 227      42.613  23.328  34.589  1.00  0.00           H
ATOM   3348  CZ  PHE A 227      41.079  22.195  35.549  1.00  0.00           C
ATOM   3349  HZ  PHE A 227      41.820  21.401  35.586  1.00  0.00           H
ATOM   3350  CE2 PHE A 227      39.765  22.098  36.024  1.00  0.00           C
ATOM   3351  HE2 PHE A 227      39.551  21.247  36.638  1.00  0.00           H
ATOM   3352  CD2 PHE A 227      38.941  23.253  35.774  1.00  0.00           C
ATOM   3353  HD2 PHE A 227      38.015  23.290  36.330  1.00  0.00           H
ATOM   3354  C   PHE A 227      37.294  27.532  34.044  1.00  0.00           C
ATOM   3355  O   PHE A 227      37.752  28.530  33.558  1.00  0.00           O
ATOM   3356  N   LEU A 228      36.301  27.542  34.948  1.00  0.00           N
ATOM   3357  H   LEU A 228      35.928  26.666  35.286  1.00  0.00           H
ATOM   3358  CA  LEU A 228      35.700  28.773  35.508  1.00  0.00           C
ATOM   3359  HA  LEU A 228      36.356  29.636  35.370  1.00  0.00           H
ATOM   3360  CB  LEU A 228      34.359  29.098  34.705  1.00  0.00           C
ATOM   3361  HB1 LEU A 228      33.596  28.339  34.888  1.00  0.00           H
ATOM   3362  HB2 LEU A 228      34.681  29.028  33.670  1.00  0.00           H
ATOM   3363  CG  LEU A 228      33.625  30.454  34.998  1.00  0.00           C
ATOM   3364  HG  LEU A 228      33.330  30.605  36.034  1.00  0.00           H
ATOM   3365  CD1 LEU A 228      34.505  31.620  34.573  1.00  0.00           C
ATOM   3366 1HD1 LEU A 228      33.876  32.516  34.537  1.00  0.00           H
ATOM   3367 2HD1 LEU A 228      35.155  31.932  35.385  1.00  0.00           H
ATOM   3368 3HD1 LEU A 228      34.943  31.432  33.595  1.00  0.00           H
ATOM   3369  CD2 LEU A 228      32.331  30.646  34.214  1.00  0.00           C
ATOM   3370 1HD2 LEU A 228      31.778  31.508  34.588  1.00  0.00           H
ATOM   3371 2HD2 LEU A 228      32.551  30.728  33.162  1.00  0.00           H
ATOM   3372 3HD2 LEU A 228      31.611  29.820  34.219  1.00  0.00           H
ATOM   3373  C   LEU A 228      35.476  28.723  36.998  1.00  0.00           C
ATOM   3374  O   LEU A 228      34.706  27.897  37.457  1.00  0.00           O
ATOM   3375  N   LEU A 229      36.124  29.623  37.790  1.00  0.00           N
ATOM   3376  H   LEU A 229      36.971  30.068  37.469  1.00  0.00           H
ATOM   3377  CA  LEU A 229      35.581  29.807  39.242  1.00  0.00           C
ATOM   3378  HA  LEU A 229      35.409  28.814  39.637  1.00  0.00           H
ATOM   3379  CB  LEU A 229      36.629  30.483  40.225  1.00  0.00           C
ATOM   3380  HB1 LEU A 229      36.220  30.356  41.227  1.00  0.00           H
ATOM   3381  HB2 LEU A 229      36.683  31.530  39.950  1.00  0.00           H
ATOM   3382  CG  LEU A 229      38.039  29.881  40.163  1.00  0.00           C
ATOM   3383  HG  LEU A 229      38.410  29.981  39.141  1.00  0.00           H
ATOM   3384  CD1 LEU A 229      39.090  30.561  41.124  1.00  0.00           C
ATOM   3385 1HD1 LEU A 229      40.067  30.222  40.791  1.00  0.00           H
ATOM   3386 2HD1 LEU A 229      39.116  31.636  41.004  1.00  0.00           H
ATOM   3387 3HD1 LEU A 229      38.788  30.252  42.124  1.00  0.00           H
ATOM   3388  CD2 LEU A 229      38.059  28.499  40.464  1.00  0.00           C
ATOM   3389 1HD2 LEU A 229      39.039  28.071  40.649  1.00  0.00           H
ATOM   3390 2HD2 LEU A 229      37.544  28.239  41.392  1.00  0.00           H
ATOM   3391 3HD2 LEU A 229      37.489  27.948  39.708  1.00  0.00           H
ATOM   3392  C   LEU A 229      34.269  30.561  39.307  1.00  0.00           C
ATOM   3393  O   LEU A 229      34.039  31.525  38.645  1.00  0.00           O
ATOM   3394  N   HIS A 230      33.308  30.032  40.096  1.00  0.00           N
ATOM   3395  H   HIS A 230      33.598  29.201  40.599  1.00  0.00           H
ATOM   3396  CA  HIS A 230      32.019  30.625  40.467  1.00  0.00           C
ATOM   3397  HA  HIS A 230      32.091  31.706  40.383  1.00  0.00           H
ATOM   3398  CB  HIS A 230      30.864  30.268  39.426  1.00  0.00           C
ATOM   3399  HB1 HIS A 230      31.233  30.486  38.420  1.00  0.00           H
ATOM   3400  HB2 HIS A 230      29.987  30.909  39.542  1.00  0.00           H
ATOM   3401  CG  HIS A 230      30.275  28.875  39.458  1.00  0.00           C
ATOM   3402  ND1 HIS A 230      29.425  28.349  40.311  1.00  0.00           N
ATOM   3403  HD1 HIS A 230      28.885  28.890  40.974  1.00  0.00           H
ATOM   3404  CE1 HIS A 230      29.153  27.061  39.959  1.00  0.00           C
ATOM   3405  HE1 HIS A 230      28.330  26.470  40.318  1.00  0.00           H
ATOM   3406  NE2 HIS A 230      29.946  26.722  38.930  1.00  0.00           N
ATOM   3407  CD2 HIS A 230      30.770  27.833  38.683  1.00  0.00           C
ATOM   3408  HD2 HIS A 230      31.431  27.934  37.827  1.00  0.00           H
ATOM   3409  C   HIS A 230      31.539  30.213  41.849  1.00  0.00           C
ATOM   3410  O   HIS A 230      32.007  29.276  42.409  1.00  0.00           O
ATOM   3411  N   ARG A 231      30.523  30.968  42.317  1.00  0.00           N
ATOM   3412  H   ARG A 231      30.209  31.685  41.678  1.00  0.00           H
ATOM   3413  CA  ARG A 231      29.860  30.633  43.489  1.00  0.00           C
ATOM   3414  HA  ARG A 231      30.499  30.066  44.159  1.00  0.00           H
ATOM   3415  CB  ARG A 231      29.341  31.946  44.190  1.00  0.00           C
ATOM   3416  HB1 ARG A 231      28.907  31.701  45.164  1.00  0.00           H
ATOM   3417  HB2 ARG A 231      28.534  32.341  43.586  1.00  0.00           H
ATOM   3418  CG  ARG A 231      30.417  33.142  44.384  1.00  0.00           C
ATOM   3419  HG1 ARG A 231      29.810  34.018  44.651  1.00  0.00           H
ATOM   3420  HG2 ARG A 231      30.916  33.345  43.433  1.00  0.00           H
ATOM   3421  CD  ARG A 231      31.467  32.976  45.485  1.00  0.00           C
ATOM   3422  HD1 ARG A 231      32.076  33.875  45.371  1.00  0.00           H
ATOM   3423  HD2 ARG A 231      31.973  32.047  45.229  1.00  0.00           H
ATOM   3424  NE  ARG A 231      30.827  32.955  46.797  1.00  0.00           N
ATOM   3425  HE  ARG A 231      30.199  32.205  47.079  1.00  0.00           H
ATOM   3426  CZ  ARG A 231      30.706  33.908  47.662  1.00  0.00           C
ATOM   3427  NH1 ARG A 231      31.211  35.100  47.465  1.00  0.00           N
ATOM   3428 1HH1 ARG A 231      31.523  35.408  46.547  1.00  0.00           H
ATOM   3429 2HH1 ARG A 231      31.065  35.871  48.099  1.00  0.00           H
ATOM   3430  NH2 ARG A 231      29.973  33.797  48.664  1.00  0.00           N
ATOM   3431 1HH2 ARG A 231      29.476  32.927  48.792  1.00  0.00           H
ATOM   3432 2HH2 ARG A 231      30.073  34.465  49.415  1.00  0.00           H
ATOM   3433  C   ARG A 231      28.672  29.632  43.256  1.00  0.00           C
ATOM   3434  O   ARG A 231      27.970  29.612  42.221  1.00  0.00           O
ATOM   3435  N   GLY A 232      28.573  28.596  44.136  1.00  0.00           N
ATOM   3436  H   GLY A 232      29.046  28.705  45.014  1.00  0.00           H
ATOM   3437  CA  GLY A 232      27.521  27.523  44.078  1.00  0.00           C
ATOM   3438  HA1 GLY A 232      27.931  26.566  44.399  1.00  0.00           H
ATOM   3439  HA2 GLY A 232      27.211  27.387  43.035  1.00  0.00           H
ATOM   3440  C   GLY A 232      26.262  27.702  44.904  1.00  0.00           C
ATOM   3441  O   GLY A 232      25.888  28.778  45.278  1.00  0.00           O
ATOM   3442  N   GLY A 233      25.601  26.598  45.185  1.00  0.00           N
ATOM   3443  H   GLY A 233      25.980  25.762  44.753  1.00  0.00           H
ATOM   3444  CA  GLY A 233      24.221  26.471  45.650  1.00  0.00           C
ATOM   3445  HA1 GLY A 233      23.850  25.444  45.610  1.00  0.00           H
ATOM   3446  HA2 GLY A 233      23.587  27.102  45.030  1.00  0.00           H
ATOM   3447  C   GLY A 233      24.089  26.879  47.120  1.00  0.00           C
ATOM   3448  O   GLY A 233      23.024  27.296  47.542  1.00  0.00           O
ATOM   3449  N   GLY A 234      25.110  26.890  47.952  1.00  0.00           N
ATOM   3450  H   GLY A 234      25.983  26.613  47.527  1.00  0.00           H
ATOM   3451  CA  GLY A 234      25.267  27.534  49.263  1.00  0.00           C
ATOM   3452  HA1 GLY A 234      26.258  27.255  49.614  1.00  0.00           H
ATOM   3453  HA2 GLY A 234      24.520  27.179  49.968  1.00  0.00           H
ATOM   3454  C   GLY A 234      25.161  29.083  49.212  1.00  0.00           C
ATOM   3455  O   GLY A 234      24.909  29.829  50.178  1.00  0.00           O
ATOM   3456  N   ASP A 235      25.427  29.638  48.020  1.00  0.00           N
ATOM   3457  H   ASP A 235      25.715  28.944  47.350  1.00  0.00           H
ATOM   3458  CA  ASP A 235      25.286  31.042  47.770  1.00  0.00           C
ATOM   3459  HA  ASP A 235      25.012  31.508  48.719  1.00  0.00           H
ATOM   3460  CB  ASP A 235      26.546  31.798  47.347  1.00  0.00           C
ATOM   3461  HB1 ASP A 235      26.447  32.883  47.375  1.00  0.00           H
ATOM   3462  HB2 ASP A 235      26.735  31.441  46.337  1.00  0.00           H
ATOM   3463  CG  ASP A 235      27.642  31.439  48.231  1.00  0.00           C
ATOM   3464  OD1 ASP A 235      27.434  31.507  49.449  1.00  0.00           O
ATOM   3465  OD2 ASP A 235      28.800  31.289  47.786  1.00  0.00           O
ATOM   3466  C   ASP A 235      24.104  31.427  46.836  1.00  0.00           C
ATOM   3467  O   ASP A 235      23.112  32.119  47.243  1.00  0.00           O
ATOM   3468  N   LEU A 236      24.166  30.958  45.592  1.00  0.00           N
ATOM   3469  H   LEU A 236      24.802  30.204  45.394  1.00  0.00           H
ATOM   3470  CA  LEU A 236      23.302  31.495  44.530  1.00  0.00           C
ATOM   3471  HA  LEU A 236      22.416  31.964  44.953  1.00  0.00           H
ATOM   3472  CB  LEU A 236      24.215  32.552  43.785  1.00  0.00           C
ATOM   3473  HB1 LEU A 236      23.673  32.849  42.879  1.00  0.00           H
ATOM   3474  HB2 LEU A 236      25.123  32.086  43.420  1.00  0.00           H
ATOM   3475  CG  LEU A 236      24.620  33.811  44.589  1.00  0.00           C
ATOM   3476  HG  LEU A 236      25.053  33.595  45.560  1.00  0.00           H
ATOM   3477  CD1 LEU A 236      25.658  34.703  43.806  1.00  0.00           C
ATOM   3478 1HD1 LEU A 236      25.210  35.451  43.160  1.00  0.00           H
ATOM   3479 2HD1 LEU A 236      26.147  35.381  44.512  1.00  0.00           H
ATOM   3480 3HD1 LEU A 236      26.492  34.093  43.451  1.00  0.00           H
ATOM   3481  CD2 LEU A 236      23.376  34.677  44.956  1.00  0.00           C
ATOM   3482 1HD2 LEU A 236      22.687  34.040  45.515  1.00  0.00           H
ATOM   3483 2HD2 LEU A 236      23.681  35.526  45.573  1.00  0.00           H
ATOM   3484 3HD2 LEU A 236      22.847  34.993  44.058  1.00  0.00           H
ATOM   3485  C   LEU A 236      22.889  30.376  43.509  1.00  0.00           C
ATOM   3486  O   LEU A 236      23.469  30.236  42.405  1.00  0.00           O
ATOM   3487  N   PRO A 237      21.884  29.488  43.879  1.00  0.00           N
ATOM   3488  CD  PRO A 237      21.196  29.384  45.134  1.00  0.00           C
ATOM   3489  HD1 PRO A 237      20.640  30.316  45.291  1.00  0.00           H
ATOM   3490  HD2 PRO A 237      21.914  29.244  45.937  1.00  0.00           H
ATOM   3491  CG  PRO A 237      20.185  28.254  44.977  1.00  0.00           C
ATOM   3492  HG1 PRO A 237      19.208  28.575  44.615  1.00  0.00           H
ATOM   3493  HG2 PRO A 237      20.110  27.875  45.998  1.00  0.00           H
ATOM   3494  CB  PRO A 237      20.863  27.277  43.965  1.00  0.00           C
ATOM   3495  HB1 PRO A 237      20.115  26.684  43.437  1.00  0.00           H
ATOM   3496  HB2 PRO A 237      21.538  26.609  44.488  1.00  0.00           H
ATOM   3497  CA  PRO A 237      21.616  28.268  43.101  1.00  0.00           C
ATOM   3498  HA  PRO A 237      22.509  27.759  42.747  1.00  0.00           H
ATOM   3499  C   PRO A 237      20.821  28.600  41.910  1.00  0.00           C
ATOM   3500  O   PRO A 237      20.925  27.832  40.946  1.00  0.00           O
ATOM   3501  N   ASN A 238      20.094  29.687  41.873  1.00  0.00           N
ATOM   3502  H   ASN A 238      20.094  30.285  42.687  1.00  0.00           H
ATOM   3503  CA  ASN A 238      19.365  30.188  40.710  1.00  0.00           C
ATOM   3504  HA  ASN A 238      18.835  29.286  40.391  1.00  0.00           H
ATOM   3505  CB  ASN A 238      18.353  31.265  41.098  1.00  0.00           C
ATOM   3506  HB1 ASN A 238      17.765  31.490  40.201  1.00  0.00           H
ATOM   3507  HB2 ASN A 238      18.770  32.233  41.361  1.00  0.00           H
ATOM   3508  CG  ASN A 238      17.365  30.988  42.190  1.00  0.00           C
ATOM   3509  OD1 ASN A 238      17.596  31.669  43.227  1.00  0.00           O
ATOM   3510  ND2 ASN A 238      16.467  29.959  42.120  1.00  0.00           N
ATOM   3511 1HD2 ASN A 238      16.488  29.395  41.281  1.00  0.00           H
ATOM   3512 2HD2 ASN A 238      15.815  29.731  42.869  1.00  0.00           H
ATOM   3513  C   ASN A 238      20.318  30.704  39.565  1.00  0.00           C
ATOM   3514  O   ASN A 238      20.159  30.326  38.376  1.00  0.00           O
ATOM   3515  N   SER A 239      21.397  31.302  40.006  1.00  0.00           N
ATOM   3516  H   SER A 239      21.525  31.526  40.981  1.00  0.00           H
ATOM   3517  CA  SER A 239      22.561  31.590  39.148  1.00  0.00           C
ATOM   3518  HA  SER A 239      22.078  31.929  38.235  1.00  0.00           H
ATOM   3519  CB  SER A 239      23.479  32.733  39.648  1.00  0.00           C
ATOM   3520  HB1 SER A 239      24.377  32.883  39.051  1.00  0.00           H
ATOM   3521  HB2 SER A 239      23.813  32.540  40.671  1.00  0.00           H
ATOM   3522  OG  SER A 239      22.753  33.915  39.655  1.00  0.00           O
ATOM   3523  HG  SER A 239      22.231  33.995  40.457  1.00  0.00           H
ATOM   3524  C   SER A 239      23.442  30.336  38.864  1.00  0.00           C
ATOM   3525  O   SER A 239      24.008  30.289  37.822  1.00  0.00           O
ATOM   3526  N   GLN A 240      23.378  29.270  39.662  1.00  0.00           N
ATOM   3527  H   GLN A 240      22.737  29.279  40.448  1.00  0.00           H
ATOM   3528  CA  GLN A 240      23.986  28.004  39.366  1.00  0.00           C
ATOM   3529  HA  GLN A 240      24.972  28.329  39.050  1.00  0.00           H
ATOM   3530  CB  GLN A 240      24.258  27.141  40.565  1.00  0.00           C
ATOM   3531  HB1 GLN A 240      23.359  26.694  40.972  1.00  0.00           H
ATOM   3532  HB2 GLN A 240      24.638  27.891  41.249  1.00  0.00           H
ATOM   3533  CG  GLN A 240      25.148  25.919  40.337  1.00  0.00           C
ATOM   3534  HG1 GLN A 240      26.012  26.172  39.724  1.00  0.00           H
ATOM   3535  HG2 GLN A 240      24.616  25.211  39.708  1.00  0.00           H
ATOM   3536  CD  GLN A 240      25.665  25.122  41.513  1.00  0.00           C
ATOM   3537  OE1 GLN A 240      25.075  25.202  42.526  1.00  0.00           O
ATOM   3538  NE2 GLN A 240      26.775  24.447  41.441  1.00  0.00           N
ATOM   3539 1HE2 GLN A 240      27.306  24.376  40.582  1.00  0.00           H
ATOM   3540 2HE2 GLN A 240      27.083  24.032  42.305  1.00  0.00           H
ATOM   3541  C   GLN A 240      23.242  27.278  38.245  1.00  0.00           C
ATOM   3542  O   GLN A 240      23.874  26.842  37.256  1.00  0.00           O
ATOM   3543  N   GLU A 241      21.921  27.344  38.257  1.00  0.00           N
ATOM   3544  H   GLU A 241      21.437  27.609  39.100  1.00  0.00           H
ATOM   3545  CA  GLU A 241      21.008  26.952  37.116  1.00  0.00           C
ATOM   3546  HA  GLU A 241      21.252  25.909  36.939  1.00  0.00           H
ATOM   3547  CB  GLU A 241      19.526  27.132  37.618  1.00  0.00           C
ATOM   3548  HB1 GLU A 241      19.260  28.167  37.402  1.00  0.00           H
ATOM   3549  HB2 GLU A 241      19.420  27.088  38.694  1.00  0.00           H
ATOM   3550  CG  GLU A 241      18.496  26.272  36.874  1.00  0.00           C
ATOM   3551  HG1 GLU A 241      17.558  26.518  37.375  1.00  0.00           H
ATOM   3552  HG2 GLU A 241      18.587  25.203  37.101  1.00  0.00           H
ATOM   3553  CD  GLU A 241      18.201  26.607  35.475  1.00  0.00           C
ATOM   3554  OE1 GLU A 241      18.086  25.594  34.739  1.00  0.00           O
ATOM   3555  OE2 GLU A 241      17.867  27.775  35.162  1.00  0.00           O
ATOM   3556  C   GLU A 241      21.332  27.749  35.780  1.00  0.00           C
ATOM   3557  O   GLU A 241      21.249  27.186  34.700  1.00  0.00           O
ATOM   3558  N   ALA A 242      21.744  29.007  35.909  1.00  0.00           N
ATOM   3559  H   ALA A 242      21.730  29.430  36.826  1.00  0.00           H
ATOM   3560  CA  ALA A 242      22.168  29.720  34.761  1.00  0.00           C
ATOM   3561  HA  ALA A 242      21.504  29.448  33.949  1.00  0.00           H
ATOM   3562  CB  ALA A 242      21.838  31.200  35.062  1.00  0.00           C
ATOM   3563  HB1 ALA A 242      20.807  31.327  35.389  1.00  0.00           H
ATOM   3564  HB2 ALA A 242      22.479  31.521  35.879  1.00  0.00           H
ATOM   3565  HB3 ALA A 242      22.006  31.777  34.149  1.00  0.00           H
ATOM   3566  C   ALA A 242      23.643  29.571  34.331  1.00  0.00           C
ATOM   3567  O   ALA A 242      23.886  29.938  33.188  1.00  0.00           O
ATOM   3568  N   LEU A 243      24.635  29.169  35.078  1.00  0.00           N
ATOM   3569  H   LEU A 243      24.390  29.177  36.053  1.00  0.00           H
ATOM   3570  CA  LEU A 243      26.027  28.854  34.821  1.00  0.00           C
ATOM   3571  HA  LEU A 243      26.406  29.500  34.018  1.00  0.00           H
ATOM   3572  CB  LEU A 243      26.801  29.276  36.108  1.00  0.00           C
ATOM   3573  HB1 LEU A 243      27.832  28.918  36.076  1.00  0.00           H
ATOM   3574  HB2 LEU A 243      26.180  28.900  36.912  1.00  0.00           H
ATOM   3575  CG  LEU A 243      26.974  30.824  36.164  1.00  0.00           C
ATOM   3576  HG  LEU A 243      26.028  31.353  36.054  1.00  0.00           H
ATOM   3577  CD1 LEU A 243      27.599  31.137  37.495  1.00  0.00           C
ATOM   3578 1HD1 LEU A 243      27.627  32.208  37.709  1.00  0.00           H
ATOM   3579 2HD1 LEU A 243      26.846  30.736  38.175  1.00  0.00           H
ATOM   3580 3HD1 LEU A 243      28.585  30.691  37.664  1.00  0.00           H
ATOM   3581  CD2 LEU A 243      27.986  31.363  35.150  1.00  0.00           C
ATOM   3582 1HD2 LEU A 243      27.560  31.291  34.150  1.00  0.00           H
ATOM   3583 2HD2 LEU A 243      28.053  32.447  35.275  1.00  0.00           H
ATOM   3584 3HD2 LEU A 243      28.980  30.980  35.379  1.00  0.00           H
ATOM   3585  C   LEU A 243      26.115  27.395  34.425  1.00  0.00           C
ATOM   3586  O   LEU A 243      26.852  27.081  33.507  1.00  0.00           O
ATOM   3587  N   GLN A 244      25.163  26.543  34.908  1.00  0.00           N
ATOM   3588  H   GLN A 244      24.488  26.891  35.578  1.00  0.00           H
ATOM   3589  CA  GLN A 244      25.013  25.143  34.353  1.00  0.00           C
ATOM   3590  HA  GLN A 244      25.968  24.745  34.010  1.00  0.00           H
ATOM   3591  CB  GLN A 244      24.399  24.178  35.414  1.00  0.00           C
ATOM   3592  HB1 GLN A 244      24.178  23.189  35.016  1.00  0.00           H
ATOM   3593  HB2 GLN A 244      23.442  24.590  35.727  1.00  0.00           H
ATOM   3594  CG  GLN A 244      25.449  24.031  36.517  1.00  0.00           C
ATOM   3595  HG1 GLN A 244      25.882  24.968  36.868  1.00  0.00           H
ATOM   3596  HG2 GLN A 244      26.207  23.329  36.170  1.00  0.00           H
ATOM   3597  CD  GLN A 244      24.733  23.271  37.623  1.00  0.00           C
ATOM   3598  OE1 GLN A 244      23.548  23.316  37.871  1.00  0.00           O
ATOM   3599  NE2 GLN A 244      25.628  22.653  38.391  1.00  0.00           N
ATOM   3600 1HE2 GLN A 244      26.598  22.586  38.139  1.00  0.00           H
ATOM   3601 2HE2 GLN A 244      25.267  22.386  39.301  1.00  0.00           H
ATOM   3602  C   GLN A 244      24.310  25.097  32.979  1.00  0.00           C
ATOM   3603  O   GLN A 244      24.111  24.011  32.484  1.00  0.00           O
ATOM   3604  N   LYS A 245      23.978  26.186  32.352  1.00  0.00           N
ATOM   3605  H   LYS A 245      23.988  27.004  32.952  1.00  0.00           H
ATOM   3606  CA  LYS A 245      23.555  26.253  30.914  1.00  0.00           C
ATOM   3607  HA  LYS A 245      22.799  25.510  30.673  1.00  0.00           H
ATOM   3608  CB  LYS A 245      22.985  27.575  30.487  1.00  0.00           C
ATOM   3609  HB1 LYS A 245      22.642  27.567  29.463  1.00  0.00           H
ATOM   3610  HB2 LYS A 245      23.695  28.396  30.594  1.00  0.00           H
ATOM   3611  CG  LYS A 245      21.750  28.079  31.150  1.00  0.00           C
ATOM   3612  HG1 LYS A 245      21.689  29.114  30.799  1.00  0.00           H
ATOM   3613  HG2 LYS A 245      21.886  28.158  32.233  1.00  0.00           H
ATOM   3614  CD  LYS A 245      20.479  27.175  30.941  1.00  0.00           C
ATOM   3615  HD1 LYS A 245      20.825  26.144  31.060  1.00  0.00           H
ATOM   3616  HD2 LYS A 245      20.018  27.380  29.980  1.00  0.00           H
ATOM   3617  CE  LYS A 245      19.506  27.428  32.074  1.00  0.00           C
ATOM   3618  HE1 LYS A 245      19.253  28.487  32.203  1.00  0.00           H
ATOM   3619  HE2 LYS A 245      20.090  27.165  32.957  1.00  0.00           H
ATOM   3620  NZ  LYS A 245      18.345  26.566  31.935  1.00  0.00           N
ATOM   3621  HZ1 LYS A 245      17.650  27.056  31.385  1.00  0.00           H
ATOM   3622  HZ2 LYS A 245      18.527  25.663  31.540  1.00  0.00           H
ATOM   3623  HZ3 LYS A 245      17.821  26.320  32.761  1.00  0.00           H
ATOM   3624  C   LYS A 245      24.700  26.024  29.922  1.00  0.00           C
ATOM   3625  O   LYS A 245      24.525  25.810  28.717  1.00  0.00           O
ATOM   3626  N   LEU A 246      25.934  26.326  30.328  1.00  0.00           N
ATOM   3627  H   LEU A 246      25.989  26.476  31.322  1.00  0.00           H
ATOM   3628  CA  LEU A 246      27.218  26.277  29.585  1.00  0.00           C
ATOM   3629  HA  LEU A 246      27.269  26.798  28.636  1.00  0.00           H
ATOM   3630  CB  LEU A 246      28.343  26.883  30.421  1.00  0.00           C
ATOM   3631  HB1 LEU A 246      29.295  26.719  29.914  1.00  0.00           H
ATOM   3632  HB2 LEU A 246      28.535  26.366  31.361  1.00  0.00           H
ATOM   3633  CG  LEU A 246      28.181  28.365  30.796  1.00  0.00           C
ATOM   3634  HG  LEU A 246      27.181  28.459  31.225  1.00  0.00           H
ATOM   3635  CD1 LEU A 246      29.254  28.750  31.851  1.00  0.00           C
ATOM   3636 1HD1 LEU A 246      29.154  28.155  32.745  1.00  0.00           H
ATOM   3637 2HD1 LEU A 246      30.270  28.608  31.484  1.00  0.00           H
ATOM   3638 3HD1 LEU A 246      29.199  29.768  32.232  1.00  0.00           H
ATOM   3639  CD2 LEU A 246      28.223  29.221  29.601  1.00  0.00           C
ATOM   3640 1HD2 LEU A 246      27.280  29.164  29.046  1.00  0.00           H
ATOM   3641 2HD2 LEU A 246      28.218  30.275  29.869  1.00  0.00           H
ATOM   3642 3HD2 LEU A 246      29.117  28.952  29.038  1.00  0.00           H
ATOM   3643  C   LEU A 246      27.580  24.834  29.234  1.00  0.00           C
ATOM   3644  O   LEU A 246      27.036  23.933  29.820  1.00  0.00           O
ATOM   3645  N   SER A 247      28.499  24.615  28.300  1.00  0.00           N
ATOM   3646  H   SER A 247      29.017  25.348  27.843  1.00  0.00           H
ATOM   3647  CA  SER A 247      28.982  23.298  28.003  1.00  0.00           C
ATOM   3648  HA  SER A 247      29.008  22.823  28.993  1.00  0.00           H
ATOM   3649  CB  SER A 247      28.083  22.531  26.949  1.00  0.00           C
ATOM   3650  HB1 SER A 247      27.035  22.529  27.266  1.00  0.00           H
ATOM   3651  HB2 SER A 247      28.413  21.491  26.911  1.00  0.00           H
ATOM   3652  OG  SER A 247      28.244  23.191  25.725  1.00  0.00           O
ATOM   3653  HG  SER A 247      28.437  22.441  25.161  1.00  0.00           H
ATOM   3654  C   SER A 247      30.461  23.349  27.586  1.00  0.00           C
ATOM   3655  O   SER A 247      31.049  22.295  27.217  1.00  0.00           O
ATOM   3656  N   ASP A 248      31.162  24.515  27.449  1.00  0.00           N
ATOM   3657  H   ASP A 248      30.703  25.409  27.518  1.00  0.00           H
ATOM   3658  CA  ASP A 248      32.558  24.575  26.958  1.00  0.00           C
ATOM   3659  HA  ASP A 248      32.820  23.557  26.668  1.00  0.00           H
ATOM   3660  CB  ASP A 248      32.583  25.322  25.593  1.00  0.00           C
ATOM   3661  HB1 ASP A 248      32.352  26.351  25.882  1.00  0.00           H
ATOM   3662  HB2 ASP A 248      31.819  25.060  24.854  1.00  0.00           H
ATOM   3663  CG  ASP A 248      33.938  25.166  24.906  1.00  0.00           C
ATOM   3664  OD1 ASP A 248      34.346  24.018  24.693  1.00  0.00           O
ATOM   3665  OD2 ASP A 248      34.518  26.202  24.518  1.00  0.00           O
ATOM   3666  C   ASP A 248      33.654  25.096  27.901  1.00  0.00           C
ATOM   3667  O   ASP A 248      34.810  25.308  27.536  1.00  0.00           O
ATOM   3668  N   VAL A 249      33.325  25.126  29.162  1.00  0.00           N
ATOM   3669  H   VAL A 249      32.336  25.067  29.373  1.00  0.00           H
ATOM   3670  CA  VAL A 249      34.245  25.457  30.228  1.00  0.00           C
ATOM   3671  HA  VAL A 249      35.251  25.119  29.970  1.00  0.00           H
ATOM   3672  CB  VAL A 249      34.367  26.960  30.396  1.00  0.00           C
ATOM   3673  HB  VAL A 249      34.656  27.229  29.384  1.00  0.00           H
ATOM   3674  CG1 VAL A 249      33.178  27.849  30.743  1.00  0.00           C
ATOM   3675 1HG1 VAL A 249      33.411  28.858  31.063  1.00  0.00           H
ATOM   3676 2HG1 VAL A 249      32.553  27.860  29.854  1.00  0.00           H
ATOM   3677 3HG1 VAL A 249      32.623  27.381  31.563  1.00  0.00           H
ATOM   3678  CG2 VAL A 249      35.609  27.354  31.168  1.00  0.00           C
ATOM   3679 1HG2 VAL A 249      35.604  26.908  32.163  1.00  0.00           H
ATOM   3680 2HG2 VAL A 249      36.538  27.077  30.666  1.00  0.00           H
ATOM   3681 3HG2 VAL A 249      35.638  28.411  31.412  1.00  0.00           H
ATOM   3682  C   VAL A 249      33.839  24.744  31.531  1.00  0.00           C
ATOM   3683  O   VAL A 249      32.622  24.666  31.873  1.00  0.00           O
ATOM   3684  N   THR A 250      34.816  24.166  32.240  1.00  0.00           N
ATOM   3685  H   THR A 250      35.763  24.222  31.893  1.00  0.00           H
ATOM   3686  CA  THR A 250      34.630  23.359  33.433  1.00  0.00           C
ATOM   3687  HA  THR A 250      33.847  22.623  33.290  1.00  0.00           H
ATOM   3688  CB  THR A 250      35.869  22.538  33.779  1.00  0.00           C
ATOM   3689  HB  THR A 250      36.668  23.245  33.987  1.00  0.00           H
ATOM   3690  CG2 THR A 250      35.676  21.640  35.049  1.00  0.00           C
ATOM   3691 1HG2 THR A 250      35.810  22.283  35.914  1.00  0.00           H
ATOM   3692 2HG2 THR A 250      34.680  21.221  34.935  1.00  0.00           H
ATOM   3693 3HG2 THR A 250      36.382  20.800  35.127  1.00  0.00           H
ATOM   3694  OG1 THR A 250      36.180  21.707  32.703  1.00  0.00           O
ATOM   3695  HG1 THR A 250      37.081  21.408  32.816  1.00  0.00           H
ATOM   3696  C   THR A 250      34.312  24.197  34.686  1.00  0.00           C
ATOM   3697  O   THR A 250      35.124  24.953  35.209  1.00  0.00           O
ATOM   3698  N   LEU A 251      33.144  23.845  35.190  1.00  0.00           N
ATOM   3699  H   LEU A 251      32.694  23.037  34.786  1.00  0.00           H
ATOM   3700  CA  LEU A 251      32.463  24.489  36.279  1.00  0.00           C
ATOM   3701  HA  LEU A 251      32.456  25.566  36.075  1.00  0.00           H
ATOM   3702  CB  LEU A 251      30.951  24.163  36.262  1.00  0.00           C
ATOM   3703  HB1 LEU A 251      30.439  24.522  37.161  1.00  0.00           H
ATOM   3704  HB2 LEU A 251      30.820  23.091  36.197  1.00  0.00           H
ATOM   3705  CG  LEU A 251      30.256  24.717  35.005  1.00  0.00           C
ATOM   3706  HG  LEU A 251      30.791  24.292  34.154  1.00  0.00           H
ATOM   3707  CD1 LEU A 251      28.806  24.182  34.893  1.00  0.00           C
ATOM   3708 1HD1 LEU A 251      28.300  24.394  35.836  1.00  0.00           H
ATOM   3709 2HD1 LEU A 251      28.285  24.745  34.110  1.00  0.00           H
ATOM   3710 3HD1 LEU A 251      28.951  23.112  34.762  1.00  0.00           H
ATOM   3711  CD2 LEU A 251      30.346  26.294  34.990  1.00  0.00           C
ATOM   3712 1HD2 LEU A 251      31.303  26.664  34.637  1.00  0.00           H
ATOM   3713 2HD2 LEU A 251      29.581  26.763  34.367  1.00  0.00           H
ATOM   3714 3HD2 LEU A 251      30.153  26.673  35.993  1.00  0.00           H
ATOM   3715  C   LEU A 251      33.077  24.071  37.574  1.00  0.00           C
ATOM   3716  O   LEU A 251      33.004  22.985  38.069  1.00  0.00           O
ATOM   3717  N   VAL A 252      33.621  25.092  38.282  1.00  0.00           N
ATOM   3718  H   VAL A 252      33.765  25.965  37.796  1.00  0.00           H
ATOM   3719  CA  VAL A 252      34.244  24.977  39.645  1.00  0.00           C
ATOM   3720  HA  VAL A 252      34.167  23.956  40.031  1.00  0.00           H
ATOM   3721  CB  VAL A 252      35.749  25.357  39.488  1.00  0.00           C
ATOM   3722  HB  VAL A 252      35.816  26.390  39.162  1.00  0.00           H
ATOM   3723  CG1 VAL A 252      36.540  25.260  40.874  1.00  0.00           C
ATOM   3724 1HG1 VAL A 252      37.597  25.401  40.658  1.00  0.00           H
ATOM   3725 2HG1 VAL A 252      36.249  26.115  41.479  1.00  0.00           H
ATOM   3726 3HG1 VAL A 252      36.376  24.336  41.437  1.00  0.00           H
ATOM   3727  CG2 VAL A 252      36.574  24.500  38.487  1.00  0.00           C
ATOM   3728 1HG2 VAL A 252      36.061  24.739  37.562  1.00  0.00           H
ATOM   3729 2HG2 VAL A 252      37.520  24.916  38.166  1.00  0.00           H
ATOM   3730 3HG2 VAL A 252      36.572  23.420  38.641  1.00  0.00           H
ATOM   3731  C   VAL A 252      33.585  25.773  40.735  1.00  0.00           C
ATOM   3732  O   VAL A 252      33.956  26.948  40.881  1.00  0.00           O
ATOM   3733  N   PRO A 253      32.826  25.185  41.675  1.00  0.00           N
ATOM   3734  CD  PRO A 253      32.393  23.810  41.668  1.00  0.00           C
ATOM   3735  HD1 PRO A 253      33.228  23.109  41.767  1.00  0.00           H
ATOM   3736  HD2 PRO A 253      32.067  23.598  40.654  1.00  0.00           H
ATOM   3737  CG  PRO A 253      31.310  23.664  42.674  1.00  0.00           C
ATOM   3738  HG1 PRO A 253      31.643  23.116  43.555  1.00  0.00           H
ATOM   3739  HG2 PRO A 253      30.409  23.126  42.398  1.00  0.00           H
ATOM   3740  CB  PRO A 253      30.891  25.060  43.064  1.00  0.00           C
ATOM   3741  HB1 PRO A 253      30.608  25.119  44.116  1.00  0.00           H
ATOM   3742  HB2 PRO A 253      30.089  25.402  42.408  1.00  0.00           H
ATOM   3743  CA  PRO A 253      32.115  25.892  42.752  1.00  0.00           C
ATOM   3744  HA  PRO A 253      31.777  26.819  42.280  1.00  0.00           H
ATOM   3745  C   PRO A 253      33.116  26.162  43.907  1.00  0.00           C
ATOM   3746  O   PRO A 253      33.642  25.138  44.433  1.00  0.00           O
ATOM   3747  N   VAL A 254      33.255  27.435  44.277  1.00  0.00           N
ATOM   3748  H   VAL A 254      32.796  28.133  43.704  1.00  0.00           H
ATOM   3749  CA  VAL A 254      33.961  27.822  45.520  1.00  0.00           C
ATOM   3750  HA  VAL A 254      34.108  26.916  46.114  1.00  0.00           H
ATOM   3751  CB  VAL A 254      35.279  28.483  45.203  1.00  0.00           C
ATOM   3752  HB  VAL A 254      35.648  29.050  46.051  1.00  0.00           H
ATOM   3753  CG1 VAL A 254      36.338  27.354  44.898  1.00  0.00           C
ATOM   3754 1HG1 VAL A 254      37.347  27.770  44.963  1.00  0.00           H
ATOM   3755 2HG1 VAL A 254      36.357  26.640  45.718  1.00  0.00           H
ATOM   3756 3HG1 VAL A 254      36.260  26.911  43.907  1.00  0.00           H
ATOM   3757  CG2 VAL A 254      35.352  29.554  44.067  1.00  0.00           C
ATOM   3758 1HG2 VAL A 254      35.360  29.015  43.116  1.00  0.00           H
ATOM   3759 2HG2 VAL A 254      34.543  30.288  44.092  1.00  0.00           H
ATOM   3760 3HG2 VAL A 254      36.310  30.049  44.206  1.00  0.00           H
ATOM   3761  C   VAL A 254      33.152  28.750  46.437  1.00  0.00           C
ATOM   3762  O   VAL A 254      32.250  29.435  45.995  1.00  0.00           O
ATOM   3763  N   SER A 255      33.551  28.828  47.698  1.00  0.00           N
ATOM   3764  H   SER A 255      34.367  28.299  47.945  1.00  0.00           H
ATOM   3765  CA  SER A 255      32.850  29.664  48.712  1.00  0.00           C
ATOM   3766  HA  SER A 255      32.135  30.379  48.286  1.00  0.00           H
ATOM   3767  CB  SER A 255      32.055  28.872  49.748  1.00  0.00           C
ATOM   3768  HB1 SER A 255      31.466  29.661  50.213  1.00  0.00           H
ATOM   3769  HB2 SER A 255      32.679  28.302  50.435  1.00  0.00           H
ATOM   3770  OG  SER A 255      31.275  27.929  49.111  1.00  0.00           O
ATOM   3771  HG  SER A 255      30.383  28.271  49.054  1.00  0.00           H
ATOM   3772  C   SER A 255      33.802  30.625  49.521  1.00  0.00           C
ATOM   3773  O   SER A 255      33.441  31.687  50.007  1.00  0.00           O
ATOM   3774  N   CYS A 256      35.067  30.220  49.780  1.00  0.00           N
ATOM   3775  H   CYS A 256      35.294  29.317  49.389  1.00  0.00           H
ATOM   3776  CA  CYS A 256      36.187  30.780  50.514  1.00  0.00           C
ATOM   3777  HA  CYS A 256      36.842  29.984  50.856  1.00  0.00           H
ATOM   3778  CB  CYS A 256      37.192  31.486  49.535  1.00  0.00           C
ATOM   3779  HB1 CYS A 256      38.039  31.775  50.158  1.00  0.00           H
ATOM   3780  HB2 CYS A 256      36.673  32.371  49.141  1.00  0.00           H
ATOM   3781  SG  CYS A 256      37.739  30.370  48.189  1.00  0.00           S
ATOM   3782  HG  CYS A 256      38.476  29.480  48.865  1.00  0.00           H
ATOM   3783  C   CYS A 256      35.891  31.668  51.775  1.00  0.00           C
ATOM   3784  O   CYS A 256      36.464  32.752  52.014  1.00  0.00           O
ATOM   3785  N   SER A 257      34.938  31.229  52.573  1.00  0.00           N
ATOM   3786  H   SER A 257      34.590  30.309  52.331  1.00  0.00           H
ATOM   3787  CA  SER A 257      34.145  31.977  53.557  1.00  0.00           C
ATOM   3788  HA  SER A 257      33.702  32.778  52.959  1.00  0.00           H
ATOM   3789  CB  SER A 257      33.014  31.164  54.193  1.00  0.00           C
ATOM   3790  HB1 SER A 257      32.425  31.805  54.856  1.00  0.00           H
ATOM   3791  HB2 SER A 257      33.392  30.358  54.817  1.00  0.00           H
ATOM   3792  OG  SER A 257      32.044  30.730  53.286  1.00  0.00           O
ATOM   3793  HG  SER A 257      31.841  31.538  52.810  1.00  0.00           H
ATOM   3794  C   SER A 257      34.928  32.672  54.605  1.00  0.00           C
ATOM   3795  O   SER A 257      34.428  33.793  54.937  1.00  0.00           O
ATOM   3796  N   GLU A 258      36.110  32.214  55.031  1.00  0.00           N
ATOM   3797  H   GLU A 258      36.575  31.387  54.685  1.00  0.00           H
ATOM   3798  CA  GLU A 258      36.949  32.947  55.953  1.00  0.00           C
ATOM   3799  HA  GLU A 258      36.367  33.334  56.786  1.00  0.00           H
ATOM   3800  CB  GLU A 258      37.936  31.880  56.691  1.00  0.00           C
ATOM   3801  HB1 GLU A 258      38.893  31.939  56.179  1.00  0.00           H
ATOM   3802  HB2 GLU A 258      37.505  30.887  56.614  1.00  0.00           H
ATOM   3803  CG  GLU A 258      38.218  32.227  58.195  1.00  0.00           C
ATOM   3804  HG1 GLU A 258      38.658  33.225  58.161  1.00  0.00           H
ATOM   3805  HG2 GLU A 258      39.045  31.683  58.632  1.00  0.00           H
ATOM   3806  CD  GLU A 258      37.061  32.253  59.122  1.00  0.00           C
ATOM   3807  OE1 GLU A 258      35.909  31.790  58.793  1.00  0.00           O
ATOM   3808  OE2 GLU A 258      37.249  32.675  60.283  1.00  0.00           O
ATOM   3809  C   GLU A 258      37.699  34.183  55.371  1.00  0.00           C
ATOM   3810  O   GLU A 258      38.118  35.120  56.020  1.00  0.00           O
ATOM   3811  N   LEU A 259      37.718  34.193  54.011  1.00  0.00           N
ATOM   3812  H   LEU A 259      37.233  33.432  53.552  1.00  0.00           H
ATOM   3813  CA  LEU A 259      38.250  35.384  53.218  1.00  0.00           C
ATOM   3814  HA  LEU A 259      39.005  35.955  53.761  1.00  0.00           H
ATOM   3815  CB  LEU A 259      38.891  34.770  51.974  1.00  0.00           C
ATOM   3816  HB1 LEU A 259      39.505  35.559  51.551  1.00  0.00           H
ATOM   3817  HB2 LEU A 259      38.139  34.487  51.239  1.00  0.00           H
ATOM   3818  CG  LEU A 259      39.781  33.580  52.194  1.00  0.00           C
ATOM   3819  HG  LEU A 259      39.179  32.709  52.471  1.00  0.00           H
ATOM   3820  CD1 LEU A 259      40.396  33.162  50.834  1.00  0.00           C
ATOM   3821 1HD1 LEU A 259      41.097  33.883  50.401  1.00  0.00           H
ATOM   3822 2HD1 LEU A 259      40.994  32.264  50.958  1.00  0.00           H
ATOM   3823 3HD1 LEU A 259      39.561  33.085  50.137  1.00  0.00           H
ATOM   3824  CD2 LEU A 259      40.813  34.000  53.204  1.00  0.00           C
ATOM   3825 1HD2 LEU A 259      41.522  34.795  52.972  1.00  0.00           H
ATOM   3826 2HD2 LEU A 259      40.451  33.931  54.227  1.00  0.00           H
ATOM   3827 3HD2 LEU A 259      41.543  33.204  53.104  1.00  0.00           H
ATOM   3828  C   LEU A 259      37.158  36.378  52.944  1.00  0.00           C
ATOM   3829  O   LEU A 259      37.375  37.594  52.842  1.00  0.00           O
ATOM   3830  N   GLU A 260      35.932  35.902  52.783  1.00  0.00           N
ATOM   3831  H   GLU A 260      35.720  34.916  52.826  1.00  0.00           H
ATOM   3832  CA  GLU A 260      34.754  36.726  52.566  1.00  0.00           C
ATOM   3833  HA  GLU A 260      34.963  37.367  51.710  1.00  0.00           H
ATOM   3834  CB  GLU A 260      33.465  35.839  52.312  1.00  0.00           C
ATOM   3835  HB1 GLU A 260      33.125  35.286  53.176  1.00  0.00           H
ATOM   3836  HB2 GLU A 260      33.763  35.139  51.529  1.00  0.00           H
ATOM   3837  CG  GLU A 260      32.344  36.778  51.761  1.00  0.00           C
ATOM   3838  HG1 GLU A 260      32.850  37.694  51.441  1.00  0.00           H
ATOM   3839  HG2 GLU A 260      31.681  37.130  52.546  1.00  0.00           H
ATOM   3840  CD  GLU A 260      31.582  36.104  50.632  1.00  0.00           C
ATOM   3841  OE1 GLU A 260      30.885  35.051  50.827  1.00  0.00           O
ATOM   3842  OE2 GLU A 260      31.389  36.744  49.600  1.00  0.00           O
ATOM   3843  C   GLU A 260      34.485  37.580  53.780  1.00  0.00           C
ATOM   3844  O   GLU A 260      34.120  38.752  53.664  1.00  0.00           O
ATOM   3845  N   LYS A 261      34.892  36.987  54.928  1.00  0.00           N
ATOM   3846  H   LYS A 261      35.095  36.008  54.797  1.00  0.00           H
ATOM   3847  CA  LYS A 261      34.823  37.526  56.250  1.00  0.00           C
ATOM   3848  HA  LYS A 261      33.784  37.836  56.419  1.00  0.00           H
ATOM   3849  CB  LYS A 261      35.055  36.505  57.347  1.00  0.00           C
ATOM   3850  HB1 LYS A 261      35.333  37.031  58.259  1.00  0.00           H
ATOM   3851  HB2 LYS A 261      35.957  35.936  57.144  1.00  0.00           H
ATOM   3852  CG  LYS A 261      33.930  35.557  57.703  1.00  0.00           C
ATOM   3853  HG1 LYS A 261      33.768  34.893  56.847  1.00  0.00           H
ATOM   3854  HG2 LYS A 261      33.095  36.194  58.007  1.00  0.00           H
ATOM   3855  CD  LYS A 261      34.254  34.691  58.925  1.00  0.00           C
ATOM   3856  HD1 LYS A 261      34.450  35.312  59.805  1.00  0.00           H
ATOM   3857  HD2 LYS A 261      35.226  34.247  58.699  1.00  0.00           H
ATOM   3858  CE  LYS A 261      33.245  33.664  59.289  1.00  0.00           C
ATOM   3859  HE1 LYS A 261      33.104  33.043  58.409  1.00  0.00           H
ATOM   3860  HE2 LYS A 261      32.297  34.069  59.652  1.00  0.00           H
ATOM   3861  NZ  LYS A 261      33.860  32.711  60.276  1.00  0.00           N
ATOM   3862  HZ1 LYS A 261      33.191  31.996  60.514  1.00  0.00           H
ATOM   3863  HZ2 LYS A 261      34.748  32.299  60.034  1.00  0.00           H
ATOM   3864  HZ3 LYS A 261      34.088  33.184  61.135  1.00  0.00           H
ATOM   3865  C   LYS A 261      35.822  38.647  56.400  1.00  0.00           C
ATOM   3866  O   LYS A 261      35.408  39.712  56.777  1.00  0.00           O
ATOM   3867  N   ALA A 262      37.067  38.464  55.980  1.00  0.00           N
ATOM   3868  H   ALA A 262      37.185  37.553  55.556  1.00  0.00           H
ATOM   3869  CA  ALA A 262      38.096  39.493  55.836  1.00  0.00           C
ATOM   3870  HA  ALA A 262      38.177  40.011  56.792  1.00  0.00           H
ATOM   3871  CB  ALA A 262      39.369  38.797  55.404  1.00  0.00           C
ATOM   3872  HB1 ALA A 262      40.226  39.435  55.223  1.00  0.00           H
ATOM   3873  HB2 ALA A 262      39.600  38.105  56.220  1.00  0.00           H
ATOM   3874  HB3 ALA A 262      39.203  38.210  54.495  1.00  0.00           H
ATOM   3875  C   ALA A 262      37.755  40.618  54.860  1.00  0.00           C
ATOM   3876  O   ALA A 262      38.245  41.778  54.978  1.00  0.00           O
ATOM   3877  N   GLY A 263      36.913  40.362  53.839  1.00  0.00           N
ATOM   3878  H   GLY A 263      36.652  39.395  53.730  1.00  0.00           H
ATOM   3879  CA  GLY A 263      36.332  41.299  52.825  1.00  0.00           C
ATOM   3880  HA1 GLY A 263      36.675  42.292  53.121  1.00  0.00           H
ATOM   3881  HA2 GLY A 263      35.253  41.192  52.935  1.00  0.00           H
ATOM   3882  C   GLY A 263      36.623  40.949  51.386  1.00  0.00           C
ATOM   3883  O   GLY A 263      36.114  41.635  50.517  1.00  0.00           O
ATOM   3884  N   ALA A 264      37.438  39.914  51.189  1.00  0.00           N
ATOM   3885  H   ALA A 264      37.579  39.224  51.911  1.00  0.00           H
ATOM   3886  CA  ALA A 264      38.017  39.649  49.897  1.00  0.00           C
ATOM   3887  HA  ALA A 264      38.174  40.589  49.371  1.00  0.00           H
ATOM   3888  CB  ALA A 264      39.345  39.030  49.951  1.00  0.00           C
ATOM   3889  HB1 ALA A 264      39.683  38.485  49.075  1.00  0.00           H
ATOM   3890  HB2 ALA A 264      39.985  39.866  50.239  1.00  0.00           H
ATOM   3891  HB3 ALA A 264      39.446  38.308  50.760  1.00  0.00           H
ATOM   3892  C   ALA A 264      37.087  38.725  49.040  1.00  0.00           C
ATOM   3893  O   ALA A 264      37.564  38.103  48.067  1.00  0.00           O
ATOM   3894  N   GLY A 265      35.787  38.543  49.315  1.00  0.00           N
ATOM   3895  H   GLY A 265      35.334  39.168  49.965  1.00  0.00           H
ATOM   3896  CA  GLY A 265      34.913  37.727  48.483  1.00  0.00           C
ATOM   3897  HA1 GLY A 265      33.956  37.810  48.992  1.00  0.00           H
ATOM   3898  HA2 GLY A 265      35.212  36.677  48.587  1.00  0.00           H
ATOM   3899  C   GLY A 265      34.740  38.152  47.025  1.00  0.00           C
ATOM   3900  O   GLY A 265      34.394  39.342  46.850  1.00  0.00           O
ATOM   3901  N   LEU A 266      34.773  37.362  45.989  1.00  0.00           N
ATOM   3902  H   LEU A 266      34.540  37.772  45.094  1.00  0.00           H
ATOM   3903  CA  LEU A 266      35.579  36.102  45.897  1.00  0.00           C
ATOM   3904  HA  LEU A 266      36.247  36.075  46.755  1.00  0.00           H
ATOM   3905  CB  LEU A 266      34.788  34.804  46.031  1.00  0.00           C
ATOM   3906  HB1 LEU A 266      34.294  34.563  45.080  1.00  0.00           H
ATOM   3907  HB2 LEU A 266      33.966  34.934  46.731  1.00  0.00           H
ATOM   3908  CG  LEU A 266      35.650  33.602  46.564  1.00  0.00           C
ATOM   3909  HG  LEU A 266      36.208  33.924  47.446  1.00  0.00           H
ATOM   3910  CD1 LEU A 266      34.686  32.488  46.974  1.00  0.00           C
ATOM   3911 1HD1 LEU A 266      33.986  32.932  47.678  1.00  0.00           H
ATOM   3912 2HD1 LEU A 266      34.163  32.116  46.093  1.00  0.00           H
ATOM   3913 3HD1 LEU A 266      35.179  31.708  47.567  1.00  0.00           H
ATOM   3914  CD2 LEU A 266      36.485  32.972  45.458  1.00  0.00           C
ATOM   3915 1HD2 LEU A 266      37.206  33.647  44.989  1.00  0.00           H
ATOM   3916 2HD2 LEU A 266      37.035  32.150  45.914  1.00  0.00           H
ATOM   3917 3HD2 LEU A 266      35.843  32.521  44.700  1.00  0.00           H
ATOM   3918  C   LEU A 266      36.406  36.220  44.696  1.00  0.00           C
ATOM   3919  O   LEU A 266      37.482  36.847  44.773  1.00  0.00           O
ATOM   3920  N   SER A 267      36.148  35.472  43.553  1.00  0.00           N
ATOM   3921  H   SER A 267      35.224  35.095  43.437  1.00  0.00           H
ATOM   3922  CA  SER A 267      37.117  35.318  42.369  1.00  0.00           C
ATOM   3923  HA  SER A 267      38.020  34.896  42.802  1.00  0.00           H
ATOM   3924  CB  SER A 267      36.431  34.371  41.392  1.00  0.00           C
ATOM   3925  HB1 SER A 267      37.037  34.245  40.496  1.00  0.00           H
ATOM   3926  HB2 SER A 267      35.513  34.879  41.073  1.00  0.00           H
ATOM   3927  OG  SER A 267      36.137  33.090  41.895  1.00  0.00           O
ATOM   3928  HG  SER A 267      35.392  33.245  42.492  1.00  0.00           H
ATOM   3929  C   SER A 267      37.675  36.565  41.681  1.00  0.00           C
ATOM   3930  O   SER A 267      38.596  36.460  40.880  1.00  0.00           O
ATOM   3931  N   SER A 268      37.247  37.764  41.962  1.00  0.00           N
ATOM   3932  H   SER A 268      36.450  37.723  42.587  1.00  0.00           H
ATOM   3933  CA  SER A 268      37.752  39.124  41.570  1.00  0.00           C
ATOM   3934  HA  SER A 268      38.431  39.114  40.715  1.00  0.00           H
ATOM   3935  CB  SER A 268      36.575  39.956  41.136  1.00  0.00           C
ATOM   3936  HB1 SER A 268      36.050  39.442  40.336  1.00  0.00           H
ATOM   3937  HB2 SER A 268      36.936  40.887  40.691  1.00  0.00           H
ATOM   3938  OG  SER A 268      35.697  40.247  42.215  1.00  0.00           O
ATOM   3939  HG  SER A 268      35.225  39.413  42.305  1.00  0.00           H
ATOM   3940  C   SER A 268      38.693  39.762  42.602  1.00  0.00           C
ATOM   3941  O   SER A 268      39.552  40.551  42.201  1.00  0.00           O
ATOM   3942  N   LEU A 269      38.588  39.432  43.857  1.00  0.00           N
ATOM   3943  H   LEU A 269      37.885  38.697  43.867  1.00  0.00           H
ATOM   3944  CA  LEU A 269      39.071  40.114  44.989  1.00  0.00           C
ATOM   3945  HA  LEU A 269      39.614  40.954  44.558  1.00  0.00           H
ATOM   3946  CB  LEU A 269      37.963  40.743  45.780  1.00  0.00           C
ATOM   3947  HB1 LEU A 269      37.393  39.946  46.260  1.00  0.00           H
ATOM   3948  HB2 LEU A 269      37.316  41.217  45.047  1.00  0.00           H
ATOM   3949  CG  LEU A 269      38.451  41.733  46.863  1.00  0.00           C
ATOM   3950  HG  LEU A 269      39.090  41.314  47.639  1.00  0.00           H
ATOM   3951  CD1 LEU A 269      39.425  42.840  46.285  1.00  0.00           C
ATOM   3952 1HD1 LEU A 269      39.490  43.677  46.974  1.00  0.00           H
ATOM   3953 2HD1 LEU A 269      40.449  42.525  46.077  1.00  0.00           H
ATOM   3954 3HD1 LEU A 269      38.957  43.171  45.354  1.00  0.00           H
ATOM   3955  CD2 LEU A 269      37.275  42.441  47.518  1.00  0.00           C
ATOM   3956 1HD2 LEU A 269      36.543  41.759  47.958  1.00  0.00           H
ATOM   3957 2HD2 LEU A 269      37.746  43.051  48.277  1.00  0.00           H
ATOM   3958 3HD2 LEU A 269      36.763  43.132  46.836  1.00  0.00           H
ATOM   3959  C   LEU A 269      40.129  39.351  45.793  1.00  0.00           C
ATOM   3960  O   LEU A 269      41.172  39.902  46.134  1.00  0.00           O
ATOM   3961  N   CYS A 270      39.893  38.051  46.141  1.00  0.00           N
ATOM   3962  H   CYS A 270      39.013  37.650  45.831  1.00  0.00           H
ATOM   3963  CA  CYS A 270      40.840  37.316  46.884  1.00  0.00           C
ATOM   3964  HA  CYS A 270      41.207  37.870  47.753  1.00  0.00           H
ATOM   3965  CB  CYS A 270      40.189  36.060  47.553  1.00  0.00           C
ATOM   3966  HB1 CYS A 270      39.352  36.360  48.184  1.00  0.00           H
ATOM   3967  HB2 CYS A 270      40.968  35.558  48.123  1.00  0.00           H
ATOM   3968  SG  CYS A 270      39.554  34.750  46.509  1.00  0.00           S
ATOM   3969  HG  CYS A 270      38.588  35.462  45.933  1.00  0.00           H
ATOM   3970  C   CYS A 270      42.146  36.838  46.186  1.00  0.00           C
ATOM   3971  O   CYS A 270      42.951  36.339  46.962  1.00  0.00           O
ATOM   3972  N   LEU A 271      42.271  36.846  44.848  1.00  0.00           N
ATOM   3973  H   LEU A 271      41.536  37.256  44.293  1.00  0.00           H
ATOM   3974  CA  LEU A 271      43.373  36.282  44.025  1.00  0.00           C
ATOM   3975  HA  LEU A 271      44.315  36.299  44.574  1.00  0.00           H
ATOM   3976  CB  LEU A 271      43.089  34.795  43.804  1.00  0.00           C
ATOM   3977  HB1 LEU A 271      42.720  34.382  44.752  1.00  0.00           H
ATOM   3978  HB2 LEU A 271      44.058  34.297  43.756  1.00  0.00           H
ATOM   3979  CG  LEU A 271      42.198  34.358  42.627  1.00  0.00           C
ATOM   3980  HG  LEU A 271      42.680  34.727  41.714  1.00  0.00           H
ATOM   3981  CD1 LEU A 271      42.258  32.804  42.478  1.00  0.00           C
ATOM   3982 1HD1 LEU A 271      41.881  32.289  43.362  1.00  0.00           H
ATOM   3983 2HD1 LEU A 271      41.653  32.499  41.616  1.00  0.00           H
ATOM   3984 3HD1 LEU A 271      43.307  32.507  42.446  1.00  0.00           H
ATOM   3985  CD2 LEU A 271      40.792  34.887  42.634  1.00  0.00           C
ATOM   3986 1HD2 LEU A 271      40.255  34.512  41.770  1.00  0.00           H
ATOM   3987 2HD2 LEU A 271      40.310  34.518  43.547  1.00  0.00           H
ATOM   3988 3HD2 LEU A 271      40.877  35.970  42.611  1.00  0.00           H
ATOM   3989  C   LEU A 271      43.707  37.049  42.767  1.00  0.00           C
ATOM   3990  O   LEU A 271      42.871  37.820  42.288  1.00  0.00           O
ATOM   3991  N   VAL A 272      44.919  36.886  42.266  1.00  0.00           N
ATOM   3992  H   VAL A 272      45.631  36.246  42.584  1.00  0.00           H
ATOM   3993  CA  VAL A 272      45.395  37.623  41.089  1.00  0.00           C
ATOM   3994  HA  VAL A 272      44.517  38.025  40.579  1.00  0.00           H
ATOM   3995  CB  VAL A 272      46.279  38.770  41.559  1.00  0.00           C
ATOM   3996  HB  VAL A 272      47.012  38.334  42.242  1.00  0.00           H
ATOM   3997  CG1 VAL A 272      47.134  39.430  40.461  1.00  0.00           C
ATOM   3998 1HG1 VAL A 272      47.871  38.731  40.089  1.00  0.00           H
ATOM   3999 2HG1 VAL A 272      46.509  39.748  39.623  1.00  0.00           H
ATOM   4000 3HG1 VAL A 272      47.719  40.261  40.857  1.00  0.00           H
ATOM   4001  CG2 VAL A 272      45.423  39.862  42.159  1.00  0.00           C
ATOM   4002 1HG2 VAL A 272      45.973  40.757  42.447  1.00  0.00           H
ATOM   4003 2HG2 VAL A 272      44.597  40.161  41.517  1.00  0.00           H
ATOM   4004 3HG2 VAL A 272      45.025  39.451  43.087  1.00  0.00           H
ATOM   4005  C   VAL A 272      46.005  36.651  40.180  1.00  0.00           C
ATOM   4006  O   VAL A 272      46.955  35.904  40.487  1.00  0.00           O
ATOM   4007  N   LEU A 273      45.571  36.673  38.925  1.00  0.00           N
ATOM   4008  H   LEU A 273      44.770  37.250  38.699  1.00  0.00           H
ATOM   4009  CA  LEU A 273      46.048  35.706  37.896  1.00  0.00           C
ATOM   4010  HA  LEU A 273      46.429  34.831  38.433  1.00  0.00           H
ATOM   4011  CB  LEU A 273      44.839  35.217  37.001  1.00  0.00           C
ATOM   4012  HB1 LEU A 273      44.546  35.986  36.285  1.00  0.00           H
ATOM   4013  HB2 LEU A 273      44.010  35.017  37.683  1.00  0.00           H
ATOM   4014  CG  LEU A 273      45.125  33.976  36.044  1.00  0.00           C
ATOM   4015  HG  LEU A 273      45.956  34.127  35.356  1.00  0.00           H
ATOM   4016  CD1 LEU A 273      45.530  32.773  36.920  1.00  0.00           C
ATOM   4017 1HD1 LEU A 273      46.456  32.964  37.455  1.00  0.00           H
ATOM   4018 2HD1 LEU A 273      44.756  32.694  37.682  1.00  0.00           H
ATOM   4019 3HD1 LEU A 273      45.533  31.829  36.363  1.00  0.00           H
ATOM   4020  CD2 LEU A 273      43.938  33.616  35.168  1.00  0.00           C
ATOM   4021 1HD2 LEU A 273      43.026  33.372  35.714  1.00  0.00           H
ATOM   4022 2HD2 LEU A 273      43.715  34.361  34.410  1.00  0.00           H
ATOM   4023 3HD2 LEU A 273      44.127  32.780  34.497  1.00  0.00           H
ATOM   4024  C   LEU A 273      47.086  36.424  37.058  1.00  0.00           C
ATOM   4025  O   LEU A 273      47.035  37.632  36.844  1.00  0.00           O
ATOM   4026  N   SER A 274      48.047  35.676  36.537  1.00  0.00           N
ATOM   4027  H   SER A 274      47.927  34.694  36.706  1.00  0.00           H
ATOM   4028  CA  SER A 274      49.082  36.064  35.527  1.00  0.00           C
ATOM   4029  HA  SER A 274      49.152  37.152  35.467  1.00  0.00           H
ATOM   4030  CB  SER A 274      50.491  35.669  36.023  1.00  0.00           C
ATOM   4031  HB1 SER A 274      50.711  34.620  35.811  1.00  0.00           H
ATOM   4032  HB2 SER A 274      50.475  35.767  37.104  1.00  0.00           H
ATOM   4033  OG  SER A 274      51.459  36.540  35.471  1.00  0.00           O
ATOM   4034  HG  SER A 274      52.020  35.937  34.965  1.00  0.00           H
ATOM   4035  C   SER A 274      48.807  35.410  34.132  1.00  0.00           C
ATOM   4036  O   SER A 274      48.882  34.183  33.879  1.00  0.00           O
ATOM   4037  N   THR A 275      48.400  36.238  33.187  1.00  0.00           N
ATOM   4038  H   THR A 275      48.206  37.199  33.453  1.00  0.00           H
ATOM   4039  CA  THR A 275      47.695  35.877  31.979  1.00  0.00           C
ATOM   4040  HA  THR A 275      47.378  34.833  31.991  1.00  0.00           H
ATOM   4041  CB  THR A 275      46.417  36.705  31.726  1.00  0.00           C
ATOM   4042  HB  THR A 275      46.235  36.755  30.656  1.00  0.00           H
ATOM   4043  CG2 THR A 275      45.266  35.980  32.380  1.00  0.00           C
ATOM   4044 1HG2 THR A 275      44.320  36.458  32.124  1.00  0.00           H
ATOM   4045 2HG2 THR A 275      45.054  35.009  31.927  1.00  0.00           H
ATOM   4046 3HG2 THR A 275      45.627  35.877  33.405  1.00  0.00           H
ATOM   4047  OG1 THR A 275      46.600  37.987  32.263  1.00  0.00           O
ATOM   4048  HG1 THR A 275      45.725  38.318  32.057  1.00  0.00           H
ATOM   4049  C   THR A 275      48.642  36.066  30.794  1.00  0.00           C
ATOM   4050  O   THR A 275      49.580  36.859  30.818  1.00  0.00           O
ATOM   4051  N   ARG A 276      48.366  35.309  29.712  1.00  0.00           N
ATOM   4052  H   ARG A 276      47.802  34.508  29.929  1.00  0.00           H
ATOM   4053  CA  ARG A 276      48.850  35.456  28.271  1.00  0.00           C
ATOM   4054  HA  ARG A 276      49.112  36.511  28.174  1.00  0.00           H
ATOM   4055  CB  ARG A 276      50.071  34.501  27.967  1.00  0.00           C
ATOM   4056  HB1 ARG A 276      49.653  33.515  27.756  1.00  0.00           H
ATOM   4057  HB2 ARG A 276      50.667  34.386  28.876  1.00  0.00           H
ATOM   4058  CG  ARG A 276      50.849  35.035  26.818  1.00  0.00           C
ATOM   4059  HG1 ARG A 276      51.053  36.091  27.015  1.00  0.00           H
ATOM   4060  HG2 ARG A 276      50.191  35.013  25.950  1.00  0.00           H
ATOM   4061  CD  ARG A 276      52.173  34.320  26.461  1.00  0.00           C
ATOM   4062  HD1 ARG A 276      52.562  34.917  25.648  1.00  0.00           H
ATOM   4063  HD2 ARG A 276      51.956  33.282  26.207  1.00  0.00           H
ATOM   4064  NE  ARG A 276      53.131  34.287  27.540  1.00  0.00           N
ATOM   4065  HE  ARG A 276      53.483  33.368  27.802  1.00  0.00           H
ATOM   4066  CZ  ARG A 276      53.554  35.288  28.238  1.00  0.00           C
ATOM   4067  NH1 ARG A 276      54.116  35.051  29.372  1.00  0.00           N
ATOM   4068 1HH1 ARG A 276      54.375  34.098  29.580  1.00  0.00           H
ATOM   4069 2HH1 ARG A 276      54.478  35.758  30.003  1.00  0.00           H
ATOM   4070  NH2 ARG A 276      53.479  36.499  27.851  1.00  0.00           N
ATOM   4071 1HH2 ARG A 276      52.949  36.686  27.013  1.00  0.00           H
ATOM   4072 2HH2 ARG A 276      54.157  37.191  28.159  1.00  0.00           H
ATOM   4073  C   ARG A 276      47.699  35.282  27.296  1.00  0.00           C
ATOM   4074  OC1 ARG A 276      46.725  36.071  27.351  1.00  0.00           O
ATOM   4075  OC2 ARG A 276      47.777  34.438  26.365  1.00  0.00           O
ATOM   4076  H01 UNK B 277      38.431  46.681  45.778  1.00  0.00            
ATOM   4077  H06 UNK B 277      33.716  42.531  47.997  1.00  0.00            
ATOM   4078  H04 UNK B 277      32.308  41.892  47.616  1.00  0.00            
ATOM   4079  H03 UNK B 277      38.146  48.167  44.978  1.00  0.00            
ATOM   4080  H05 UNK B 277      33.649  41.047  47.171  1.00  0.00            
ATOM   4081  H02 UNK B 277      37.918  46.712  44.295  1.00  0.00            
ATOM   4082  O   UNK B 277      36.832  49.289  46.976  1.00  0.00            
ATOM   4083  O1  UNK B 277      35.516  47.880  47.900  1.00  0.00            
ATOM   4084  N   UNK B 277      37.789  47.218  45.181  1.00  0.00            
ATOM   4085  N1  UNK B 277      34.434  43.353  45.826  1.00  0.00            
ATOM   4086  N2  UNK B 277      32.441  42.179  45.098  1.00  0.00            
ATOM   4087  N3  UNK B 277      33.262  41.992  47.240  1.00  0.00            
ATOM   4088  C   UNK B 277      35.543  46.029  45.819  1.00  0.00            
ATOM   4089  C1  UNK B 277      35.837  45.075  44.680  1.00  0.00            
ATOM   4090  C2  UNK B 277      36.345  47.340  45.660  1.00  0.00            
ATOM   4091  C3  UNK B 277      34.741  43.954  44.525  1.00  0.00            
ATOM   4092  C4  UNK B 277      36.175  48.240  46.917  1.00  0.00            
ATOM   4093  C5  UNK B 277      33.286  42.797  46.046  1.00  0.00            
ATOM   4094  C6  UNK B 277      31.101  42.661  44.933  1.00  0.00            
ATOM   4095  C7  UNK B 277      32.844  41.020  44.290  1.00  0.00            
ATOM   4096  H   UNK B 277      35.899  45.576  46.746  1.00  0.00            
ATOM   4097  H1  UNK B 277      34.473  46.270  45.895  1.00  0.00            
ATOM   4098  H2  UNK B 277      35.896  45.541  43.688  1.00  0.00            
ATOM   4099  H3  UNK B 277      36.822  44.674  44.964  1.00  0.00            
ATOM   4100  H4  UNK B 277      35.822  47.920  44.903  1.00  0.00            
ATOM   4101  H5  UNK B 277      33.840  44.326  44.009  1.00  0.00            
ATOM   4102  H6  UNK B 277      35.122  43.216  43.813  1.00  0.00            
ATOM   4103  H7  UNK B 277      30.621  42.283  44.024  1.00  0.00            
ATOM   4104  H8  UNK B 277      31.136  43.758  44.953  1.00  0.00            
ATOM   4105  H9  UNK B 277      30.484  42.349  45.787  1.00  0.00            
ATOM   4106  H10 UNK B 277      32.830  40.093  44.880  1.00  0.00            
ATOM   4107  H11 UNK B 277      33.804  41.111  43.759  1.00  0.00            
ATOM   4108  H12 UNK B 277      32.061  40.815  43.567  1.00  0.00            
END
