# Supplementary material for: A multicentric consortium study demonstrates that dimethylarginine dimethylaminohydrolase 2 is not a dimethylarginine dimethylaminohydrolase
Source: Nat Commun. 2023 Jun 9;14:3392. doi: 10.1038/s41467-023-38467-9 (PMC10256801; doi:10.1038/s41467-023-38467-9)
Supplement: Supplementary file 9 — Source Data [file 41467_2023_38467_MOESM9_ESM.zip › Source Data/File 18.6_DDAH2-ModelA-MDS-poseC-final-3.pdb]

CRYST1   80.193   80.193   80.193  90.00  90.00  90.00 P 1           1
ATOM      1  N   GLY A   1      42.841  39.057  21.677  1.00  0.00           N
ATOM      2  H1  GLY A   1      43.006  39.983  22.026  1.00  0.00           H
ATOM      3  H2  GLY A   1      42.593  39.138  20.696  1.00  0.00           H
ATOM      4  H3  GLY A   1      41.996  38.790  22.160  1.00  0.00           H
ATOM      5  CA  GLY A   1      43.918  38.075  21.951  1.00  0.00           C
ATOM      6  HA1 GLY A   1      44.890  38.395  21.579  1.00  0.00           H
ATOM      7  HA2 GLY A   1      43.719  37.139  21.429  1.00  0.00           H
ATOM      8  C   GLY A   1      44.081  37.881  23.400  1.00  0.00           C
ATOM      9  O   GLY A   1      44.822  38.603  24.030  1.00  0.00           O
ATOM     10  N   LEU A   2      43.430  36.791  23.945  1.00  0.00           N
ATOM     11  H   LEU A   2      42.991  36.123  23.337  1.00  0.00           H
ATOM     12  CA  LEU A   2      43.513  36.473  25.436  1.00  0.00           C
ATOM     13  HA  LEU A   2      43.636  37.403  25.995  1.00  0.00           H
ATOM     14  CB  LEU A   2      42.215  35.662  25.782  1.00  0.00           C
ATOM     15  HB1 LEU A   2      42.291  34.643  25.415  1.00  0.00           H
ATOM     16  HB2 LEU A   2      41.304  36.072  25.344  1.00  0.00           H
ATOM     17  CG  LEU A   2      41.997  35.581  27.229  1.00  0.00           C
ATOM     18  HG  LEU A   2      42.904  35.352  27.773  1.00  0.00           H
ATOM     19  CD1 LEU A   2      41.526  36.895  27.839  1.00  0.00           C
ATOM     20 1HD1 LEU A   2      42.273  37.677  27.734  1.00  0.00           H
ATOM     21 2HD1 LEU A   2      40.525  37.230  27.560  1.00  0.00           H
ATOM     22 3HD1 LEU A   2      41.499  36.750  28.925  1.00  0.00           H
ATOM     23  CD2 LEU A   2      41.059  34.443  27.624  1.00  0.00           C
ATOM     24 1HD2 LEU A   2      41.403  33.502  27.208  1.00  0.00           H
ATOM     25 2HD2 LEU A   2      40.988  34.216  28.683  1.00  0.00           H
ATOM     26 3HD2 LEU A   2      40.070  34.705  27.272  1.00  0.00           H
ATOM     27  C   LEU A   2      44.855  35.668  25.710  1.00  0.00           C
ATOM     28  O   LEU A   2      45.361  35.602  26.852  1.00  0.00           O
ATOM     29  N   GLY A   3      45.387  34.982  24.715  1.00  0.00           N
ATOM     30  H   GLY A   3      44.867  35.038  23.853  1.00  0.00           H
ATOM     31  CA  GLY A   3      46.675  34.249  24.730  1.00  0.00           C
ATOM     32  HA1 GLY A   3      47.493  34.934  24.930  1.00  0.00           H
ATOM     33  HA2 GLY A   3      46.946  33.820  23.765  1.00  0.00           H
ATOM     34  C   GLY A   3      46.668  33.009  25.735  1.00  0.00           C
ATOM     35  O   GLY A   3      45.859  32.088  25.630  1.00  0.00           O
ATOM     36  N   ARG A   4      47.670  33.051  26.593  1.00  0.00           N
ATOM     37  H   ARG A   4      48.219  33.903  26.572  1.00  0.00           H
ATOM     38  CA  ARG A   4      48.028  31.921  27.448  1.00  0.00           C
ATOM     39  HA  ARG A   4      47.132  31.303  27.565  1.00  0.00           H
ATOM     40  CB  ARG A   4      49.175  31.075  26.864  1.00  0.00           C
ATOM     41  HB1 ARG A   4      48.871  30.575  25.942  1.00  0.00           H
ATOM     42  HB2 ARG A   4      49.443  30.289  27.564  1.00  0.00           H
ATOM     43  CG  ARG A   4      50.394  31.987  26.551  1.00  0.00           C
ATOM     44  HG1 ARG A   4      50.794  32.481  27.439  1.00  0.00           H
ATOM     45  HG2 ARG A   4      50.034  32.742  25.848  1.00  0.00           H
ATOM     46  CD  ARG A   4      51.499  31.138  25.903  1.00  0.00           C
ATOM     47  HD1 ARG A   4      51.213  31.029  24.865  1.00  0.00           H
ATOM     48  HD2 ARG A   4      51.556  30.140  26.350  1.00  0.00           H
ATOM     49  NE  ARG A   4      52.825  31.725  25.938  1.00  0.00           N
ATOM     50  HE  ARG A   4      53.003  32.311  25.140  1.00  0.00           H
ATOM     51  CZ  ARG A   4      53.772  31.630  26.924  1.00  0.00           C
ATOM     52  NH1 ARG A   4      54.845  32.266  26.869  1.00  0.00           N
ATOM     53 1HH1 ARG A   4      55.025  32.949  26.144  1.00  0.00           H
ATOM     54 2HH1 ARG A   4      55.519  32.251  27.625  1.00  0.00           H
ATOM     55  NH2 ARG A   4      53.592  30.817  27.960  1.00  0.00           N
ATOM     56 1HH2 ARG A   4      52.739  30.270  28.001  1.00  0.00           H
ATOM     57 2HH2 ARG A   4      54.227  30.808  28.740  1.00  0.00           H
ATOM     58  C   ARG A   4      48.311  32.468  28.854  1.00  0.00           C
ATOM     59  O   ARG A   4      48.840  33.553  29.048  1.00  0.00           O
ATOM     60  N   CYS A   5      48.018  31.625  29.779  1.00  0.00           N
ATOM     61  H   CYS A   5      47.439  30.840  29.514  1.00  0.00           H
ATOM     62  CA  CYS A   5      48.370  31.634  31.209  1.00  0.00           C
ATOM     63  HA  CYS A   5      48.972  32.532  31.320  1.00  0.00           H
ATOM     64  CB  CYS A   5      47.072  31.707  32.092  1.00  0.00           C
ATOM     65  HB1 CYS A   5      46.527  30.770  32.040  1.00  0.00           H
ATOM     66  HB2 CYS A   5      46.426  32.421  31.572  1.00  0.00           H
ATOM     67  SG  CYS A   5      47.319  32.487  33.670  1.00  0.00           S
ATOM     68  HG  CYS A   5      46.536  33.489  33.269  1.00  0.00           H
ATOM     69  C   CYS A   5      49.302  30.438  31.713  1.00  0.00           C
ATOM     70  O   CYS A   5      49.574  29.482  31.026  1.00  0.00           O
ATOM     71  N   SER A   6      49.896  30.615  32.890  1.00  0.00           N
ATOM     72  H   SER A   6      49.628  31.468  33.354  1.00  0.00           H
ATOM     73  CA  SER A   6      51.097  29.918  33.416  1.00  0.00           C
ATOM     74  HA  SER A   6      51.108  28.864  33.120  1.00  0.00           H
ATOM     75  CB  SER A   6      52.355  30.625  32.841  1.00  0.00           C
ATOM     76  HB1 SER A   6      53.203  30.004  33.150  1.00  0.00           H
ATOM     77  HB2 SER A   6      52.414  31.620  33.275  1.00  0.00           H
ATOM     78  OG  SER A   6      52.385  30.713  31.410  1.00  0.00           O
ATOM     79  HG  SER A   6      53.275  30.675  31.043  1.00  0.00           H
ATOM     80  C   SER A   6      51.445  29.841  34.896  1.00  0.00           C
ATOM     81  O   SER A   6      51.985  28.885  35.355  1.00  0.00           O
ATOM     82  N   HIS A   7      50.985  30.980  35.512  1.00  0.00           N
ATOM     83  H   HIS A   7      50.486  31.637  34.917  1.00  0.00           H
ATOM     84  CA  HIS A   7      51.333  31.297  36.907  1.00  0.00           C
ATOM     85  HA  HIS A   7      51.456  30.329  37.395  1.00  0.00           H
ATOM     86  CB  HIS A   7      52.627  32.210  37.013  1.00  0.00           C
ATOM     87  HB1 HIS A   7      52.794  32.426  38.066  1.00  0.00           H
ATOM     88  HB2 HIS A   7      52.619  33.088  36.379  1.00  0.00           H
ATOM     89  CG  HIS A   7      53.858  31.403  36.600  1.00  0.00           C
ATOM     90  ND1 HIS A   7      54.266  31.205  35.292  1.00  0.00           N
ATOM     91  CE1 HIS A   7      55.229  30.241  35.391  1.00  0.00           C
ATOM     92  HE1 HIS A   7      55.847  29.851  34.602  1.00  0.00           H
ATOM     93  NE2 HIS A   7      55.348  29.810  36.681  1.00  0.00           N
ATOM     94  HE2 HIS A   7      55.965  29.066  36.984  1.00  0.00           H
ATOM     95  CD2 HIS A   7      54.528  30.618  37.451  1.00  0.00           C
ATOM     96  HD2 HIS A   7      54.423  30.507  38.524  1.00  0.00           H
ATOM     97  C   HIS A   7      50.231  32.073  37.603  1.00  0.00           C
ATOM     98  O   HIS A   7      49.304  32.553  36.998  1.00  0.00           O
ATOM     99  N   ALA A   8      50.392  32.048  38.977  1.00  0.00           N
ATOM    100  H   ALA A   8      51.173  31.523  39.350  1.00  0.00           H
ATOM    101  CA  ALA A   8      49.530  32.506  39.991  1.00  0.00           C
ATOM    102  HA  ALA A   8      48.878  33.317  39.666  1.00  0.00           H
ATOM    103  CB  ALA A   8      48.592  31.285  40.289  1.00  0.00           C
ATOM    104  HB1 ALA A   8      47.679  31.645  40.773  1.00  0.00           H
ATOM    105  HB2 ALA A   8      48.219  30.967  39.317  1.00  0.00           H
ATOM    106  HB3 ALA A   8      49.114  30.544  40.894  1.00  0.00           H
ATOM    107  C   ALA A   8      50.235  33.051  41.271  1.00  0.00           C
ATOM    108  O   ALA A   8      51.357  32.755  41.544  1.00  0.00           O
ATOM    109  N   LEU A   9      49.510  33.856  42.083  1.00  0.00           N
ATOM    110  H   LEU A   9      48.552  34.047  41.841  1.00  0.00           H
ATOM    111  CA  LEU A   9      49.924  34.482  43.393  1.00  0.00           C
ATOM    112  HA  LEU A   9      50.680  33.860  43.872  1.00  0.00           H
ATOM    113  CB  LEU A   9      50.492  35.907  43.098  1.00  0.00           C
ATOM    114  HB1 LEU A   9      49.844  36.326  42.325  1.00  0.00           H
ATOM    115  HB2 LEU A   9      51.416  35.829  42.524  1.00  0.00           H
ATOM    116  CG  LEU A   9      50.762  36.842  44.244  1.00  0.00           C
ATOM    117  HG  LEU A   9      49.916  36.734  44.916  1.00  0.00           H
ATOM    118  CD1 LEU A   9      52.000  36.412  44.977  1.00  0.00           C
ATOM    119 1HD1 LEU A   9      52.030  35.333  45.095  1.00  0.00           H
ATOM    120 2HD1 LEU A   9      52.931  36.500  44.418  1.00  0.00           H
ATOM    121 3HD1 LEU A   9      52.125  36.818  45.973  1.00  0.00           H
ATOM    122  CD2 LEU A   9      50.986  38.272  43.676  1.00  0.00           C
ATOM    123 1HD2 LEU A   9      50.009  38.666  43.418  1.00  0.00           H
ATOM    124 2HD2 LEU A   9      51.382  38.920  44.455  1.00  0.00           H
ATOM    125 3HD2 LEU A   9      51.634  38.250  42.791  1.00  0.00           H
ATOM    126  C   LEU A   9      48.667  34.573  44.291  1.00  0.00           C
ATOM    127  O   LEU A   9      47.544  34.800  43.814  1.00  0.00           O
ATOM    128  N   ILE A  10      48.965  34.440  45.617  1.00  0.00           N
ATOM    129  H   ILE A  10      49.919  34.195  45.852  1.00  0.00           H
ATOM    130  CA  ILE A  10      47.996  34.530  46.711  1.00  0.00           C
ATOM    131  HA  ILE A  10      47.217  35.167  46.303  1.00  0.00           H
ATOM    132  CB  ILE A  10      47.285  33.176  46.998  1.00  0.00           C
ATOM    133  HB  ILE A  10      46.675  33.499  47.847  1.00  0.00           H
ATOM    134  CG2 ILE A  10      46.464  32.671  45.769  1.00  0.00           C
ATOM    135 1HG2 ILE A  10      45.971  31.721  45.994  1.00  0.00           H
ATOM    136 2HG2 ILE A  10      45.670  33.301  45.372  1.00  0.00           H
ATOM    137 3HG2 ILE A  10      47.087  32.453  44.900  1.00  0.00           H
ATOM    138  CG1 ILE A  10      48.309  32.183  47.628  1.00  0.00           C
ATOM    139 1HG1 ILE A  10      48.802  32.698  48.457  1.00  0.00           H
ATOM    140 2HG1 ILE A  10      49.061  31.906  46.887  1.00  0.00           H
ATOM    141  CD  ILE A  10      47.733  30.817  48.145  1.00  0.00           C
ATOM    142  HD1 ILE A  10      46.971  30.802  48.930  1.00  0.00           H
ATOM    143  HD2 ILE A  10      47.277  30.298  47.310  1.00  0.00           H
ATOM    144  HD3 ILE A  10      48.575  30.258  48.547  1.00  0.00           H
ATOM    145  C   ILE A  10      48.700  35.173  47.981  1.00  0.00           C
ATOM    146  O   ILE A  10      49.910  35.411  47.999  1.00  0.00           O
ATOM    147  N   ARG A  11      47.952  35.424  49.094  1.00  0.00           N
ATOM    148  H   ARG A  11      46.975  35.187  49.095  1.00  0.00           H
ATOM    149  CA  ARG A  11      48.521  35.804  50.419  1.00  0.00           C
ATOM    150  HA  ARG A  11      49.533  35.428  50.568  1.00  0.00           H
ATOM    151  CB  ARG A  11      48.602  37.359  50.498  1.00  0.00           C
ATOM    152  HB1 ARG A  11      47.650  37.811  50.203  1.00  0.00           H
ATOM    153  HB2 ARG A  11      49.332  37.651  49.747  1.00  0.00           H
ATOM    154  CG  ARG A  11      49.146  37.939  51.871  1.00  0.00           C
ATOM    155  HG1 ARG A  11      50.052  37.381  52.100  1.00  0.00           H
ATOM    156  HG2 ARG A  11      48.452  37.669  52.672  1.00  0.00           H
ATOM    157  CD  ARG A  11      49.473  39.412  51.774  1.00  0.00           C
ATOM    158  HD1 ARG A  11      48.518  39.847  52.059  1.00  0.00           H
ATOM    159  HD2 ARG A  11      49.804  39.707  50.783  1.00  0.00           H
ATOM    160  NE  ARG A  11      50.464  39.721  52.768  1.00  0.00           N
ATOM    161  HE  ARG A  11      50.598  39.067  53.538  1.00  0.00           H
ATOM    162  CZ  ARG A  11      51.260  40.752  52.780  1.00  0.00           C
ATOM    163  NH1 ARG A  11      51.163  41.707  51.935  1.00  0.00           N
ATOM    164 1HH1 ARG A  11      50.421  41.752  51.255  1.00  0.00           H
ATOM    165 2HH1 ARG A  11      51.838  42.459  52.010  1.00  0.00           H
ATOM    166  NH2 ARG A  11      52.188  40.818  53.602  1.00  0.00           N
ATOM    167 1HH2 ARG A  11      52.454  39.905  53.957  1.00  0.00           H
ATOM    168 2HH2 ARG A  11      52.879  41.552  53.611  1.00  0.00           H
ATOM    169  C   ARG A  11      47.751  35.239  51.664  1.00  0.00           C
ATOM    170  O   ARG A  11      46.533  35.256  51.703  1.00  0.00           O
ATOM    171  N   GLY A  12      48.471  34.753  52.669  1.00  0.00           N
ATOM    172  H   GLY A  12      49.475  34.719  52.745  1.00  0.00           H
ATOM    173  CA  GLY A  12      47.752  34.280  53.884  1.00  0.00           C
ATOM    174  HA1 GLY A  12      48.469  33.755  54.529  1.00  0.00           H
ATOM    175  HA2 GLY A  12      47.032  33.508  53.611  1.00  0.00           H
ATOM    176  C   GLY A  12      46.919  35.323  54.706  1.00  0.00           C
ATOM    177  O   GLY A  12      47.113  36.579  54.641  1.00  0.00           O
ATOM    178  N   VAL A  13      45.942  34.917  55.471  1.00  0.00           N
ATOM    179  H   VAL A  13      45.922  33.932  55.678  1.00  0.00           H
ATOM    180  CA  VAL A  13      45.046  35.800  56.259  1.00  0.00           C
ATOM    181  HA  VAL A  13      44.812  36.740  55.760  1.00  0.00           H
ATOM    182  CB  VAL A  13      43.624  35.240  56.525  1.00  0.00           C
ATOM    183  HB  VAL A  13      43.204  35.181  55.517  1.00  0.00           H
ATOM    184  CG1 VAL A  13      43.544  33.835  57.016  1.00  0.00           C
ATOM    185 1HG1 VAL A  13      42.540  33.461  56.803  1.00  0.00           H
ATOM    186 2HG1 VAL A  13      44.185  33.241  56.366  1.00  0.00           H
ATOM    187 3HG1 VAL A  13      43.784  33.686  58.073  1.00  0.00           H
ATOM    188  CG2 VAL A  13      42.638  36.094  57.409  1.00  0.00           C
ATOM    189 1HG2 VAL A  13      42.587  37.088  56.969  1.00  0.00           H
ATOM    190 2HG2 VAL A  13      41.641  35.672  57.325  1.00  0.00           H
ATOM    191 3HG2 VAL A  13      43.012  36.137  58.436  1.00  0.00           H
ATOM    192  C   VAL A  13      45.588  36.291  57.605  1.00  0.00           C
ATOM    193  O   VAL A  13      45.886  35.404  58.429  1.00  0.00           O
ATOM    194  N   PRO A  14      45.594  37.548  57.954  1.00  0.00           N
ATOM    195  CD  PRO A  14      45.376  38.615  57.071  1.00  0.00           C
ATOM    196  HD1 PRO A  14      44.302  38.677  56.872  1.00  0.00           H
ATOM    197  HD2 PRO A  14      45.826  38.531  56.079  1.00  0.00           H
ATOM    198  CG  PRO A  14      45.862  39.881  57.733  1.00  0.00           C
ATOM    199  HG1 PRO A  14      45.082  40.607  57.984  1.00  0.00           H
ATOM    200  HG2 PRO A  14      46.672  40.326  57.153  1.00  0.00           H
ATOM    201  CB  PRO A  14      46.570  39.368  59.008  1.00  0.00           C
ATOM    202  HB1 PRO A  14      46.363  40.089  59.796  1.00  0.00           H
ATOM    203  HB2 PRO A  14      47.652  39.246  58.886  1.00  0.00           H
ATOM    204  CA  PRO A  14      46.007  38.013  59.303  1.00  0.00           C
ATOM    205  HA  PRO A  14      46.784  37.386  59.732  1.00  0.00           H
ATOM    206  C   PRO A  14      44.819  38.254  60.295  1.00  0.00           C
ATOM    207  O   PRO A  14      43.733  38.739  59.980  1.00  0.00           O
ATOM    208  N   GLU A  15      45.217  38.226  61.595  1.00  0.00           N
ATOM    209  H   GLU A  15      46.129  37.901  61.903  1.00  0.00           H
ATOM    210  CA  GLU A  15      44.316  38.386  62.761  1.00  0.00           C
ATOM    211  HA  GLU A  15      43.521  37.686  62.490  1.00  0.00           H
ATOM    212  CB  GLU A  15      45.160  37.918  64.020  1.00  0.00           C
ATOM    213  HB1 GLU A  15      45.906  38.697  64.143  1.00  0.00           H
ATOM    214  HB2 GLU A  15      45.389  36.882  63.792  1.00  0.00           H
ATOM    215  CG  GLU A  15      44.312  38.011  65.334  1.00  0.00           C
ATOM    216  HG1 GLU A  15      43.375  37.474  65.199  1.00  0.00           H
ATOM    217  HG2 GLU A  15      44.082  39.055  65.568  1.00  0.00           H
ATOM    218  CD  GLU A  15      44.982  37.397  66.596  1.00  0.00           C
ATOM    219  OE1 GLU A  15      45.008  38.053  67.643  1.00  0.00           O
ATOM    220  OE2 GLU A  15      45.514  36.304  66.523  1.00  0.00           O
ATOM    221  C   GLU A  15      43.680  39.795  62.849  1.00  0.00           C
ATOM    222  O   GLU A  15      42.609  39.872  63.399  1.00  0.00           O
ATOM    223  N   SER A  16      44.194  40.770  62.116  1.00  0.00           N
ATOM    224  H   SER A  16      44.862  40.484  61.417  1.00  0.00           H
ATOM    225  CA  SER A  16      43.696  42.141  62.033  1.00  0.00           C
ATOM    226  HA  SER A  16      43.600  42.563  63.021  1.00  0.00           H
ATOM    227  CB  SER A  16      44.667  43.049  61.255  1.00  0.00           C
ATOM    228  HB1 SER A  16      45.663  43.125  61.704  1.00  0.00           H
ATOM    229  HB2 SER A  16      44.117  43.981  61.224  1.00  0.00           H
ATOM    230  OG  SER A  16      44.900  42.545  59.988  1.00  0.00           O
ATOM    231  HG  SER A  16      44.818  43.295  59.403  1.00  0.00           H
ATOM    232  C   SER A  16      42.261  42.262  61.402  1.00  0.00           C
ATOM    233  O   SER A  16      41.569  43.270  61.679  1.00  0.00           O
ATOM    234  N   LEU A  17      41.802  41.213  60.646  1.00  0.00           N
ATOM    235  H   LEU A  17      42.487  40.516  60.409  1.00  0.00           H
ATOM    236  CA  LEU A  17      40.411  41.169  60.212  1.00  0.00           C
ATOM    237  HA  LEU A  17      40.073  42.181  59.956  1.00  0.00           H
ATOM    238  CB  LEU A  17      40.177  40.260  58.946  1.00  0.00           C
ATOM    239  HB1 LEU A  17      39.131  39.987  58.935  1.00  0.00           H
ATOM    240  HB2 LEU A  17      40.892  39.449  59.057  1.00  0.00           H
ATOM    241  CG  LEU A  17      40.444  40.922  57.603  1.00  0.00           C
ATOM    242  HG  LEU A  17      39.633  41.570  57.272  1.00  0.00           H
ATOM    243  CD1 LEU A  17      41.842  41.576  57.734  1.00  0.00           C
ATOM    244 1HD1 LEU A  17      41.822  42.402  58.431  1.00  0.00           H
ATOM    245 2HD1 LEU A  17      42.649  40.862  57.936  1.00  0.00           H
ATOM    246 3HD1 LEU A  17      42.066  42.101  56.807  1.00  0.00           H
ATOM    247  CD2 LEU A  17      40.662  39.904  56.505  1.00  0.00           C
ATOM    248 1HD2 LEU A  17      40.554  40.361  55.518  1.00  0.00           H
ATOM    249 2HD2 LEU A  17      41.707  39.588  56.495  1.00  0.00           H
ATOM    250 3HD2 LEU A  17      39.956  39.083  56.526  1.00  0.00           H
ATOM    251  C   LEU A  17      39.452  40.666  61.357  1.00  0.00           C
ATOM    252  O   LEU A  17      38.236  40.890  61.336  1.00  0.00           O
ATOM    253  N   ALA A  18      40.062  40.112  62.401  1.00  0.00           N
ATOM    254  H   ALA A  18      41.069  40.149  62.494  1.00  0.00           H
ATOM    255  CA  ALA A  18      39.315  39.566  63.578  1.00  0.00           C
ATOM    256  HA  ALA A  18      38.230  39.505  63.431  1.00  0.00           H
ATOM    257  CB  ALA A  18      39.826  38.222  64.064  1.00  0.00           C
ATOM    258  HB1 ALA A  18      39.288  37.876  64.945  1.00  0.00           H
ATOM    259  HB2 ALA A  18      39.685  37.498  63.260  1.00  0.00           H
ATOM    260  HB3 ALA A  18      40.891  38.295  64.307  1.00  0.00           H
ATOM    261  C   ALA A  18      39.373  40.561  64.743  1.00  0.00           C
ATOM    262  O   ALA A  18      38.353  41.115  65.131  1.00  0.00           O
ATOM    263  N   SER A  19      40.566  40.757  65.300  1.00  0.00           N
ATOM    264  H   SER A  19      41.372  40.242  64.969  1.00  0.00           H
ATOM    265  CA  SER A  19      40.851  41.896  66.171  1.00  0.00           C
ATOM    266  HA  SER A  19      39.941  42.495  66.236  1.00  0.00           H
ATOM    267  CB  SER A  19      41.040  41.381  67.601  1.00  0.00           C
ATOM    268  HB1 SER A  19      41.165  42.224  68.275  1.00  0.00           H
ATOM    269  HB2 SER A  19      41.904  40.722  67.677  1.00  0.00           H
ATOM    270  OG  SER A  19      39.820  40.720  67.920  1.00  0.00           O
ATOM    271  HG  SER A  19      39.083  41.336  67.965  1.00  0.00           H
ATOM    272  C   SER A  19      41.943  42.876  65.776  1.00  0.00           C
ATOM    273  O   SER A  19      43.039  42.671  66.230  1.00  0.00           O
ATOM    274  N   GLY A  20      41.658  43.952  65.029  1.00  0.00           N
ATOM    275  H   GLY A  20      40.703  44.067  64.719  1.00  0.00           H
ATOM    276  CA  GLY A  20      42.579  45.053  64.717  1.00  0.00           C
ATOM    277  HA1 GLY A  20      43.624  44.745  64.754  1.00  0.00           H
ATOM    278  HA2 GLY A  20      42.526  45.771  65.537  1.00  0.00           H
ATOM    279  C   GLY A  20      42.154  45.856  63.510  1.00  0.00           C
ATOM    280  O   GLY A  20      40.960  46.193  63.293  1.00  0.00           O
ATOM    281  N   GLU A  21      43.161  46.163  62.700  1.00  0.00           N
ATOM    282  H   GLU A  21      43.992  45.605  62.855  1.00  0.00           H
ATOM    283  CA  GLU A  21      43.168  47.103  61.594  1.00  0.00           C
ATOM    284  HA  GLU A  21      43.119  48.138  61.917  1.00  0.00           H
ATOM    285  CB  GLU A  21      44.511  47.040  60.804  1.00  0.00           C
ATOM    286  HB1 GLU A  21      44.505  47.628  59.888  1.00  0.00           H
ATOM    287  HB2 GLU A  21      44.636  45.996  60.510  1.00  0.00           H
ATOM    288  CG  GLU A  21      45.738  47.457  61.608  1.00  0.00           C
ATOM    289  HG1 GLU A  21      46.679  47.099  61.186  1.00  0.00           H
ATOM    290  HG2 GLU A  21      45.570  47.186  62.647  1.00  0.00           H
ATOM    291  CD  GLU A  21      45.765  49.027  61.715  1.00  0.00           C
ATOM    292  OE1 GLU A  21      45.749  49.578  62.836  1.00  0.00           O
ATOM    293  OE2 GLU A  21      45.751  49.671  60.617  1.00  0.00           O
ATOM    294  C   GLU A  21      42.054  47.022  60.562  1.00  0.00           C
ATOM    295  O   GLU A  21      41.800  48.051  59.923  1.00  0.00           O
ATOM    296  N   GLY A  22      41.430  45.859  60.346  1.00  0.00           N
ATOM    297  H   GLY A  22      41.692  45.082  60.927  1.00  0.00           H
ATOM    298  CA  GLY A  22      40.380  45.656  59.398  1.00  0.00           C
ATOM    299  HA1 GLY A  22      40.212  44.591  59.272  1.00  0.00           H
ATOM    300  HA2 GLY A  22      40.677  45.978  58.394  1.00  0.00           H
ATOM    301  C   GLY A  22      39.138  46.397  59.803  1.00  0.00           C
ATOM    302  O   GLY A  22      38.538  46.964  58.900  1.00  0.00           O
ATOM    303  N   ALA A  23      38.733  46.463  61.060  1.00  0.00           N
ATOM    304  H   ALA A  23      39.265  46.026  61.802  1.00  0.00           H
ATOM    305  CA  ALA A  23      37.620  47.269  61.395  1.00  0.00           C
ATOM    306  HA  ALA A  23      36.892  47.069  60.600  1.00  0.00           H
ATOM    307  CB  ALA A  23      37.194  46.874  62.809  1.00  0.00           C
ATOM    308  HB1 ALA A  23      38.056  46.915  63.479  1.00  0.00           H
ATOM    309  HB2 ALA A  23      36.400  47.597  63.000  1.00  0.00           H
ATOM    310  HB3 ALA A  23      36.742  45.892  62.996  1.00  0.00           H
ATOM    311  C   ALA A  23      37.937  48.814  61.413  1.00  0.00           C
ATOM    312  O   ALA A  23      37.103  49.715  61.324  1.00  0.00           O
ATOM    313  N   GLY A  24      39.273  49.042  61.512  1.00  0.00           N
ATOM    314  H   GLY A  24      39.867  48.252  61.728  1.00  0.00           H
ATOM    315  CA  GLY A  24      39.928  50.255  61.138  1.00  0.00           C
ATOM    316  HA1 GLY A  24      41.015  50.232  61.229  1.00  0.00           H
ATOM    317  HA2 GLY A  24      39.599  51.142  61.672  1.00  0.00           H
ATOM    318  C   GLY A  24      39.619  50.561  59.688  1.00  0.00           C
ATOM    319  O   GLY A  24      39.410  51.668  59.288  1.00  0.00           O
ATOM    320  N   ALA A  25      39.753  49.579  58.799  1.00  0.00           N
ATOM    321  H   ALA A  25      39.990  48.691  59.206  1.00  0.00           H
ATOM    322  CA  ALA A  25      39.398  49.636  57.373  1.00  0.00           C
ATOM    323  HA  ALA A  25      39.704  50.640  57.101  1.00  0.00           H
ATOM    324  CB  ALA A  25      40.240  48.676  56.468  1.00  0.00           C
ATOM    325  HB1 ALA A  25      39.790  47.693  56.637  1.00  0.00           H
ATOM    326  HB2 ALA A  25      40.108  48.958  55.419  1.00  0.00           H
ATOM    327  HB3 ALA A  25      41.290  48.653  56.735  1.00  0.00           H
ATOM    328  C   ALA A  25      37.830  49.567  57.216  1.00  0.00           C
ATOM    329  O   ALA A  25      37.333  49.524  56.086  1.00  0.00           O
ATOM    330  N   GLY A  26      37.060  49.717  58.301  1.00  0.00           N
ATOM    331  H   GLY A  26      37.628  49.900  59.118  1.00  0.00           H
ATOM    332  CA  GLY A  26      35.581  49.674  58.276  1.00  0.00           C
ATOM    333  HA1 GLY A  26      35.258  50.342  57.469  1.00  0.00           H
ATOM    334  HA2 GLY A  26      35.338  50.105  59.245  1.00  0.00           H
ATOM    335  C   GLY A  26      34.958  48.298  57.928  1.00  0.00           C
ATOM    336  O   GLY A  26      33.994  48.262  57.168  1.00  0.00           O
ATOM    337  N   LEU A  27      35.512  47.199  58.478  1.00  0.00           N
ATOM    338  H   LEU A  27      36.352  47.218  59.042  1.00  0.00           H
ATOM    339  CA  LEU A  27      35.036  45.810  58.320  1.00  0.00           C
ATOM    340  HA  LEU A  27      34.242  45.737  57.574  1.00  0.00           H
ATOM    341  CB  LEU A  27      36.206  44.931  57.900  1.00  0.00           C
ATOM    342  HB1 LEU A  27      35.902  43.879  57.890  1.00  0.00           H
ATOM    343  HB2 LEU A  27      37.013  44.899  58.628  1.00  0.00           H
ATOM    344  CG  LEU A  27      36.828  45.412  56.491  1.00  0.00           C
ATOM    345  HG  LEU A  27      37.291  46.400  56.499  1.00  0.00           H
ATOM    346  CD1 LEU A  27      37.889  44.415  56.057  1.00  0.00           C
ATOM    347 1HD1 LEU A  27      38.839  44.949  56.036  1.00  0.00           H
ATOM    348 2HD1 LEU A  27      37.908  43.622  56.807  1.00  0.00           H
ATOM    349 3HD1 LEU A  27      37.809  44.055  55.028  1.00  0.00           H
ATOM    350  CD2 LEU A  27      35.801  45.515  55.354  1.00  0.00           C
ATOM    351 1HD2 LEU A  27      35.103  46.323  55.555  1.00  0.00           H
ATOM    352 2HD2 LEU A  27      36.344  45.784  54.445  1.00  0.00           H
ATOM    353 3HD2 LEU A  27      35.250  44.601  55.117  1.00  0.00           H
ATOM    354  C   LEU A  27      34.490  45.196  59.611  1.00  0.00           C
ATOM    355  O   LEU A  27      35.028  45.490  60.694  1.00  0.00           O
ATOM    356  N   PRO A  28      33.500  44.351  59.562  1.00  0.00           N
ATOM    357  CD  PRO A  28      32.589  44.076  58.440  1.00  0.00           C
ATOM    358  HD1 PRO A  28      33.079  43.985  57.466  1.00  0.00           H
ATOM    359  HD2 PRO A  28      31.830  44.857  58.455  1.00  0.00           H
ATOM    360  CG  PRO A  28      31.854  42.759  58.738  1.00  0.00           C
ATOM    361  HG1 PRO A  28      32.471  41.913  58.448  1.00  0.00           H
ATOM    362  HG2 PRO A  28      30.957  42.682  58.126  1.00  0.00           H
ATOM    363  CB  PRO A  28      31.647  42.844  60.282  1.00  0.00           C
ATOM    364  HB1 PRO A  28      31.373  41.925  60.795  1.00  0.00           H
ATOM    365  HB2 PRO A  28      30.946  43.601  60.634  1.00  0.00           H
ATOM    366  CA  PRO A  28      33.019  43.454  60.631  1.00  0.00           C
ATOM    367  HA  PRO A  28      32.892  44.013  61.556  1.00  0.00           H
ATOM    368  C   PRO A  28      34.032  42.329  60.881  1.00  0.00           C
ATOM    369  O   PRO A  28      34.990  42.051  60.137  1.00  0.00           O
ATOM    370  N   ALA A  29      33.907  41.698  62.053  1.00  0.00           N
ATOM    371  H   ALA A  29      33.199  42.093  62.654  1.00  0.00           H
ATOM    372  CA  ALA A  29      34.701  40.622  62.667  1.00  0.00           C
ATOM    373  HA  ALA A  29      35.771  40.839  62.616  1.00  0.00           H
ATOM    374  CB  ALA A  29      34.446  40.426  64.208  1.00  0.00           C
ATOM    375  HB1 ALA A  29      33.396  40.315  64.421  1.00  0.00           H
ATOM    376  HB2 ALA A  29      35.180  39.666  64.498  1.00  0.00           H
ATOM    377  HB3 ALA A  29      34.810  41.218  64.871  1.00  0.00           H
ATOM    378  C   ALA A  29      34.398  39.302  61.928  1.00  0.00           C
ATOM    379  O   ALA A  29      33.261  39.088  61.555  1.00  0.00           O
ATOM    380  N   LEU A  30      35.365  38.387  61.761  1.00  0.00           N
ATOM    381  H   LEU A  30      36.277  38.668  62.098  1.00  0.00           H
ATOM    382  CA  LEU A  30      35.161  37.012  61.320  1.00  0.00           C
ATOM    383  HA  LEU A  30      34.142  36.646  61.398  1.00  0.00           H
ATOM    384  CB  LEU A  30      35.551  37.037  59.819  1.00  0.00           C
ATOM    385  HB1 LEU A  30      34.763  37.563  59.281  1.00  0.00           H
ATOM    386  HB2 LEU A  30      35.524  36.003  59.481  1.00  0.00           H
ATOM    387  CG  LEU A  30      36.898  37.659  59.409  1.00  0.00           C
ATOM    388  HG  LEU A  30      36.905  38.719  59.678  1.00  0.00           H
ATOM    389  CD1 LEU A  30      38.173  36.978  59.961  1.00  0.00           C
ATOM    390 1HD1 LEU A  30      39.036  37.371  59.422  1.00  0.00           H
ATOM    391 2HD1 LEU A  30      38.339  37.153  61.024  1.00  0.00           H
ATOM    392 3HD1 LEU A  30      38.061  35.893  59.961  1.00  0.00           H
ATOM    393  CD2 LEU A  30      37.117  37.479  57.893  1.00  0.00           C
ATOM    394 1HD2 LEU A  30      38.073  37.907  57.574  1.00  0.00           H
ATOM    395 2HD2 LEU A  30      37.215  36.419  57.644  1.00  0.00           H
ATOM    396 3HD2 LEU A  30      36.307  37.928  57.324  1.00  0.00           H
ATOM    397  C   LEU A  30      35.989  35.986  62.157  1.00  0.00           C
ATOM    398  O   LEU A  30      36.824  36.298  63.037  1.00  0.00           O
ATOM    399  N   ASP A  31      35.773  34.750  61.836  1.00  0.00           N
ATOM    400  H   ASP A  31      35.125  34.596  61.076  1.00  0.00           H
ATOM    401  CA  ASP A  31      36.357  33.521  62.397  1.00  0.00           C
ATOM    402  HA  ASP A  31      36.639  33.681  63.448  1.00  0.00           H
ATOM    403  CB  ASP A  31      35.205  32.502  62.484  1.00  0.00           C
ATOM    404  HB1 ASP A  31      34.912  32.100  61.513  1.00  0.00           H
ATOM    405  HB2 ASP A  31      34.333  32.928  62.962  1.00  0.00           H
ATOM    406  CG  ASP A  31      35.646  31.251  63.221  1.00  0.00           C
ATOM    407  OD1 ASP A  31      34.756  30.422  63.447  1.00  0.00           O
ATOM    408  OD2 ASP A  31      36.839  30.890  63.398  1.00  0.00           O
ATOM    409  C   ASP A  31      37.594  33.130  61.618  1.00  0.00           C
ATOM    410  O   ASP A  31      37.572  32.504  60.581  1.00  0.00           O
ATOM    411  N   LEU A  32      38.767  33.290  62.276  1.00  0.00           N
ATOM    412  H   LEU A  32      38.699  33.792  63.149  1.00  0.00           H
ATOM    413  CA  LEU A  32      40.069  33.117  61.672  1.00  0.00           C
ATOM    414  HA  LEU A  32      40.049  33.688  60.744  1.00  0.00           H
ATOM    415  CB  LEU A  32      41.032  33.774  62.700  1.00  0.00           C
ATOM    416  HB1 LEU A  32      40.921  33.292  63.673  1.00  0.00           H
ATOM    417  HB2 LEU A  32      40.764  34.828  62.829  1.00  0.00           H
ATOM    418  CG  LEU A  32      42.509  33.727  62.312  1.00  0.00           C
ATOM    419  HG  LEU A  32      42.867  32.701  62.415  1.00  0.00           H
ATOM    420  CD1 LEU A  32      42.801  34.228  60.911  1.00  0.00           C
ATOM    421 1HD1 LEU A  32      43.817  34.585  60.746  1.00  0.00           H
ATOM    422 2HD1 LEU A  32      42.676  33.377  60.233  1.00  0.00           H
ATOM    423 3HD1 LEU A  32      42.193  35.098  60.674  1.00  0.00           H
ATOM    424  CD2 LEU A  32      43.321  34.602  63.294  1.00  0.00           C
ATOM    425 1HD2 LEU A  32      44.357  34.630  62.941  1.00  0.00           H
ATOM    426 2HD2 LEU A  32      42.955  35.619  63.308  1.00  0.00           H
ATOM    427 3HD2 LEU A  32      43.296  34.196  64.311  1.00  0.00           H
ATOM    428  C   LEU A  32      40.437  31.633  61.404  1.00  0.00           C
ATOM    429  O   LEU A  32      41.158  31.392  60.451  1.00  0.00           O
ATOM    430  N   ALA A  33      40.032  30.688  62.225  1.00  0.00           N
ATOM    431  H   ALA A  33      39.539  31.011  63.054  1.00  0.00           H
ATOM    432  CA  ALA A  33      40.226  29.300  61.960  1.00  0.00           C
ATOM    433  HA  ALA A  33      41.278  29.057  61.822  1.00  0.00           H
ATOM    434  CB  ALA A  33      39.808  28.510  63.238  1.00  0.00           C
ATOM    435  HB1 ALA A  33      38.752  28.756  63.411  1.00  0.00           H
ATOM    436  HB2 ALA A  33      39.846  27.430  63.176  1.00  0.00           H
ATOM    437  HB3 ALA A  33      40.356  28.850  64.119  1.00  0.00           H
ATOM    438  C   ALA A  33      39.394  28.770  60.774  1.00  0.00           C
ATOM    439  O   ALA A  33      39.861  27.892  60.105  1.00  0.00           O
ATOM    440  N   LYS A  34      38.178  29.352  60.508  1.00  0.00           N
ATOM    441  H   LYS A  34      37.757  29.947  61.215  1.00  0.00           H
ATOM    442  CA  LYS A  34      37.384  29.123  59.286  1.00  0.00           C
ATOM    443  HA  LYS A  34      37.368  28.054  59.093  1.00  0.00           H
ATOM    444  CB  LYS A  34      35.988  29.573  59.506  1.00  0.00           C
ATOM    445  HB1 LYS A  34      35.398  29.618  58.589  1.00  0.00           H
ATOM    446  HB2 LYS A  34      35.986  30.599  59.853  1.00  0.00           H
ATOM    447  CG  LYS A  34      35.197  28.740  60.529  1.00  0.00           C
ATOM    448  HG1 LYS A  34      35.533  28.934  61.548  1.00  0.00           H
ATOM    449  HG2 LYS A  34      35.542  27.716  60.402  1.00  0.00           H
ATOM    450  CD  LYS A  34      33.669  28.796  60.424  1.00  0.00           C
ATOM    451  HD1 LYS A  34      33.304  29.578  59.753  1.00  0.00           H
ATOM    452  HD2 LYS A  34      33.382  28.977  61.457  1.00  0.00           H
ATOM    453  CE  LYS A  34      33.234  27.418  59.948  1.00  0.00           C
ATOM    454  HE1 LYS A  34      33.701  26.633  60.539  1.00  0.00           H
ATOM    455  HE2 LYS A  34      33.587  27.329  58.927  1.00  0.00           H
ATOM    456  NZ  LYS A  34      31.734  27.195  60.014  1.00  0.00           N
ATOM    457  HZ1 LYS A  34      31.643  26.193  59.892  1.00  0.00           H
ATOM    458  HZ2 LYS A  34      31.410  27.370  60.949  1.00  0.00           H
ATOM    459  HZ3 LYS A  34      31.257  27.756  59.326  1.00  0.00           H
ATOM    460  C   LYS A  34      38.144  29.791  58.099  1.00  0.00           C
ATOM    461  O   LYS A  34      38.296  29.159  57.044  1.00  0.00           O
ATOM    462  N   ALA A  35      38.607  31.058  58.268  1.00  0.00           N
ATOM    463  H   ALA A  35      38.348  31.638  59.050  1.00  0.00           H
ATOM    464  CA  ALA A  35      39.304  31.632  57.093  1.00  0.00           C
ATOM    465  HA  ALA A  35      38.558  31.556  56.302  1.00  0.00           H
ATOM    466  CB  ALA A  35      39.565  33.092  57.293  1.00  0.00           C
ATOM    467  HB1 ALA A  35      40.238  33.129  58.161  1.00  0.00           H
ATOM    468  HB2 ALA A  35      40.085  33.569  56.462  1.00  0.00           H
ATOM    469  HB3 ALA A  35      38.601  33.569  57.421  1.00  0.00           H
ATOM    470  C   ALA A  35      40.573  30.862  56.764  1.00  0.00           C
ATOM    471  O   ALA A  35      40.827  30.503  55.633  1.00  0.00           O
ATOM    472  N   GLN A  36      41.286  30.364  57.770  1.00  0.00           N
ATOM    473  H   GLN A  36      40.982  30.625  58.699  1.00  0.00           H
ATOM    474  CA  GLN A  36      42.541  29.566  57.669  1.00  0.00           C
ATOM    475  HA  GLN A  36      43.243  30.142  57.063  1.00  0.00           H
ATOM    476  CB  GLN A  36      43.252  29.246  58.991  1.00  0.00           C
ATOM    477  HB1 GLN A  36      43.954  28.450  58.748  1.00  0.00           H
ATOM    478  HB2 GLN A  36      42.551  29.110  59.819  1.00  0.00           H
ATOM    479  CG  GLN A  36      44.035  30.519  59.387  1.00  0.00           C
ATOM    480  HG1 GLN A  36      43.338  31.334  59.190  1.00  0.00           H
ATOM    481  HG2 GLN A  36      44.937  30.598  58.778  1.00  0.00           H
ATOM    482  CD  GLN A  36      44.377  30.421  60.862  1.00  0.00           C
ATOM    483  OE1 GLN A  36      44.053  29.610  61.686  1.00  0.00           O
ATOM    484  NE2 GLN A  36      45.177  31.347  61.264  1.00  0.00           N
ATOM    485 1HE2 GLN A  36      45.477  31.997  60.558  1.00  0.00           H
ATOM    486 2HE2 GLN A  36      45.476  31.302  62.232  1.00  0.00           H
ATOM    487  C   GLN A  36      42.261  28.227  56.970  1.00  0.00           C
ATOM    488  O   GLN A  36      43.079  27.750  56.145  1.00  0.00           O
ATOM    489  N   ARG A  37      41.083  27.734  57.203  1.00  0.00           N
ATOM    490  H   ARG A  37      40.691  27.954  58.107  1.00  0.00           H
ATOM    491  CA  ARG A  37      40.759  26.335  56.702  1.00  0.00           C
ATOM    492  HA  ARG A  37      41.632  25.715  56.933  1.00  0.00           H
ATOM    493  CB  ARG A  37      39.576  25.672  57.517  1.00  0.00           C
ATOM    494  HB1 ARG A  37      38.597  26.034  57.175  1.00  0.00           H
ATOM    495  HB2 ARG A  37      39.663  25.980  58.558  1.00  0.00           H
ATOM    496  CG  ARG A  37      39.521  24.182  57.388  1.00  0.00           C
ATOM    497  HG1 ARG A  37      40.486  23.763  57.688  1.00  0.00           H
ATOM    498  HG2 ARG A  37      39.251  23.992  56.354  1.00  0.00           H
ATOM    499  CD  ARG A  37      38.494  23.500  58.266  1.00  0.00           C
ATOM    500  HD1 ARG A  37      38.523  22.445  57.996  1.00  0.00           H
ATOM    501  HD2 ARG A  37      37.489  23.796  57.973  1.00  0.00           H
ATOM    502  NE  ARG A  37      38.684  23.704  59.751  1.00  0.00           N
ATOM    503  HE  ARG A  37      39.301  23.045  60.210  1.00  0.00           H
ATOM    504  CZ  ARG A  37      37.985  24.446  60.538  1.00  0.00           C
ATOM    505  NH1 ARG A  37      37.014  25.132  60.112  1.00  0.00           N
ATOM    506 1HH1 ARG A  37      36.772  24.936  59.152  1.00  0.00           H
ATOM    507 2HH1 ARG A  37      36.270  25.362  60.754  1.00  0.00           H
ATOM    508  NH2 ARG A  37      38.031  24.571  61.830  1.00  0.00           N
ATOM    509 1HH2 ARG A  37      38.701  24.021  62.349  1.00  0.00           H
ATOM    510 2HH2 ARG A  37      37.362  25.223  62.231  1.00  0.00           H
ATOM    511  C   ARG A  37      40.649  26.199  55.192  1.00  0.00           C
ATOM    512  O   ARG A  37      41.460  25.490  54.634  1.00  0.00           O
ATOM    513  N   GLU A  38      39.707  26.946  54.584  1.00  0.00           N
ATOM    514  H   GLU A  38      39.304  27.712  55.114  1.00  0.00           H
ATOM    515  CA  GLU A  38      39.532  26.912  53.166  1.00  0.00           C
ATOM    516  HA  GLU A  38      39.534  25.932  52.698  1.00  0.00           H
ATOM    517  CB  GLU A  38      38.277  27.619  52.837  1.00  0.00           C
ATOM    518  HB1 GLU A  38      38.333  27.741  51.757  1.00  0.00           H
ATOM    519  HB2 GLU A  38      38.302  28.609  53.314  1.00  0.00           H
ATOM    520  CG  GLU A  38      36.964  26.904  53.172  1.00  0.00           C
ATOM    521  HG1 GLU A  38      36.978  26.541  54.203  1.00  0.00           H
ATOM    522  HG2 GLU A  38      37.031  26.186  52.354  1.00  0.00           H
ATOM    523  CD  GLU A  38      35.653  27.690  52.816  1.00  0.00           C
ATOM    524  OE1 GLU A  38      35.070  28.091  53.837  1.00  0.00           O
ATOM    525  OE2 GLU A  38      35.258  27.905  51.675  1.00  0.00           O
ATOM    526  C   GLU A  38      40.693  27.605  52.457  1.00  0.00           C
ATOM    527  O   GLU A  38      41.167  27.119  51.424  1.00  0.00           O
ATOM    528  N   HIS A  39      41.188  28.741  52.963  1.00  0.00           N
ATOM    529  H   HIS A  39      40.928  29.131  53.857  1.00  0.00           H
ATOM    530  CA  HIS A  39      42.259  29.458  52.234  1.00  0.00           C
ATOM    531  HA  HIS A  39      41.920  29.654  51.218  1.00  0.00           H
ATOM    532  CB  HIS A  39      42.543  30.796  52.957  1.00  0.00           C
ATOM    533  HB1 HIS A  39      43.016  30.631  53.923  1.00  0.00           H
ATOM    534  HB2 HIS A  39      41.645  31.418  52.921  1.00  0.00           H
ATOM    535  CG  HIS A  39      43.648  31.632  52.209  1.00  0.00           C
ATOM    536  ND1 HIS A  39      44.979  31.314  51.967  1.00  0.00           N
ATOM    537  CE1 HIS A  39      45.480  32.329  51.223  1.00  0.00           C
ATOM    538  HE1 HIS A  39      46.465  32.222  50.794  1.00  0.00           H
ATOM    539  NE2 HIS A  39      44.455  33.208  50.896  1.00  0.00           N
ATOM    540  HE2 HIS A  39      44.489  34.007  50.286  1.00  0.00           H
ATOM    541  CD2 HIS A  39      43.330  32.825  51.534  1.00  0.00           C
ATOM    542  HD2 HIS A  39      42.349  33.273  51.405  1.00  0.00           H
ATOM    543  C   HIS A  39      43.584  28.623  52.152  1.00  0.00           C
ATOM    544  O   HIS A  39      44.249  28.637  51.126  1.00  0.00           O
ATOM    545  N   GLY A  40      43.795  27.796  53.199  1.00  0.00           N
ATOM    546  H   GLY A  40      43.257  27.950  54.032  1.00  0.00           H
ATOM    547  CA  GLY A  40      44.852  26.744  53.085  1.00  0.00           C
ATOM    548  HA1 GLY A  40      44.671  26.130  53.973  1.00  0.00           H
ATOM    549  HA2 GLY A  40      45.779  27.309  53.129  1.00  0.00           H
ATOM    550  C   GLY A  40      44.753  25.770  51.895  1.00  0.00           C
ATOM    551  O   GLY A  40      45.787  25.185  51.524  1.00  0.00           O
ATOM    552  N   VAL A  41      43.593  25.652  51.288  1.00  0.00           N
ATOM    553  H   VAL A  41      42.734  26.059  51.617  1.00  0.00           H
ATOM    554  CA  VAL A  41      43.467  24.708  50.080  1.00  0.00           C
ATOM    555  HA  VAL A  41      44.445  24.278  49.833  1.00  0.00           H
ATOM    556  CB  VAL A  41      42.633  23.422  50.368  1.00  0.00           C
ATOM    557  HB  VAL A  41      42.680  22.810  49.461  1.00  0.00           H
ATOM    558  CG1 VAL A  41      43.323  22.566  51.410  1.00  0.00           C
ATOM    559 1HG1 VAL A  41      42.798  21.618  51.320  1.00  0.00           H
ATOM    560 2HG1 VAL A  41      44.361  22.344  51.151  1.00  0.00           H
ATOM    561 3HG1 VAL A  41      43.284  23.030  52.396  1.00  0.00           H
ATOM    562  CG2 VAL A  41      41.133  23.456  50.714  1.00  0.00           C
ATOM    563 1HG2 VAL A  41      41.070  23.757  51.759  1.00  0.00           H
ATOM    564 2HG2 VAL A  41      40.691  24.110  49.951  1.00  0.00           H
ATOM    565 3HG2 VAL A  41      40.655  22.481  50.597  1.00  0.00           H
ATOM    566  C   VAL A  41      43.173  25.469  48.748  1.00  0.00           C
ATOM    567  O   VAL A  41      43.015  24.782  47.734  1.00  0.00           O
ATOM    568  N   LEU A  42      43.139  26.795  48.723  1.00  0.00           N
ATOM    569  H   LEU A  42      43.503  27.355  49.489  1.00  0.00           H
ATOM    570  CA  LEU A  42      42.670  27.493  47.491  1.00  0.00           C
ATOM    571  HA  LEU A  42      41.846  26.959  47.025  1.00  0.00           H
ATOM    572  CB  LEU A  42      42.273  28.932  47.934  1.00  0.00           C
ATOM    573  HB1 LEU A  42      42.999  29.332  48.640  1.00  0.00           H
ATOM    574  HB2 LEU A  42      41.284  28.841  48.387  1.00  0.00           H
ATOM    575  CG  LEU A  42      42.177  30.075  46.919  1.00  0.00           C
ATOM    576  HG  LEU A  42      42.992  30.006  46.190  1.00  0.00           H
ATOM    577  CD1 LEU A  42      40.840  29.947  46.196  1.00  0.00           C
ATOM    578 1HD1 LEU A  42      40.064  30.229  46.905  1.00  0.00           H
ATOM    579 2HD1 LEU A  42      40.847  30.650  45.364  1.00  0.00           H
ATOM    580 3HD1 LEU A  42      40.614  28.972  45.779  1.00  0.00           H
ATOM    581  CD2 LEU A  42      42.254  31.453  47.577  1.00  0.00           C
ATOM    582 1HD2 LEU A  42      42.176  32.204  46.788  1.00  0.00           H
ATOM    583 2HD2 LEU A  42      41.396  31.488  48.257  1.00  0.00           H
ATOM    584 3HD2 LEU A  42      43.142  31.640  48.177  1.00  0.00           H
ATOM    585  C   LEU A  42      43.763  27.545  46.453  1.00  0.00           C
ATOM    586  O   LEU A  42      43.555  27.172  45.262  1.00  0.00           O
ATOM    587  N   GLY A  43      45.012  27.876  46.823  1.00  0.00           N
ATOM    588  H   GLY A  43      45.188  28.132  47.787  1.00  0.00           H
ATOM    589  CA  GLY A  43      46.199  27.743  45.926  1.00  0.00           C
ATOM    590  HA1 GLY A  43      47.133  28.087  46.360  1.00  0.00           H
ATOM    591  HA2 GLY A  43      45.931  28.330  45.046  1.00  0.00           H
ATOM    592  C   GLY A  43      46.464  26.359  45.443  1.00  0.00           C
ATOM    593  O   GLY A  43      46.936  26.194  44.292  1.00  0.00           O
ATOM    594  N   GLY A  44      46.261  25.344  46.261  1.00  0.00           N
ATOM    595  H   GLY A  44      46.067  25.561  47.227  1.00  0.00           H
ATOM    596  CA  GLY A  44      46.152  23.893  45.869  1.00  0.00           C
ATOM    597  HA1 GLY A  44      45.519  23.378  46.584  1.00  0.00           H
ATOM    598  HA2 GLY A  44      47.138  23.438  45.789  1.00  0.00           H
ATOM    599  C   GLY A  44      45.376  23.739  44.496  1.00  0.00           C
ATOM    600  O   GLY A  44      45.887  23.211  43.566  1.00  0.00           O
ATOM    601  N   LYS A  45      44.161  24.293  44.444  1.00  0.00           N
ATOM    602  H   LYS A  45      43.921  24.935  45.182  1.00  0.00           H
ATOM    603  CA  LYS A  45      43.290  24.204  43.245  1.00  0.00           C
ATOM    604  HA  LYS A  45      43.245  23.113  43.167  1.00  0.00           H
ATOM    605  CB  LYS A  45      41.877  24.819  43.559  1.00  0.00           C
ATOM    606  HB1 LYS A  45      41.743  25.880  43.312  1.00  0.00           H
ATOM    607  HB2 LYS A  45      41.608  24.781  44.615  1.00  0.00           H
ATOM    608  CG  LYS A  45      40.845  24.029  42.774  1.00  0.00           C
ATOM    609  HG1 LYS A  45      41.164  22.991  42.850  1.00  0.00           H
ATOM    610  HG2 LYS A  45      40.799  24.427  41.760  1.00  0.00           H
ATOM    611  CD  LYS A  45      39.456  24.257  43.326  1.00  0.00           C
ATOM    612  HD1 LYS A  45      38.774  23.777  42.628  1.00  0.00           H
ATOM    613  HD2 LYS A  45      39.076  25.274  43.339  1.00  0.00           H
ATOM    614  CE  LYS A  45      39.243  23.517  44.655  1.00  0.00           C
ATOM    615  HE1 LYS A  45      39.858  24.067  45.362  1.00  0.00           H
ATOM    616  HE2 LYS A  45      39.430  22.444  44.606  1.00  0.00           H
ATOM    617  NZ  LYS A  45      37.779  23.635  44.980  1.00  0.00           N
ATOM    618  HZ1 LYS A  45      37.127  23.141  44.392  1.00  0.00           H
ATOM    619  HZ2 LYS A  45      37.542  23.327  45.908  1.00  0.00           H
ATOM    620  HZ3 LYS A  45      37.416  24.567  44.880  1.00  0.00           H
ATOM    621  C   LYS A  45      43.918  24.784  42.050  1.00  0.00           C
ATOM    622  O   LYS A  45      43.900  24.284  40.955  1.00  0.00           O
ATOM    623  N   LEU A  46      44.651  25.919  42.254  1.00  0.00           N
ATOM    624  H   LEU A  46      44.778  26.090  43.237  1.00  0.00           H
ATOM    625  CA  LEU A  46      45.511  26.520  41.245  1.00  0.00           C
ATOM    626  HA  LEU A  46      44.907  26.516  40.331  1.00  0.00           H
ATOM    627  CB  LEU A  46      45.783  27.969  41.588  1.00  0.00           C
ATOM    628  HB1 LEU A  46      46.752  28.258  41.189  1.00  0.00           H
ATOM    629  HB2 LEU A  46      45.797  28.091  42.677  1.00  0.00           H
ATOM    630  CG  LEU A  46      44.722  28.971  41.180  1.00  0.00           C
ATOM    631  HG  LEU A  46      44.680  29.050  40.096  1.00  0.00           H
ATOM    632  CD1 LEU A  46      43.294  28.670  41.660  1.00  0.00           C
ATOM    633 1HD1 LEU A  46      42.519  29.380  41.369  1.00  0.00           H
ATOM    634 2HD1 LEU A  46      43.021  27.720  41.211  1.00  0.00           H
ATOM    635 3HD1 LEU A  46      43.322  28.575  42.748  1.00  0.00           H
ATOM    636  CD2 LEU A  46      45.063  30.258  41.798  1.00  0.00           C
ATOM    637 1HD2 LEU A  46      46.111  30.469  41.593  1.00  0.00           H
ATOM    638 2HD2 LEU A  46      44.335  30.989  41.418  1.00  0.00           H
ATOM    639 3HD2 LEU A  46      44.987  30.301  42.889  1.00  0.00           H
ATOM    640  C   LEU A  46      46.679  25.657  40.777  1.00  0.00           C
ATOM    641  O   LEU A  46      46.776  25.431  39.565  1.00  0.00           O
ATOM    642  N   ARG A  47      47.433  25.021  41.666  1.00  0.00           N
ATOM    643  H   ARG A  47      47.317  25.404  42.597  1.00  0.00           H
ATOM    644  CA  ARG A  47      48.523  24.043  41.386  1.00  0.00           C
ATOM    645  HA  ARG A  47      49.200  24.494  40.671  1.00  0.00           H
ATOM    646  CB  ARG A  47      49.311  23.689  42.721  1.00  0.00           C
ATOM    647  HB1 ARG A  47      49.888  22.800  42.476  1.00  0.00           H
ATOM    648  HB2 ARG A  47      48.683  23.335  43.538  1.00  0.00           H
ATOM    649  CG  ARG A  47      50.265  24.719  43.291  1.00  0.00           C
ATOM    650  HG1 ARG A  47      49.898  25.718  43.541  1.00  0.00           H
ATOM    651  HG2 ARG A  47      50.986  24.950  42.503  1.00  0.00           H
ATOM    652  CD  ARG A  47      50.933  24.259  44.527  1.00  0.00           C
ATOM    653  HD1 ARG A  47      51.382  23.281  44.356  1.00  0.00           H
ATOM    654  HD2 ARG A  47      50.107  24.116  45.222  1.00  0.00           H
ATOM    655  NE  ARG A  47      51.898  25.202  45.089  1.00  0.00           N
ATOM    656  HE  ARG A  47      52.624  25.596  44.503  1.00  0.00           H
ATOM    657  CZ  ARG A  47      51.867  25.858  46.187  1.00  0.00           C
ATOM    658  NH1 ARG A  47      52.689  26.854  46.346  1.00  0.00           N
ATOM    659 1HH1 ARG A  47      53.266  27.124  45.565  1.00  0.00           H
ATOM    660 2HH1 ARG A  47      52.727  27.338  47.229  1.00  0.00           H
ATOM    661  NH2 ARG A  47      51.065  25.603  47.165  1.00  0.00           N
ATOM    662 1HH2 ARG A  47      50.389  24.873  46.988  1.00  0.00           H
ATOM    663 2HH2 ARG A  47      51.170  25.954  48.110  1.00  0.00           H
ATOM    664  C   ARG A  47      47.977  22.755  40.752  1.00  0.00           C
ATOM    665  O   ARG A  47      48.516  22.297  39.702  1.00  0.00           O
ATOM    666  N   GLN A  48      46.934  22.186  41.285  1.00  0.00           N
ATOM    667  H   GLN A  48      46.478  22.625  42.079  1.00  0.00           H
ATOM    668  CA  GLN A  48      46.492  20.856  40.967  1.00  0.00           C
ATOM    669  HA  GLN A  48      47.302  20.256  40.562  1.00  0.00           H
ATOM    670  CB  GLN A  48      45.945  20.202  42.268  1.00  0.00           C
ATOM    671  HB1 GLN A  48      45.512  19.226  42.082  1.00  0.00           H
ATOM    672  HB2 GLN A  48      45.123  20.762  42.722  1.00  0.00           H
ATOM    673  CG  GLN A  48      46.928  20.068  43.432  1.00  0.00           C
ATOM    674  HG1 GLN A  48      47.730  20.804  43.355  1.00  0.00           H
ATOM    675  HG2 GLN A  48      47.313  19.055  43.373  1.00  0.00           H
ATOM    676  CD  GLN A  48      46.371  20.246  44.851  1.00  0.00           C
ATOM    677  OE1 GLN A  48      45.348  19.743  45.210  1.00  0.00           O
ATOM    678  NE2 GLN A  48      47.111  20.868  45.736  1.00  0.00           N
ATOM    679 1HE2 GLN A  48      48.028  21.188  45.457  1.00  0.00           H
ATOM    680 2HE2 GLN A  48      46.877  20.947  46.716  1.00  0.00           H
ATOM    681  C   GLN A  48      45.544  20.995  39.760  1.00  0.00           C
ATOM    682  O   GLN A  48      45.865  20.543  38.681  1.00  0.00           O
ATOM    683  N   ARG A  49      44.351  21.624  39.967  1.00  0.00           N
ATOM    684  H   ARG A  49      44.165  21.934  40.913  1.00  0.00           H
ATOM    685  CA  ARG A  49      43.200  21.381  39.092  1.00  0.00           C
ATOM    686  HA  ARG A  49      43.124  20.335  38.806  1.00  0.00           H
ATOM    687  CB  ARG A  49      41.916  21.541  39.903  1.00  0.00           C
ATOM    688  HB1 ARG A  49      41.996  22.501  40.402  1.00  0.00           H
ATOM    689  HB2 ARG A  49      41.883  20.926  40.800  1.00  0.00           H
ATOM    690  CG  ARG A  49      40.574  21.433  39.265  1.00  0.00           C
ATOM    691  HG1 ARG A  49      40.386  22.339  38.693  1.00  0.00           H
ATOM    692  HG2 ARG A  49      39.769  21.376  39.997  1.00  0.00           H
ATOM    693  CD  ARG A  49      40.586  20.181  38.444  1.00  0.00           C
ATOM    694  HD1 ARG A  49      41.004  19.367  39.037  1.00  0.00           H
ATOM    695  HD2 ARG A  49      41.153  20.202  37.510  1.00  0.00           H
ATOM    696  NE  ARG A  49      39.164  19.936  38.013  1.00  0.00           N
ATOM    697  HE  ARG A  49      38.608  20.772  37.885  1.00  0.00           H
ATOM    698  CZ  ARG A  49      38.635  18.730  37.848  1.00  0.00           C
ATOM    699  NH1 ARG A  49      37.336  18.720  37.575  1.00  0.00           N
ATOM    700 1HH1 ARG A  49      36.844  19.595  37.551  1.00  0.00           H
ATOM    701 2HH1 ARG A  49      36.800  17.888  37.379  1.00  0.00           H
ATOM    702  NH2 ARG A  49      39.291  17.574  38.049  1.00  0.00           N
ATOM    703 1HH2 ARG A  49      40.295  17.621  38.105  1.00  0.00           H
ATOM    704 2HH2 ARG A  49      38.814  16.689  37.959  1.00  0.00           H
ATOM    705  C   ARG A  49      43.366  22.188  37.780  1.00  0.00           C
ATOM    706  O   ARG A  49      42.629  21.989  36.779  1.00  0.00           O
ATOM    707  N   LEU A  50      44.376  23.158  37.755  1.00  0.00           N
ATOM    708  H   LEU A  50      44.921  23.345  38.580  1.00  0.00           H
ATOM    709  CA  LEU A  50      44.653  24.044  36.608  1.00  0.00           C
ATOM    710  HA  LEU A  50      44.067  23.765  35.733  1.00  0.00           H
ATOM    711  CB  LEU A  50      44.469  25.489  37.119  1.00  0.00           C
ATOM    712  HB1 LEU A  50      45.027  26.143  36.452  1.00  0.00           H
ATOM    713  HB2 LEU A  50      44.828  25.581  38.140  1.00  0.00           H
ATOM    714  CG  LEU A  50      43.030  26.012  37.041  1.00  0.00           C
ATOM    715  HG  LEU A  50      42.825  25.987  35.970  1.00  0.00           H
ATOM    716  CD1 LEU A  50      41.963  25.237  37.811  1.00  0.00           C
ATOM    717 1HD1 LEU A  50      42.496  24.744  38.612  1.00  0.00           H
ATOM    718 2HD1 LEU A  50      41.200  25.782  38.362  1.00  0.00           H
ATOM    719 3HD1 LEU A  50      41.548  24.536  37.081  1.00  0.00           H
ATOM    720  CD2 LEU A  50      42.974  27.421  37.619  1.00  0.00           C
ATOM    721 1HD2 LEU A  50      43.028  27.246  38.690  1.00  0.00           H
ATOM    722 2HD2 LEU A  50      43.816  28.040  37.308  1.00  0.00           H
ATOM    723 3HD2 LEU A  50      42.013  27.779  37.244  1.00  0.00           H
ATOM    724  C   LEU A  50      46.146  23.744  36.099  1.00  0.00           C
ATOM    725  O   LEU A  50      46.379  23.798  34.926  1.00  0.00           O
ATOM    726  N   GLY A  51      47.114  23.312  36.991  1.00  0.00           N
ATOM    727  H   GLY A  51      46.935  23.184  37.980  1.00  0.00           H
ATOM    728  CA  GLY A  51      48.533  23.161  36.634  1.00  0.00           C
ATOM    729  HA1 GLY A  51      48.638  22.408  35.866  1.00  0.00           H
ATOM    730  HA2 GLY A  51      49.078  22.841  37.519  1.00  0.00           H
ATOM    731  C   GLY A  51      49.209  24.456  36.079  1.00  0.00           C
ATOM    732  O   GLY A  51      49.802  24.565  35.035  1.00  0.00           O
ATOM    733  N   LEU A  52      49.072  25.480  36.976  1.00  0.00           N
ATOM    734  H   LEU A  52      48.497  25.201  37.752  1.00  0.00           H
ATOM    735  CA  LEU A  52      49.862  26.676  37.001  1.00  0.00           C
ATOM    736  HA  LEU A  52      50.375  26.889  36.065  1.00  0.00           H
ATOM    737  CB  LEU A  52      49.026  27.926  37.295  1.00  0.00           C
ATOM    738  HB1 LEU A  52      49.665  28.753  36.966  1.00  0.00           H
ATOM    739  HB2 LEU A  52      48.944  27.972  38.379  1.00  0.00           H
ATOM    740  CG  LEU A  52      47.658  28.005  36.770  1.00  0.00           C
ATOM    741  HG  LEU A  52      47.229  27.061  37.096  1.00  0.00           H
ATOM    742  CD1 LEU A  52      47.012  29.299  37.242  1.00  0.00           C
ATOM    743 1HD1 LEU A  52      46.026  29.363  36.792  1.00  0.00           H
ATOM    744 2HD1 LEU A  52      46.831  29.367  38.311  1.00  0.00           H
ATOM    745 3HD1 LEU A  52      47.705  30.125  37.049  1.00  0.00           H
ATOM    746  CD2 LEU A  52      47.593  28.013  35.258  1.00  0.00           C
ATOM    747 1HD2 LEU A  52      48.081  27.137  34.814  1.00  0.00           H
ATOM    748 2HD2 LEU A  52      46.538  28.047  34.971  1.00  0.00           H
ATOM    749 3HD2 LEU A  52      48.008  28.939  34.879  1.00  0.00           H
ATOM    750  C   LEU A  52      50.869  26.537  38.198  1.00  0.00           C
ATOM    751  O   LEU A  52      50.691  25.671  39.064  1.00  0.00           O
ATOM    752  N   GLN A  53      51.889  27.439  38.274  1.00  0.00           N
ATOM    753  H   GLN A  53      51.999  28.079  37.491  1.00  0.00           H
ATOM    754  CA  GLN A  53      52.831  27.506  39.484  1.00  0.00           C
ATOM    755  HA  GLN A  53      52.649  26.669  40.154  1.00  0.00           H
ATOM    756  CB  GLN A  53      54.367  27.545  38.955  1.00  0.00           C
ATOM    757  HB1 GLN A  53      55.012  28.173  39.570  1.00  0.00           H
ATOM    758  HB2 GLN A  53      54.419  28.042  37.985  1.00  0.00           H
ATOM    759  CG  GLN A  53      55.011  26.200  38.733  1.00  0.00           C
ATOM    760  HG1 GLN A  53      55.935  26.341  38.162  1.00  0.00           H
ATOM    761  HG2 GLN A  53      54.379  25.620  38.057  1.00  0.00           H
ATOM    762  CD  GLN A  53      55.414  25.457  39.932  1.00  0.00           C
ATOM    763  OE1 GLN A  53      55.505  25.966  41.065  1.00  0.00           O
ATOM    764  NE2 GLN A  53      55.692  24.151  39.946  1.00  0.00           N
ATOM    765 1HE2 GLN A  53      55.713  23.682  39.045  1.00  0.00           H
ATOM    766 2HE2 GLN A  53      56.085  23.703  40.764  1.00  0.00           H
ATOM    767  C   GLN A  53      52.465  28.760  40.341  1.00  0.00           C
ATOM    768  O   GLN A  53      51.999  29.730  39.809  1.00  0.00           O
ATOM    769  N   LEU A  54      52.669  28.735  41.662  1.00  0.00           N
ATOM    770  H   LEU A  54      53.008  27.871  42.046  1.00  0.00           H
ATOM    771  CA  LEU A  54      52.020  29.678  42.571  1.00  0.00           C
ATOM    772  HA  LEU A  54      51.577  30.498  42.003  1.00  0.00           H
ATOM    773  CB  LEU A  54      51.012  28.831  43.397  1.00  0.00           C
ATOM    774  HB1 LEU A  54      51.332  27.890  43.832  1.00  0.00           H
ATOM    775  HB2 LEU A  54      50.207  28.572  42.714  1.00  0.00           H
ATOM    776  CG  LEU A  54      50.354  29.656  44.572  1.00  0.00           C
ATOM    777  HG  LEU A  54      51.018  30.398  45.010  1.00  0.00           H
ATOM    778  CD1 LEU A  54      49.208  30.367  43.888  1.00  0.00           C
ATOM    779 1HD1 LEU A  54      49.605  31.251  43.377  1.00  0.00           H
ATOM    780 2HD1 LEU A  54      48.552  29.722  43.303  1.00  0.00           H
ATOM    781 3HD1 LEU A  54      48.585  30.832  44.646  1.00  0.00           H
ATOM    782  CD2 LEU A  54      49.718  28.755  45.622  1.00  0.00           C
ATOM    783 1HD2 LEU A  54      49.100  29.454  46.171  1.00  0.00           H
ATOM    784 2HD2 LEU A  54      49.003  28.033  45.240  1.00  0.00           H
ATOM    785 3HD2 LEU A  54      50.407  28.262  46.308  1.00  0.00           H
ATOM    786  C   LEU A  54      53.146  30.289  43.443  1.00  0.00           C
ATOM    787  O   LEU A  54      54.078  29.634  43.889  1.00  0.00           O
ATOM    788  N   LEU A  55      53.079  31.615  43.677  1.00  0.00           N
ATOM    789  H   LEU A  55      52.403  32.186  43.202  1.00  0.00           H
ATOM    790  CA  LEU A  55      53.869  32.390  44.689  1.00  0.00           C
ATOM    791  HA  LEU A  55      54.619  31.729  45.112  1.00  0.00           H
ATOM    792  CB  LEU A  55      54.673  33.591  44.159  1.00  0.00           C
ATOM    793  HB1 LEU A  55      55.019  34.186  45.002  1.00  0.00           H
ATOM    794  HB2 LEU A  55      54.017  34.262  43.613  1.00  0.00           H
ATOM    795  CG  LEU A  55      55.927  33.188  43.302  1.00  0.00           C
ATOM    796  HG  LEU A  55      55.595  32.568  42.464  1.00  0.00           H
ATOM    797  CD1 LEU A  55      56.611  34.433  42.917  1.00  0.00           C
ATOM    798 1HD1 LEU A  55      55.923  35.226  42.659  1.00  0.00           H
ATOM    799 2HD1 LEU A  55      57.148  34.876  43.757  1.00  0.00           H
ATOM    800 3HD1 LEU A  55      57.312  34.303  42.090  1.00  0.00           H
ATOM    801  CD2 LEU A  55      57.028  32.397  44.017  1.00  0.00           C
ATOM    802 1HD2 LEU A  55      57.916  32.217  43.413  1.00  0.00           H
ATOM    803 2HD2 LEU A  55      57.370  32.931  44.906  1.00  0.00           H
ATOM    804 3HD2 LEU A  55      56.665  31.443  44.394  1.00  0.00           H
ATOM    805  C   LEU A  55      52.931  32.716  45.881  1.00  0.00           C
ATOM    806  O   LEU A  55      51.711  32.965  45.775  1.00  0.00           O
ATOM    807  N   GLU A  56      53.492  32.612  47.040  1.00  0.00           N
ATOM    808  H   GLU A  56      54.469  32.383  47.148  1.00  0.00           H
ATOM    809  CA  GLU A  56      52.709  32.828  48.268  1.00  0.00           C
ATOM    810  HA  GLU A  56      51.695  33.171  48.034  1.00  0.00           H
ATOM    811  CB  GLU A  56      52.559  31.477  49.078  1.00  0.00           C
ATOM    812  HB1 GLU A  56      52.022  31.648  50.004  1.00  0.00           H
ATOM    813  HB2 GLU A  56      53.562  31.117  49.342  1.00  0.00           H
ATOM    814  CG  GLU A  56      51.944  30.430  48.150  1.00  0.00           C
ATOM    815  HG1 GLU A  56      52.681  30.128  47.409  1.00  0.00           H
ATOM    816  HG2 GLU A  56      51.149  30.886  47.571  1.00  0.00           H
ATOM    817  CD  GLU A  56      51.527  29.135  48.914  1.00  0.00           C
ATOM    818  OE1 GLU A  56      52.233  28.113  48.746  1.00  0.00           O
ATOM    819  OE2 GLU A  56      50.656  29.172  49.692  1.00  0.00           O
ATOM    820  C   GLU A  56      53.200  33.849  49.282  1.00  0.00           C
ATOM    821  O   GLU A  56      54.387  33.763  49.726  1.00  0.00           O
ATOM    822  N   LEU A  57      52.465  34.896  49.503  1.00  0.00           N
ATOM    823  H   LEU A  57      51.512  34.985  49.178  1.00  0.00           H
ATOM    824  CA  LEU A  57      52.954  35.933  50.468  1.00  0.00           C
ATOM    825  HA  LEU A  57      54.043  35.996  50.470  1.00  0.00           H
ATOM    826  CB  LEU A  57      52.414  37.319  50.086  1.00  0.00           C
ATOM    827  HB1 LEU A  57      52.647  38.009  50.904  1.00  0.00           H
ATOM    828  HB2 LEU A  57      51.338  37.229  49.931  1.00  0.00           H
ATOM    829  CG  LEU A  57      52.994  37.842  48.778  1.00  0.00           C
ATOM    830  HG  LEU A  57      52.859  37.202  47.909  1.00  0.00           H
ATOM    831  CD1 LEU A  57      52.329  39.179  48.214  1.00  0.00           C
ATOM    832 1HD1 LEU A  57      51.266  38.971  48.149  1.00  0.00           H
ATOM    833 2HD1 LEU A  57      52.501  40.083  48.789  1.00  0.00           H
ATOM    834 3HD1 LEU A  57      52.820  39.428  47.272  1.00  0.00           H
ATOM    835  CD2 LEU A  57      54.515  38.080  48.872  1.00  0.00           C
ATOM    836 1HD2 LEU A  57      54.919  38.418  47.922  1.00  0.00           H
ATOM    837 2HD2 LEU A  57      54.638  38.956  49.507  1.00  0.00           H
ATOM    838 3HD2 LEU A  57      55.057  37.201  49.236  1.00  0.00           H
ATOM    839  C   LEU A  57      52.661  35.580  51.955  1.00  0.00           C
ATOM    840  O   LEU A  57      51.583  34.984  52.204  1.00  0.00           O
ATOM    841  N   PRO A  58      53.467  36.030  52.912  1.00  0.00           N
ATOM    842  CD  PRO A  58      54.709  36.650  52.711  1.00  0.00           C
ATOM    843  HD1 PRO A  58      54.739  37.548  52.109  1.00  0.00           H
ATOM    844  HD2 PRO A  58      55.324  35.912  52.188  1.00  0.00           H
ATOM    845  CG  PRO A  58      55.272  36.970  54.098  1.00  0.00           C
ATOM    846  HG1 PRO A  58      54.963  37.970  54.396  1.00  0.00           H
ATOM    847  HG2 PRO A  58      56.358  36.938  54.143  1.00  0.00           H
ATOM    848  CB  PRO A  58      54.649  35.984  54.953  1.00  0.00           C
ATOM    849  HB1 PRO A  58      54.593  36.313  55.990  1.00  0.00           H
ATOM    850  HB2 PRO A  58      55.221  35.056  54.980  1.00  0.00           H
ATOM    851  CA  PRO A  58      53.270  35.889  54.326  1.00  0.00           C
ATOM    852  HA  PRO A  58      52.866  34.869  54.364  1.00  0.00           H
ATOM    853  C   PRO A  58      52.182  36.886  54.857  1.00  0.00           C
ATOM    854  O   PRO A  58      51.973  37.966  54.300  1.00  0.00           O
ATOM    855  N   PRO A  59      51.372  36.531  55.808  1.00  0.00           N
ATOM    856  CD  PRO A  59      51.199  35.126  56.199  1.00  0.00           C
ATOM    857  HD1 PRO A  59      51.985  34.993  56.940  1.00  0.00           H
ATOM    858  HD2 PRO A  59      51.179  34.494  55.315  1.00  0.00           H
ATOM    859  CG  PRO A  59      49.838  35.164  56.907  1.00  0.00           C
ATOM    860  HG1 PRO A  59      49.750  34.266  57.519  1.00  0.00           H
ATOM    861  HG2 PRO A  59      49.000  35.149  56.215  1.00  0.00           H
ATOM    862  CB  PRO A  59      49.753  36.486  57.613  1.00  0.00           C
ATOM    863  HB1 PRO A  59      50.211  36.564  58.595  1.00  0.00           H
ATOM    864  HB2 PRO A  59      48.699  36.766  57.543  1.00  0.00           H
ATOM    865  CA  PRO A  59      50.438  37.394  56.622  1.00  0.00           C
ATOM    866  HA  PRO A  59      49.715  37.907  55.977  1.00  0.00           H
ATOM    867  C   PRO A  59      51.211  38.504  57.366  1.00  0.00           C
ATOM    868  O   PRO A  59      52.423  38.528  57.580  1.00  0.00           O
ATOM    869  N   GLU A  60      50.489  39.504  57.938  1.00  0.00           N
ATOM    870  H   GLU A  60      49.496  39.346  57.877  1.00  0.00           H
ATOM    871  CA  GLU A  60      50.937  40.592  58.765  1.00  0.00           C
ATOM    872  HA  GLU A  60      51.517  40.155  59.577  1.00  0.00           H
ATOM    873  CB  GLU A  60      51.888  41.533  57.864  1.00  0.00           C
ATOM    874  HB1 GLU A  60      51.248  42.013  57.127  1.00  0.00           H
ATOM    875  HB2 GLU A  60      52.632  40.957  57.302  1.00  0.00           H
ATOM    876  CG  GLU A  60      52.575  42.611  58.670  1.00  0.00           C
ATOM    877  HG1 GLU A  60      51.863  43.248  59.189  1.00  0.00           H
ATOM    878  HG2 GLU A  60      53.153  43.213  57.975  1.00  0.00           H
ATOM    879  CD  GLU A  60      53.558  42.110  59.687  1.00  0.00           C
ATOM    880  OE1 GLU A  60      54.702  41.689  59.309  1.00  0.00           O
ATOM    881  OE2 GLU A  60      53.208  42.193  60.903  1.00  0.00           O
ATOM    882  C   GLU A  60      49.762  41.320  59.490  1.00  0.00           C
ATOM    883  O   GLU A  60      48.780  41.821  58.859  1.00  0.00           O
ATOM    884  N   GLU A  61      50.008  41.610  60.793  1.00  0.00           N
ATOM    885  H   GLU A  61      50.820  41.156  61.187  1.00  0.00           H
ATOM    886  CA  GLU A  61      48.891  42.165  61.712  1.00  0.00           C
ATOM    887  HA  GLU A  61      47.919  41.803  61.363  1.00  0.00           H
ATOM    888  CB  GLU A  61      49.008  41.795  63.178  1.00  0.00           C
ATOM    889  HB1 GLU A  61      48.161  42.288  63.664  1.00  0.00           H
ATOM    890  HB2 GLU A  61      49.872  42.116  63.763  1.00  0.00           H
ATOM    891  CG  GLU A  61      48.847  40.282  63.376  1.00  0.00           C
ATOM    892  HG1 GLU A  61      49.400  39.694  62.638  1.00  0.00           H
ATOM    893  HG2 GLU A  61      47.826  39.990  63.119  1.00  0.00           H
ATOM    894  CD  GLU A  61      49.201  39.765  64.798  1.00  0.00           C
ATOM    895  OE1 GLU A  61      50.356  39.297  65.075  1.00  0.00           O
ATOM    896  OE2 GLU A  61      48.295  39.840  65.685  1.00  0.00           O
ATOM    897  C   GLU A  61      48.629  43.692  61.475  1.00  0.00           C
ATOM    898  O   GLU A  61      47.723  44.277  62.074  1.00  0.00           O
ATOM    899  N   SER A  62      49.465  44.367  60.637  1.00  0.00           N
ATOM    900  H   SER A  62      50.159  43.844  60.116  1.00  0.00           H
ATOM    901  CA  SER A  62      49.143  45.745  60.225  1.00  0.00           C
ATOM    902  HA  SER A  62      48.711  46.221  61.100  1.00  0.00           H
ATOM    903  CB  SER A  62      50.511  46.449  60.021  1.00  0.00           C
ATOM    904  HB1 SER A  62      51.006  46.554  60.981  1.00  0.00           H
ATOM    905  HB2 SER A  62      50.283  47.445  59.628  1.00  0.00           H
ATOM    906  OG  SER A  62      51.390  45.743  59.102  1.00  0.00           O
ATOM    907  HG  SER A  62      52.279  45.882  59.421  1.00  0.00           H
ATOM    908  C   SER A  62      48.214  45.930  59.022  1.00  0.00           C
ATOM    909  O   SER A  62      48.009  47.059  58.643  1.00  0.00           O
ATOM    910  N   LEU A  63      47.798  44.835  58.335  1.00  0.00           N
ATOM    911  H   LEU A  63      47.907  43.921  58.746  1.00  0.00           H
ATOM    912  CA  LEU A  63      47.077  44.992  57.016  1.00  0.00           C
ATOM    913  HA  LEU A  63      47.500  45.836  56.477  1.00  0.00           H
ATOM    914  CB  LEU A  63      47.246  43.639  56.277  1.00  0.00           C
ATOM    915  HB1 LEU A  63      46.614  43.490  55.390  1.00  0.00           H
ATOM    916  HB2 LEU A  63      46.908  42.822  56.924  1.00  0.00           H
ATOM    917  CG  LEU A  63      48.651  43.322  55.782  1.00  0.00           C
ATOM    918  HG  LEU A  63      49.267  43.247  56.677  1.00  0.00           H
ATOM    919  CD1 LEU A  63      48.769  41.973  55.048  1.00  0.00           C
ATOM    920 1HD1 LEU A  63      49.822  41.738  54.897  1.00  0.00           H
ATOM    921 2HD1 LEU A  63      48.349  41.177  55.665  1.00  0.00           H
ATOM    922 3HD1 LEU A  63      48.365  41.906  54.037  1.00  0.00           H
ATOM    923  CD2 LEU A  63      49.280  44.417  54.860  1.00  0.00           C
ATOM    924 1HD2 LEU A  63      49.233  45.398  55.340  1.00  0.00           H
ATOM    925 2HD2 LEU A  63      50.329  44.198  54.678  1.00  0.00           H
ATOM    926 3HD2 LEU A  63      48.766  44.459  53.900  1.00  0.00           H
ATOM    927  C   LEU A  63      45.663  45.353  57.125  1.00  0.00           C
ATOM    928  O   LEU A  63      44.960  44.873  58.050  1.00  0.00           O
ATOM    929  N   PRO A  64      45.085  46.165  56.161  1.00  0.00           N
ATOM    930  CD  PRO A  64      45.845  46.928  55.234  1.00  0.00           C
ATOM    931  HD1 PRO A  64      46.600  46.442  54.618  1.00  0.00           H
ATOM    932  HD2 PRO A  64      46.337  47.728  55.784  1.00  0.00           H
ATOM    933  CG  PRO A  64      44.834  47.707  54.374  1.00  0.00           C
ATOM    934  HG1 PRO A  64      44.664  47.221  53.409  1.00  0.00           H
ATOM    935  HG2 PRO A  64      45.229  48.715  54.295  1.00  0.00           H
ATOM    936  CB  PRO A  64      43.575  47.685  55.247  1.00  0.00           C
ATOM    937  HB1 PRO A  64      42.635  47.802  54.710  1.00  0.00           H
ATOM    938  HB2 PRO A  64      43.741  48.553  55.883  1.00  0.00           H
ATOM    939  CA  PRO A  64      43.653  46.500  56.130  1.00  0.00           C
ATOM    940  HA  PRO A  64      43.484  46.714  57.187  1.00  0.00           H
ATOM    941  C   PRO A  64      42.783  45.440  55.585  1.00  0.00           C
ATOM    942  O   PRO A  64      41.610  45.421  55.837  1.00  0.00           O
ATOM    943  N   LEU A  65      43.340  44.629  54.693  1.00  0.00           N
ATOM    944  H   LEU A  65      44.349  44.710  54.647  1.00  0.00           H
ATOM    945  CA  LEU A  65      42.571  43.699  53.775  1.00  0.00           C
ATOM    946  HA  LEU A  65      41.565  43.632  54.182  1.00  0.00           H
ATOM    947  CB  LEU A  65      42.482  44.321  52.377  1.00  0.00           C
ATOM    948  HB1 LEU A  65      42.009  43.676  51.639  1.00  0.00           H
ATOM    949  HB2 LEU A  65      43.479  44.555  51.999  1.00  0.00           H
ATOM    950  CG  LEU A  65      41.660  45.604  52.330  1.00  0.00           C
ATOM    951  HG  LEU A  65      42.029  46.361  53.014  1.00  0.00           H
ATOM    952  CD1 LEU A  65      41.591  46.101  50.911  1.00  0.00           C
ATOM    953 1HD1 LEU A  65      41.232  45.299  50.268  1.00  0.00           H
ATOM    954 2HD1 LEU A  65      41.114  47.072  50.804  1.00  0.00           H
ATOM    955 3HD1 LEU A  65      42.568  46.411  50.559  1.00  0.00           H
ATOM    956  CD2 LEU A  65      40.195  45.425  52.671  1.00  0.00           C
ATOM    957 1HD2 LEU A  65      39.666  46.375  52.529  1.00  0.00           H
ATOM    958 2HD2 LEU A  65      39.883  44.620  51.999  1.00  0.00           H
ATOM    959 3HD2 LEU A  65      40.072  45.113  53.708  1.00  0.00           H
ATOM    960  C   LEU A  65      43.128  42.252  53.697  1.00  0.00           C
ATOM    961  O   LEU A  65      42.451  41.441  53.095  1.00  0.00           O
ATOM    962  N   GLY A  66      44.219  41.949  54.324  1.00  0.00           N
ATOM    963  H   GLY A  66      44.744  42.664  54.804  1.00  0.00           H
ATOM    964  CA  GLY A  66      44.593  40.505  54.515  1.00  0.00           C
ATOM    965  HA1 GLY A  66      43.716  40.086  54.996  1.00  0.00           H
ATOM    966  HA2 GLY A  66      45.511  40.328  55.072  1.00  0.00           H
ATOM    967  C   GLY A  66      44.815  39.891  53.134  1.00  0.00           C
ATOM    968  O   GLY A  66      45.578  40.364  52.294  1.00  0.00           O
ATOM    969  N   PRO A  67      44.110  38.755  52.875  1.00  0.00           N
ATOM    970  CD  PRO A  67      42.972  38.229  53.643  1.00  0.00           C
ATOM    971  HD1 PRO A  67      42.194  38.975  53.816  1.00  0.00           H
ATOM    972  HD2 PRO A  67      43.377  37.842  54.580  1.00  0.00           H
ATOM    973  CG  PRO A  67      42.476  37.070  52.811  1.00  0.00           C
ATOM    974  HG1 PRO A  67      41.790  37.380  52.020  1.00  0.00           H
ATOM    975  HG2 PRO A  67      42.003  36.319  53.440  1.00  0.00           H
ATOM    976  CB  PRO A  67      43.722  36.603  52.145  1.00  0.00           C
ATOM    977  HB1 PRO A  67      43.439  36.060  51.242  1.00  0.00           H
ATOM    978  HB2 PRO A  67      44.471  36.157  52.800  1.00  0.00           H
ATOM    979  CA  PRO A  67      44.319  37.879  51.711  1.00  0.00           C
ATOM    980  HA  PRO A  67      45.375  37.666  51.582  1.00  0.00           H
ATOM    981  C   PRO A  67      43.723  38.474  50.372  1.00  0.00           C
ATOM    982  O   PRO A  67      43.783  37.820  49.319  1.00  0.00           O
ATOM    983  N   LEU A  68      43.328  39.727  50.454  1.00  0.00           N
ATOM    984  H   LEU A  68      43.437  40.220  51.334  1.00  0.00           H
ATOM    985  CA  LEU A  68      42.488  40.303  49.471  1.00  0.00           C
ATOM    986  HA  LEU A  68      42.233  39.618  48.661  1.00  0.00           H
ATOM    987  CB  LEU A  68      41.145  40.926  50.027  1.00  0.00           C
ATOM    988  HB1 LEU A  68      40.639  41.395  49.192  1.00  0.00           H
ATOM    989  HB2 LEU A  68      41.449  41.664  50.775  1.00  0.00           H
ATOM    990  CG  LEU A  68      40.246  39.870  50.712  1.00  0.00           C
ATOM    991  HG  LEU A  68      40.681  39.410  51.601  1.00  0.00           H
ATOM    992  CD1 LEU A  68      39.015  40.615  51.195  1.00  0.00           C
ATOM    993 1HD1 LEU A  68      38.640  41.092  50.288  1.00  0.00           H
ATOM    994 2HD1 LEU A  68      38.316  39.930  51.689  1.00  0.00           H
ATOM    995 3HD1 LEU A  68      39.278  41.430  51.859  1.00  0.00           H
ATOM    996  CD2 LEU A  68      39.756  38.802  49.761  1.00  0.00           C
ATOM    997 1HD2 LEU A  68      40.601  38.255  49.349  1.00  0.00           H
ATOM    998 2HD2 LEU A  68      39.083  38.185  50.363  1.00  0.00           H
ATOM    999 3HD2 LEU A  68      39.121  39.255  48.992  1.00  0.00           H
ATOM   1000  C   LEU A  68      43.436  41.315  48.750  1.00  0.00           C
ATOM   1001  O   LEU A  68      43.955  42.239  49.391  1.00  0.00           O
ATOM   1002  N   LEU A  69      43.743  41.116  47.446  1.00  0.00           N
ATOM   1003  H   LEU A  69      43.273  40.441  46.864  1.00  0.00           H
ATOM   1004  CA  LEU A  69      44.991  41.700  46.864  1.00  0.00           C
ATOM   1005  HA  LEU A  69      44.998  42.737  47.193  1.00  0.00           H
ATOM   1006  CB  LEU A  69      46.254  40.956  47.198  1.00  0.00           C
ATOM   1007  HB1 LEU A  69      46.464  41.316  48.208  1.00  0.00           H
ATOM   1008  HB2 LEU A  69      46.983  41.330  46.485  1.00  0.00           H
ATOM   1009  CG  LEU A  69      46.268  39.407  47.206  1.00  0.00           C
ATOM   1010  HG  LEU A  69      45.549  39.053  47.947  1.00  0.00           H
ATOM   1011  CD1 LEU A  69      45.902  38.912  45.714  1.00  0.00           C
ATOM   1012 1HD1 LEU A  69      44.863  39.205  45.522  1.00  0.00           H
ATOM   1013 2HD1 LEU A  69      46.557  39.407  44.998  1.00  0.00           H
ATOM   1014 3HD1 LEU A  69      46.052  37.837  45.724  1.00  0.00           H
ATOM   1015  CD2 LEU A  69      47.657  38.829  47.575  1.00  0.00           C
ATOM   1016 1HD2 LEU A  69      47.561  37.755  47.723  1.00  0.00           H
ATOM   1017 2HD2 LEU A  69      48.467  39.053  46.876  1.00  0.00           H
ATOM   1018 3HD2 LEU A  69      47.950  39.263  48.532  1.00  0.00           H
ATOM   1019  C   LEU A  69      44.853  41.951  45.377  1.00  0.00           C
ATOM   1020  O   LEU A  69      45.735  42.503  44.826  1.00  0.00           O
ATOM   1021  N   GLY A  70      43.730  41.578  44.758  1.00  0.00           N
ATOM   1022  H   GLY A  70      43.104  41.023  45.320  1.00  0.00           H
ATOM   1023  CA  GLY A  70      43.282  41.743  43.310  1.00  0.00           C
ATOM   1024  HA1 GLY A  70      42.246  41.415  43.235  1.00  0.00           H
ATOM   1025  HA2 GLY A  70      43.929  41.154  42.672  1.00  0.00           H
ATOM   1026  C   GLY A  70      43.156  43.198  42.858  1.00  0.00           C
ATOM   1027  O   GLY A  70      42.996  43.549  41.681  1.00  0.00           O
ATOM   1028  N   ASP A  71      43.062  44.112  43.835  1.00  0.00           N
ATOM   1029  H   ASP A  71      43.338  43.820  44.764  1.00  0.00           H
ATOM   1030  CA  ASP A  71      43.178  45.568  43.607  1.00  0.00           C
ATOM   1031  HA  ASP A  71      42.467  45.820  42.812  1.00  0.00           H
ATOM   1032  CB  ASP A  71      42.747  46.271  44.876  1.00  0.00           C
ATOM   1033  HB1 ASP A  71      41.778  45.857  45.128  1.00  0.00           H
ATOM   1034  HB2 ASP A  71      42.731  47.340  44.656  1.00  0.00           H
ATOM   1035  CG  ASP A  71      43.624  46.018  46.108  1.00  0.00           C
ATOM   1036  OD1 ASP A  71      43.935  47.026  46.807  1.00  0.00           O
ATOM   1037  OD2 ASP A  71      43.870  44.864  46.395  1.00  0.00           O
ATOM   1038  C   ASP A  71      44.646  45.969  43.140  1.00  0.00           C
ATOM   1039  O   ASP A  71      44.775  47.081  42.607  1.00  0.00           O
ATOM   1040  N   THR A  72      45.652  45.173  43.481  1.00  0.00           N
ATOM   1041  H   THR A  72      45.391  44.335  43.976  1.00  0.00           H
ATOM   1042  CA  THR A  72      47.015  45.657  43.419  1.00  0.00           C
ATOM   1043  HA  THR A  72      47.023  46.617  43.926  1.00  0.00           H
ATOM   1044  CB  THR A  72      47.917  44.703  44.223  1.00  0.00           C
ATOM   1045  HB  THR A  72      47.917  43.677  43.835  1.00  0.00           H
ATOM   1046  CG2 THR A  72      49.380  45.148  44.167  1.00  0.00           C
ATOM   1047 1HG2 THR A  72      49.518  46.140  44.600  1.00  0.00           H
ATOM   1048 2HG2 THR A  72      50.016  44.489  44.751  1.00  0.00           H
ATOM   1049 3HG2 THR A  72      49.749  45.011  43.152  1.00  0.00           H
ATOM   1050  OG1 THR A  72      47.510  44.666  45.519  1.00  0.00           O
ATOM   1051  HG1 THR A  72      46.798  44.036  45.650  1.00  0.00           H
ATOM   1052  C   THR A  72      47.628  45.843  41.979  1.00  0.00           C
ATOM   1053  O   THR A  72      48.427  46.790  41.876  1.00  0.00           O
ATOM   1054  N   ALA A  73      47.300  45.071  40.921  1.00  0.00           N
ATOM   1055  H   ALA A  73      46.591  44.349  40.991  1.00  0.00           H
ATOM   1056  CA  ALA A  73      48.000  45.108  39.617  1.00  0.00           C
ATOM   1057  HA  ALA A  73      48.282  46.143  39.410  1.00  0.00           H
ATOM   1058  CB  ALA A  73      49.136  44.106  39.713  1.00  0.00           C
ATOM   1059  HB1 ALA A  73      49.758  44.219  38.830  1.00  0.00           H
ATOM   1060  HB2 ALA A  73      49.865  44.304  40.491  1.00  0.00           H
ATOM   1061  HB3 ALA A  73      48.797  43.076  39.802  1.00  0.00           H
ATOM   1062  C   ALA A  73      46.977  44.678  38.566  1.00  0.00           C
ATOM   1063  O   ALA A  73      46.054  43.942  38.866  1.00  0.00           O
ATOM   1064  N   VAL A  74      47.131  45.187  37.350  1.00  0.00           N
ATOM   1065  H   VAL A  74      47.754  45.982  37.321  1.00  0.00           H
ATOM   1066  CA  VAL A  74      46.471  44.827  36.117  1.00  0.00           C
ATOM   1067  HA  VAL A  74      45.619  44.213  36.398  1.00  0.00           H
ATOM   1068  CB  VAL A  74      46.046  46.158  35.404  1.00  0.00           C
ATOM   1069  HB  VAL A  74      46.911  46.826  35.295  1.00  0.00           H
ATOM   1070  CG1 VAL A  74      45.464  45.930  34.034  1.00  0.00           C
ATOM   1071 1HG1 VAL A  74      44.670  45.187  33.943  1.00  0.00           H
ATOM   1072 2HG1 VAL A  74      44.977  46.844  33.680  1.00  0.00           H
ATOM   1073 3HG1 VAL A  74      46.245  45.638  33.345  1.00  0.00           H
ATOM   1074  CG2 VAL A  74      44.922  46.853  36.239  1.00  0.00           C
ATOM   1075 1HG2 VAL A  74      44.832  47.896  35.930  1.00  0.00           H
ATOM   1076 2HG2 VAL A  74      44.043  46.257  35.994  1.00  0.00           H
ATOM   1077 3HG2 VAL A  74      45.075  46.954  37.308  1.00  0.00           H
ATOM   1078  C   VAL A  74      47.411  44.070  35.177  1.00  0.00           C
ATOM   1079  O   VAL A  74      48.480  44.571  34.789  1.00  0.00           O
ATOM   1080  N   ILE A  75      47.167  42.803  34.967  1.00  0.00           N
ATOM   1081  H   ILE A  75      46.337  42.364  35.310  1.00  0.00           H
ATOM   1082  CA  ILE A  75      48.074  41.884  34.265  1.00  0.00           C
ATOM   1083  HA  ILE A  75      49.055  42.353  34.243  1.00  0.00           H
ATOM   1084  CB  ILE A  75      48.088  40.503  34.912  1.00  0.00           C
ATOM   1085  HB  ILE A  75      47.101  40.216  35.285  1.00  0.00           H
ATOM   1086  CG2 ILE A  75      48.502  39.340  33.883  1.00  0.00           C
ATOM   1087 1HG2 ILE A  75      49.480  39.599  33.477  1.00  0.00           H
ATOM   1088 2HG2 ILE A  75      48.507  38.354  34.340  1.00  0.00           H
ATOM   1089 3HG2 ILE A  75      47.805  39.244  33.053  1.00  0.00           H
ATOM   1090  CG1 ILE A  75      49.203  40.391  35.980  1.00  0.00           C
ATOM   1091 1HG1 ILE A  75      50.160  40.810  35.656  1.00  0.00           H
ATOM   1092 2HG1 ILE A  75      49.363  39.358  36.303  1.00  0.00           H
ATOM   1093  CD  ILE A  75      48.867  41.131  37.282  1.00  0.00           C
ATOM   1094  HD1 ILE A  75      47.886  40.913  37.695  1.00  0.00           H
ATOM   1095  HD2 ILE A  75      49.601  40.817  38.027  1.00  0.00           H
ATOM   1096  HD3 ILE A  75      48.923  42.201  37.053  1.00  0.00           H
ATOM   1097  C   ILE A  75      47.561  41.875  32.808  1.00  0.00           C
ATOM   1098  O   ILE A  75      46.384  41.653  32.582  1.00  0.00           O
ATOM   1099  N   GLN A  76      48.473  41.859  31.817  1.00  0.00           N
ATOM   1100  H   GLN A  76      49.358  42.242  32.112  1.00  0.00           H
ATOM   1101  CA  GLN A  76      48.281  41.400  30.455  1.00  0.00           C
ATOM   1102  HA  GLN A  76      47.426  40.723  30.379  1.00  0.00           H
ATOM   1103  CB  GLN A  76      47.907  42.743  29.730  1.00  0.00           C
ATOM   1104  HB1 GLN A  76      48.671  43.507  29.944  1.00  0.00           H
ATOM   1105  HB2 GLN A  76      47.068  43.146  30.296  1.00  0.00           H
ATOM   1106  CG  GLN A  76      47.458  42.802  28.204  1.00  0.00           C
ATOM   1107  HG1 GLN A  76      47.300  43.860  27.978  1.00  0.00           H
ATOM   1108  HG2 GLN A  76      46.483  42.321  28.187  1.00  0.00           H
ATOM   1109  CD  GLN A  76      48.436  42.200  27.160  1.00  0.00           C
ATOM   1110  OE1 GLN A  76      48.470  40.948  26.891  1.00  0.00           O
ATOM   1111  NE2 GLN A  76      49.458  42.887  26.760  1.00  0.00           N
ATOM   1112 1HE2 GLN A  76      49.444  43.877  26.986  1.00  0.00           H
ATOM   1113 2HE2 GLN A  76      50.082  42.432  26.107  1.00  0.00           H
ATOM   1114  C   GLN A  76      49.513  40.750  29.887  1.00  0.00           C
ATOM   1115  O   GLN A  76      50.531  41.379  29.650  1.00  0.00           O
ATOM   1116  N   GLY A  77      49.558  39.447  29.771  1.00  0.00           N
ATOM   1117  H   GLY A  77      48.802  38.903  30.169  1.00  0.00           H
ATOM   1118  CA  GLY A  77      50.711  38.697  29.284  1.00  0.00           C
ATOM   1119  HA1 GLY A  77      50.914  39.054  28.283  1.00  0.00           H
ATOM   1120  HA2 GLY A  77      50.462  37.631  29.289  1.00  0.00           H
ATOM   1121  C   GLY A  77      51.852  38.890  30.245  1.00  0.00           C
ATOM   1122  O   GLY A  77      51.818  38.525  31.433  1.00  0.00           O
ATOM   1123  N   ASP A  78      52.926  39.531  29.733  1.00  0.00           N
ATOM   1124  H   ASP A  78      52.946  39.561  28.727  1.00  0.00           H
ATOM   1125  CA  ASP A  78      54.212  39.733  30.338  1.00  0.00           C
ATOM   1126  HA  ASP A  78      54.412  38.945  31.070  1.00  0.00           H
ATOM   1127  CB  ASP A  78      55.255  39.570  29.243  1.00  0.00           C
ATOM   1128  HB1 ASP A  78      55.183  38.582  28.795  1.00  0.00           H
ATOM   1129  HB2 ASP A  78      56.297  39.649  29.552  1.00  0.00           H
ATOM   1130  CG  ASP A  78      55.041  40.590  28.119  1.00  0.00           C
ATOM   1131  OD1 ASP A  78      55.882  41.439  27.932  1.00  0.00           O
ATOM   1132  OD2 ASP A  78      53.977  40.464  27.378  1.00  0.00           O
ATOM   1133  C   ASP A  78      54.363  41.071  31.038  1.00  0.00           C
ATOM   1134  O   ASP A  78      55.482  41.448  31.405  1.00  0.00           O
ATOM   1135  N   THR A  79      53.288  41.859  31.186  1.00  0.00           N
ATOM   1136  H   THR A  79      52.405  41.451  30.934  1.00  0.00           H
ATOM   1137  CA  THR A  79      53.279  43.209  31.735  1.00  0.00           C
ATOM   1138  HA  THR A  79      54.276  43.396  32.151  1.00  0.00           H
ATOM   1139  CB  THR A  79      53.120  44.371  30.716  1.00  0.00           C
ATOM   1140  HB  THR A  79      52.150  44.207  30.243  1.00  0.00           H
ATOM   1141  CG2 THR A  79      53.178  45.708  31.299  1.00  0.00           C
ATOM   1142 1HG2 THR A  79      53.827  45.791  32.182  1.00  0.00           H
ATOM   1143 2HG2 THR A  79      53.514  46.484  30.620  1.00  0.00           H
ATOM   1144 3HG2 THR A  79      52.169  45.900  31.675  1.00  0.00           H
ATOM   1145  OG1 THR A  79      54.111  44.415  29.694  1.00  0.00           O
ATOM   1146  HG1 THR A  79      53.711  43.814  29.056  1.00  0.00           H
ATOM   1147  C   THR A  79      52.292  43.239  32.931  1.00  0.00           C
ATOM   1148  O   THR A  79      51.096  43.037  32.789  1.00  0.00           O
ATOM   1149  N   ALA A  80      52.683  43.775  34.048  1.00  0.00           N
ATOM   1150  H   ALA A  80      53.663  44.051  34.021  1.00  0.00           H
ATOM   1151  CA  ALA A  80      52.042  43.996  35.336  1.00  0.00           C
ATOM   1152  HA  ALA A  80      51.072  43.503  35.280  1.00  0.00           H
ATOM   1153  CB  ALA A  80      52.837  43.187  36.335  1.00  0.00           C
ATOM   1154  HB1 ALA A  80      52.497  43.581  37.288  1.00  0.00           H
ATOM   1155  HB2 ALA A  80      52.586  42.156  36.072  1.00  0.00           H
ATOM   1156  HB3 ALA A  80      53.925  43.300  36.389  1.00  0.00           H
ATOM   1157  C   ALA A  80      51.825  45.511  35.638  1.00  0.00           C
ATOM   1158  O   ALA A  80      52.734  46.115  36.261  1.00  0.00           O
ATOM   1159  N   LEU A  81      50.636  46.110  35.327  1.00  0.00           N
ATOM   1160  H   LEU A  81      50.029  45.574  34.720  1.00  0.00           H
ATOM   1161  CA  LEU A  81      50.266  47.488  35.517  1.00  0.00           C
ATOM   1162  HA  LEU A  81      51.184  48.010  35.248  1.00  0.00           H
ATOM   1163  CB  LEU A  81      49.317  47.977  34.406  1.00  0.00           C
ATOM   1164  HB1 LEU A  81      48.558  47.219  34.204  1.00  0.00           H
ATOM   1165  HB2 LEU A  81      49.902  48.037  33.488  1.00  0.00           H
ATOM   1166  CG  LEU A  81      48.747  49.360  34.593  1.00  0.00           C
ATOM   1167  HG  LEU A  81      48.231  49.472  35.544  1.00  0.00           H
ATOM   1168  CD1 LEU A  81      49.836  50.394  34.713  1.00  0.00           C
ATOM   1169 1HD1 LEU A  81      50.362  50.430  33.766  1.00  0.00           H
ATOM   1170 2HD1 LEU A  81      49.355  51.358  34.921  1.00  0.00           H
ATOM   1171 3HD1 LEU A  81      50.513  50.089  35.514  1.00  0.00           H
ATOM   1172  CD2 LEU A  81      47.784  49.686  33.460  1.00  0.00           C
ATOM   1173 1HD2 LEU A  81      48.307  49.546  32.518  1.00  0.00           H
ATOM   1174 2HD2 LEU A  81      46.869  49.102  33.554  1.00  0.00           H
ATOM   1175 3HD2 LEU A  81      47.487  50.717  33.605  1.00  0.00           H
ATOM   1176  C   LEU A  81      49.921  47.776  36.983  1.00  0.00           C
ATOM   1177  O   LEU A  81      48.767  47.545  37.247  1.00  0.00           O
ATOM   1178  N   ILE A  82      50.770  48.354  37.805  1.00  0.00           N
ATOM   1179  H   ILE A  82      51.701  48.601  37.493  1.00  0.00           H
ATOM   1180  CA  ILE A  82      50.343  48.564  39.209  1.00  0.00           C
ATOM   1181  HA  ILE A  82      49.976  47.621  39.607  1.00  0.00           H
ATOM   1182  CB  ILE A  82      51.617  48.821  40.122  1.00  0.00           C
ATOM   1183  HB  ILE A  82      51.988  49.787  39.787  1.00  0.00           H
ATOM   1184  CG2 ILE A  82      51.180  49.021  41.543  1.00  0.00           C
ATOM   1185 1HG2 ILE A  82      50.577  48.200  41.929  1.00  0.00           H
ATOM   1186 2HG2 ILE A  82      52.017  49.158  42.224  1.00  0.00           H
ATOM   1187 3HG2 ILE A  82      50.565  49.918  41.583  1.00  0.00           H
ATOM   1188  CG1 ILE A  82      52.611  47.673  39.962  1.00  0.00           C
ATOM   1189 1HG1 ILE A  82      53.546  48.064  40.374  1.00  0.00           H
ATOM   1190 2HG1 ILE A  82      52.822  47.484  38.908  1.00  0.00           H
ATOM   1191  CD  ILE A  82      52.296  46.303  40.612  1.00  0.00           C
ATOM   1192  HD1 ILE A  82      51.356  45.899  40.242  1.00  0.00           H
ATOM   1193  HD2 ILE A  82      53.134  45.614  40.512  1.00  0.00           H
ATOM   1194  HD3 ILE A  82      52.175  46.540  41.679  1.00  0.00           H
ATOM   1195  C   ILE A  82      49.417  49.788  39.370  1.00  0.00           C
ATOM   1196  O   ILE A  82      49.557  50.809  38.713  1.00  0.00           O
ATOM   1197  N   THR A  83      48.341  49.606  40.131  1.00  0.00           N
ATOM   1198  H   THR A  83      48.227  48.694  40.559  1.00  0.00           H
ATOM   1199  CA  THR A  83      47.228  50.575  40.198  1.00  0.00           C
ATOM   1200  HA  THR A  83      47.097  51.102  39.266  1.00  0.00           H
ATOM   1201  CB  THR A  83      45.937  49.783  40.491  1.00  0.00           C
ATOM   1202  HB  THR A  83      45.112  50.466  40.319  1.00  0.00           H
ATOM   1203  CG2 THR A  83      45.674  48.693  39.496  1.00  0.00           C
ATOM   1204 1HG2 THR A  83      45.928  49.105  38.531  1.00  0.00           H
ATOM   1205 2HG2 THR A  83      46.306  47.826  39.713  1.00  0.00           H
ATOM   1206 3HG2 THR A  83      44.625  48.391  39.516  1.00  0.00           H
ATOM   1207  OG1 THR A  83      45.920  49.363  41.839  1.00  0.00           O
ATOM   1208  HG1 THR A  83      45.674  48.434  41.906  1.00  0.00           H
ATOM   1209  C   THR A  83      47.448  51.617  41.268  1.00  0.00           C
ATOM   1210  O   THR A  83      48.628  51.966  41.494  1.00  0.00           O
ATOM   1211  N   ARG A  84      46.385  52.161  41.932  1.00  0.00           N
ATOM   1212  H   ARG A  84      45.452  51.800  41.834  1.00  0.00           H
ATOM   1213  CA  ARG A  84      46.608  53.161  43.036  1.00  0.00           C
ATOM   1214  HA  ARG A  84      47.486  52.836  43.602  1.00  0.00           H
ATOM   1215  CB  ARG A  84      46.930  54.517  42.330  1.00  0.00           C
ATOM   1216  HB1 ARG A  84      46.186  54.634  41.544  1.00  0.00           H
ATOM   1217  HB2 ARG A  84      47.873  54.414  41.784  1.00  0.00           H
ATOM   1218  CG  ARG A  84      47.058  55.760  43.235  1.00  0.00           C
ATOM   1219  HG1 ARG A  84      47.491  55.520  44.203  1.00  0.00           H
ATOM   1220  HG2 ARG A  84      46.074  56.153  43.485  1.00  0.00           H
ATOM   1221  CD  ARG A  84      47.886  56.961  42.627  1.00  0.00           C
ATOM   1222  HD1 ARG A  84      47.504  57.798  43.200  1.00  0.00           H
ATOM   1223  HD2 ARG A  84      47.728  57.047  41.551  1.00  0.00           H
ATOM   1224  NE  ARG A  84      49.333  56.687  42.858  1.00  0.00           N
ATOM   1225  HE  ARG A  84      49.623  55.776  43.193  1.00  0.00           H
ATOM   1226  CZ  ARG A  84      50.283  57.604  42.977  1.00  0.00           C
ATOM   1227  NH1 ARG A  84      50.120  58.817  42.701  1.00  0.00           N
ATOM   1228 1HH1 ARG A  84      49.363  59.172  42.124  1.00  0.00           H
ATOM   1229 2HH1 ARG A  84      50.845  59.443  43.028  1.00  0.00           H
ATOM   1230  NH2 ARG A  84      51.395  57.253  43.447  1.00  0.00           N
ATOM   1231 1HH2 ARG A  84      51.449  56.294  43.744  1.00  0.00           H
ATOM   1232 2HH2 ARG A  84      52.139  57.941  43.444  1.00  0.00           H
ATOM   1233  C   ARG A  84      45.391  53.344  43.984  1.00  0.00           C
ATOM   1234  O   ARG A  84      44.364  53.850  43.539  1.00  0.00           O
ATOM   1235  N   PRO A  85      45.620  53.224  45.294  1.00  0.00           N
ATOM   1236  CD  PRO A  85      46.737  52.478  45.872  1.00  0.00           C
ATOM   1237  HD1 PRO A  85      47.767  52.736  45.619  1.00  0.00           H
ATOM   1238  HD2 PRO A  85      46.665  51.474  45.431  1.00  0.00           H
ATOM   1239  CG  PRO A  85      46.562  52.575  47.337  1.00  0.00           C
ATOM   1240  HG1 PRO A  85      47.119  53.409  47.758  1.00  0.00           H
ATOM   1241  HG2 PRO A  85      46.929  51.649  47.794  1.00  0.00           H
ATOM   1242  CB  PRO A  85      45.028  52.679  47.432  1.00  0.00           C
ATOM   1243  HB1 PRO A  85      44.723  53.071  48.396  1.00  0.00           H
ATOM   1244  HB2 PRO A  85      44.541  51.709  47.326  1.00  0.00           H
ATOM   1245  CA  PRO A  85      44.662  53.613  46.290  1.00  0.00           C
ATOM   1246  HA  PRO A  85      43.653  53.480  45.897  1.00  0.00           H
ATOM   1247  C   PRO A  85      44.836  55.176  46.475  1.00  0.00           C
ATOM   1248  O   PRO A  85      45.751  55.799  45.985  1.00  0.00           O
ATOM   1249  N   TRP A  86      43.868  55.757  47.171  1.00  0.00           N
ATOM   1250  H   TRP A  86      43.165  55.152  47.564  1.00  0.00           H
ATOM   1251  CA  TRP A  86      43.913  57.225  47.500  1.00  0.00           C
ATOM   1252  HA  TRP A  86      44.388  57.694  46.634  1.00  0.00           H
ATOM   1253  CB  TRP A  86      42.488  57.664  47.612  1.00  0.00           C
ATOM   1254  HB1 TRP A  86      42.025  56.983  48.324  1.00  0.00           H
ATOM   1255  HB2 TRP A  86      41.933  57.561  46.678  1.00  0.00           H
ATOM   1256  CG  TRP A  86      42.414  59.073  48.107  1.00  0.00           C
ATOM   1257  CD1 TRP A  86      42.264  59.435  49.374  1.00  0.00           C
ATOM   1258  HD1 TRP A  86      42.165  58.741  50.193  1.00  0.00           H
ATOM   1259  NE1 TRP A  86      42.221  60.840  49.452  1.00  0.00           N
ATOM   1260  HE1 TRP A  86      42.068  61.340  50.315  1.00  0.00           H
ATOM   1261  CE2 TRP A  86      42.426  61.425  48.213  1.00  0.00           C
ATOM   1262  CZ2 TRP A  86      42.504  62.728  47.761  1.00  0.00           C
ATOM   1263  HZ2 TRP A  86      42.485  63.570  48.451  1.00  0.00           H
ATOM   1264  CH2 TRP A  86      42.704  63.047  46.400  1.00  0.00           C
ATOM   1265  HH2 TRP A  86      42.774  64.074  46.066  1.00  0.00           H
ATOM   1266  CZ3 TRP A  86      42.810  61.982  45.468  1.00  0.00           C
ATOM   1267  HZ3 TRP A  86      42.741  62.149  44.408  1.00  0.00           H
ATOM   1268  CE3 TRP A  86      42.854  60.644  45.922  1.00  0.00           C
ATOM   1269  HE3 TRP A  86      42.877  59.848  45.193  1.00  0.00           H
ATOM   1270  CD2 TRP A  86      42.569  60.341  47.282  1.00  0.00           C
ATOM   1271  C   TRP A  86      44.746  57.337  48.773  1.00  0.00           C
ATOM   1272  O   TRP A  86      45.754  58.016  48.711  1.00  0.00           O
ATOM   1273  N   SER A  87      44.376  56.709  49.855  1.00  0.00           N
ATOM   1274  H   SER A  87      43.646  56.034  49.695  1.00  0.00           H
ATOM   1275  CA  SER A  87      45.126  56.528  51.121  1.00  0.00           C
ATOM   1276  HA  SER A  87      44.692  57.337  51.713  1.00  0.00           H
ATOM   1277  CB  SER A  87      44.636  55.239  51.782  1.00  0.00           C
ATOM   1278  HB1 SER A  87      44.890  54.445  51.089  1.00  0.00           H
ATOM   1279  HB2 SER A  87      43.544  55.332  51.830  1.00  0.00           H
ATOM   1280  OG  SER A  87      45.101  55.169  53.188  1.00  0.00           O
ATOM   1281  HG  SER A  87      44.646  54.544  53.761  1.00  0.00           H
ATOM   1282  C   SER A  87      46.648  56.481  51.107  1.00  0.00           C
ATOM   1283  O   SER A  87      47.162  55.374  50.729  1.00  0.00           O
ATOM   1284  N   PRO A  88      47.363  57.511  51.536  1.00  0.00           N
ATOM   1285  CD  PRO A  88      46.892  58.798  52.031  1.00  0.00           C
ATOM   1286  HD1 PRO A  88      46.456  58.641  53.024  1.00  0.00           H
ATOM   1287  HD2 PRO A  88      46.112  59.204  51.400  1.00  0.00           H
ATOM   1288  CG  PRO A  88      48.112  59.734  52.043  1.00  0.00           C
ATOM   1289  HG1 PRO A  88      47.988  60.584  52.718  1.00  0.00           H
ATOM   1290  HG2 PRO A  88      48.203  60.112  51.024  1.00  0.00           H
ATOM   1291  CB  PRO A  88      49.273  58.794  52.318  1.00  0.00           C
ATOM   1292  HB1 PRO A  88      49.499  58.654  53.378  1.00  0.00           H
ATOM   1293  HB2 PRO A  88      50.245  59.139  51.944  1.00  0.00           H
ATOM   1294  CA  PRO A  88      48.793  57.515  51.557  1.00  0.00           C
ATOM   1295  HA  PRO A  88      49.143  57.590  50.532  1.00  0.00           H
ATOM   1296  C   PRO A  88      49.332  56.309  52.356  1.00  0.00           C
ATOM   1297  O   PRO A  88      50.369  55.755  52.011  1.00  0.00           O
ATOM   1298  N   ALA A  89      48.694  55.780  53.399  1.00  0.00           N
ATOM   1299  H   ALA A  89      48.186  56.483  53.921  1.00  0.00           H
ATOM   1300  CA  ALA A  89      49.228  54.583  54.119  1.00  0.00           C
ATOM   1301  HA  ALA A  89      50.251  54.857  54.367  1.00  0.00           H
ATOM   1302  CB  ALA A  89      48.439  54.402  55.478  1.00  0.00           C
ATOM   1303  HB1 ALA A  89      48.546  55.317  56.061  1.00  0.00           H
ATOM   1304  HB2 ALA A  89      47.376  54.248  55.296  1.00  0.00           H
ATOM   1305  HB3 ALA A  89      48.788  53.520  56.016  1.00  0.00           H
ATOM   1306  C   ALA A  89      49.247  53.230  53.314  1.00  0.00           C
ATOM   1307  O   ALA A  89      50.053  52.368  53.734  1.00  0.00           O
ATOM   1308  N   ARG A  90      48.422  53.070  52.269  1.00  0.00           N
ATOM   1309  H   ARG A  90      47.885  53.884  51.999  1.00  0.00           H
ATOM   1310  CA  ARG A  90      48.375  51.936  51.329  1.00  0.00           C
ATOM   1311  HA  ARG A  90      48.607  51.030  51.889  1.00  0.00           H
ATOM   1312  CB  ARG A  90      46.925  51.718  50.664  1.00  0.00           C
ATOM   1313  HB1 ARG A  90      46.905  50.787  50.083  1.00  0.00           H
ATOM   1314  HB2 ARG A  90      46.621  52.498  49.966  1.00  0.00           H
ATOM   1315  CG  ARG A  90      45.890  51.562  51.772  1.00  0.00           C
ATOM   1316  HG1 ARG A  90      45.665  52.566  52.139  1.00  0.00           H
ATOM   1317  HG2 ARG A  90      46.189  50.974  52.639  1.00  0.00           H
ATOM   1318  CD  ARG A  90      44.675  50.773  51.239  1.00  0.00           C
ATOM   1319  HD1 ARG A  90      44.531  51.234  50.258  1.00  0.00           H
ATOM   1320  HD2 ARG A  90      43.771  50.881  51.824  1.00  0.00           H
ATOM   1321  NE  ARG A  90      45.052  49.344  51.119  1.00  0.00           N
ATOM   1322  HE  ARG A  90      45.874  49.122  51.656  1.00  0.00           H
ATOM   1323  CZ  ARG A  90      44.637  48.389  50.225  1.00  0.00           C
ATOM   1324  NH1 ARG A  90      43.893  48.605  49.184  1.00  0.00           N
ATOM   1325 1HH1 ARG A  90      43.425  49.499  49.132  1.00  0.00           H
ATOM   1326 2HH1 ARG A  90      43.821  47.839  48.528  1.00  0.00           H
ATOM   1327  NH2 ARG A  90      44.874  47.102  50.442  1.00  0.00           N
ATOM   1328 1HH2 ARG A  90      45.623  46.768  51.022  1.00  0.00           H
ATOM   1329 2HH2 ARG A  90      44.682  46.447  49.690  1.00  0.00           H
ATOM   1330  C   ARG A  90      49.421  52.023  50.264  1.00  0.00           C
ATOM   1331  O   ARG A  90      49.714  51.046  49.576  1.00  0.00           O
ATOM   1332  N   ARG A  91      49.879  53.266  50.025  1.00  0.00           N
ATOM   1333  H   ARG A  91      49.632  54.046  50.621  1.00  0.00           H
ATOM   1334  CA  ARG A  91      50.853  53.449  49.000  1.00  0.00           C
ATOM   1335  HA  ARG A  91      50.514  52.985  48.070  1.00  0.00           H
ATOM   1336  CB  ARG A  91      51.256  54.886  48.817  1.00  0.00           C
ATOM   1337  HB1 ARG A  91      51.931  54.802  47.965  1.00  0.00           H
ATOM   1338  HB2 ARG A  91      51.723  55.304  49.709  1.00  0.00           H
ATOM   1339  CG  ARG A  91      50.022  55.677  48.423  1.00  0.00           C
ATOM   1340  HG1 ARG A  91      50.338  56.730  48.394  1.00  0.00           H
ATOM   1341  HG2 ARG A  91      49.152  55.549  49.065  1.00  0.00           H
ATOM   1342  CD  ARG A  91      49.590  55.381  46.957  1.00  0.00           C
ATOM   1343  HD1 ARG A  91      49.242  54.345  46.951  1.00  0.00           H
ATOM   1344  HD2 ARG A  91      50.410  55.518  46.249  1.00  0.00           H
ATOM   1345  NE  ARG A  91      48.443  56.222  46.593  1.00  0.00           N
ATOM   1346  HE  ARG A  91      47.523  55.825  46.681  1.00  0.00           H
ATOM   1347  CZ  ARG A  91      48.587  57.415  46.143  1.00  0.00           C
ATOM   1348  NH1 ARG A  91      49.665  58.097  46.148  1.00  0.00           N
ATOM   1349 1HH1 ARG A  91      50.559  57.824  46.524  1.00  0.00           H
ATOM   1350 2HH1 ARG A  91      49.517  59.061  45.868  1.00  0.00           H
ATOM   1351  NH2 ARG A  91      47.539  58.029  45.668  1.00  0.00           N
ATOM   1352 1HH2 ARG A  91      46.601  57.794  45.977  1.00  0.00           H
ATOM   1353 2HH2 ARG A  91      47.716  59.010  45.516  1.00  0.00           H
ATOM   1354  C   ARG A  91      52.106  52.605  49.266  1.00  0.00           C
ATOM   1355  O   ARG A  91      52.596  52.022  48.286  1.00  0.00           O
ATOM   1356  N   PRO A  92      52.646  52.320  50.515  1.00  0.00           N
ATOM   1357  CD  PRO A  92      52.420  53.166  51.710  1.00  0.00           C
ATOM   1358  HD1 PRO A  92      51.356  53.328  51.907  1.00  0.00           H
ATOM   1359  HD2 PRO A  92      52.910  54.129  51.565  1.00  0.00           H
ATOM   1360  CG  PRO A  92      53.080  52.532  52.885  1.00  0.00           C
ATOM   1361  HG1 PRO A  92      52.310  51.850  53.258  1.00  0.00           H
ATOM   1362  HG2 PRO A  92      53.422  53.272  53.614  1.00  0.00           H
ATOM   1363  CB  PRO A  92      54.232  51.819  52.231  1.00  0.00           C
ATOM   1364  HB1 PRO A  92      54.520  50.938  52.796  1.00  0.00           H
ATOM   1365  HB2 PRO A  92      55.013  52.574  52.197  1.00  0.00           H
ATOM   1366  CA  PRO A  92      53.767  51.469  50.812  1.00  0.00           C
ATOM   1367  HA  PRO A  92      54.470  51.758  50.039  1.00  0.00           H
ATOM   1368  C   PRO A  92      53.366  49.971  50.878  1.00  0.00           C
ATOM   1369  O   PRO A  92      54.232  49.096  50.763  1.00  0.00           O
ATOM   1370  N   GLU A  93      52.086  49.711  51.069  1.00  0.00           N
ATOM   1371  H   GLU A  93      51.362  50.396  50.893  1.00  0.00           H
ATOM   1372  CA  GLU A  93      51.565  48.326  51.384  1.00  0.00           C
ATOM   1373  HA  GLU A  93      51.956  48.020  52.358  1.00  0.00           H
ATOM   1374  CB  GLU A  93      50.062  48.324  51.487  1.00  0.00           C
ATOM   1375  HB1 GLU A  93      49.618  48.513  50.505  1.00  0.00           H
ATOM   1376  HB2 GLU A  93      49.720  49.132  52.138  1.00  0.00           H
ATOM   1377  CG  GLU A  93      49.406  47.110  52.148  1.00  0.00           C
ATOM   1378  HG1 GLU A  93      49.617  47.196  53.214  1.00  0.00           H
ATOM   1379  HG2 GLU A  93      49.851  46.134  51.953  1.00  0.00           H
ATOM   1380  CD  GLU A  93      47.891  47.229  51.975  1.00  0.00           C
ATOM   1381  OE1 GLU A  93      47.399  48.274  52.303  1.00  0.00           O
ATOM   1382  OE2 GLU A  93      47.227  46.259  51.471  1.00  0.00           O
ATOM   1383  C   GLU A  93      52.026  47.233  50.360  1.00  0.00           C
ATOM   1384  O   GLU A  93      52.054  46.046  50.628  1.00  0.00           O
ATOM   1385  N   VAL A  94      52.158  47.689  49.112  1.00  0.00           N
ATOM   1386  H   VAL A  94      52.046  48.683  48.928  1.00  0.00           H
ATOM   1387  CA  VAL A  94      52.271  46.848  47.908  1.00  0.00           C
ATOM   1388  HA  VAL A  94      51.831  45.886  48.164  1.00  0.00           H
ATOM   1389  CB  VAL A  94      51.545  47.445  46.646  1.00  0.00           C
ATOM   1390  HB  VAL A  94      51.690  46.654  45.910  1.00  0.00           H
ATOM   1391  CG1 VAL A  94      50.057  47.460  46.843  1.00  0.00           C
ATOM   1392 1HG1 VAL A  94      49.578  47.906  45.972  1.00  0.00           H
ATOM   1393 2HG1 VAL A  94      49.570  46.495  46.912  1.00  0.00           H
ATOM   1394 3HG1 VAL A  94      49.760  48.064  47.700  1.00  0.00           H
ATOM   1395  CG2 VAL A  94      52.017  48.838  46.208  1.00  0.00           C
ATOM   1396 1HG2 VAL A  94      53.103  48.780  46.155  1.00  0.00           H
ATOM   1397 2HG2 VAL A  94      51.575  48.994  45.223  1.00  0.00           H
ATOM   1398 3HG2 VAL A  94      51.592  49.525  46.935  1.00  0.00           H
ATOM   1399  C   VAL A  94      53.755  46.339  47.565  1.00  0.00           C
ATOM   1400  O   VAL A  94      53.989  45.638  46.562  1.00  0.00           O
ATOM   1401  N   ASP A  95      54.775  46.645  48.446  1.00  0.00           N
ATOM   1402  H   ASP A  95      54.652  47.177  49.298  1.00  0.00           H
ATOM   1403  CA  ASP A  95      56.155  46.403  48.081  1.00  0.00           C
ATOM   1404  HA  ASP A  95      56.273  46.864  47.106  1.00  0.00           H
ATOM   1405  CB  ASP A  95      57.134  47.191  48.900  1.00  0.00           C
ATOM   1406  HB1 ASP A  95      57.181  46.785  49.910  1.00  0.00           H
ATOM   1407  HB2 ASP A  95      56.663  48.170  48.963  1.00  0.00           H
ATOM   1408  CG  ASP A  95      58.476  47.392  48.336  1.00  0.00           C
ATOM   1409  OD1 ASP A  95      58.772  47.185  47.126  1.00  0.00           O
ATOM   1410  OD2 ASP A  95      59.281  47.912  49.129  1.00  0.00           O
ATOM   1411  C   ASP A  95      56.542  44.894  47.900  1.00  0.00           C
ATOM   1412  O   ASP A  95      57.203  44.485  46.949  1.00  0.00           O
ATOM   1413  N   GLY A  96      55.885  44.056  48.713  1.00  0.00           N
ATOM   1414  H   GLY A  96      55.250  44.397  49.422  1.00  0.00           H
ATOM   1415  CA  GLY A  96      56.132  42.553  48.618  1.00  0.00           C
ATOM   1416  HA1 GLY A  96      55.737  42.023  49.482  1.00  0.00           H
ATOM   1417  HA2 GLY A  96      57.205  42.396  48.515  1.00  0.00           H
ATOM   1418  C   GLY A  96      55.349  41.972  47.448  1.00  0.00           C
ATOM   1419  O   GLY A  96      55.794  41.010  46.802  1.00  0.00           O
ATOM   1420  N   VAL A  97      54.216  42.489  47.047  1.00  0.00           N
ATOM   1421  H   VAL A  97      53.808  43.204  47.628  1.00  0.00           H
ATOM   1422  CA  VAL A  97      53.602  42.217  45.771  1.00  0.00           C
ATOM   1423  HA  VAL A  97      53.504  41.131  45.715  1.00  0.00           H
ATOM   1424  CB  VAL A  97      52.177  42.730  45.590  1.00  0.00           C
ATOM   1425  HB  VAL A  97      52.103  43.821  45.647  1.00  0.00           H
ATOM   1426  CG1 VAL A  97      51.536  42.117  44.319  1.00  0.00           C
ATOM   1427 1HG1 VAL A  97      51.535  41.030  44.404  1.00  0.00           H
ATOM   1428 2HG1 VAL A  97      50.556  42.547  44.139  1.00  0.00           H
ATOM   1429 3HG1 VAL A  97      52.104  42.276  43.407  1.00  0.00           H
ATOM   1430  CG2 VAL A  97      51.254  42.173  46.692  1.00  0.00           C
ATOM   1431 1HG2 VAL A  97      50.294  42.675  46.613  1.00  0.00           H
ATOM   1432 2HG2 VAL A  97      51.080  41.105  46.613  1.00  0.00           H
ATOM   1433 3HG2 VAL A  97      51.560  42.376  47.713  1.00  0.00           H
ATOM   1434  C   VAL A  97      54.474  42.686  44.589  1.00  0.00           C
ATOM   1435  O   VAL A  97      54.482  42.004  43.555  1.00  0.00           O
ATOM   1436  N   ARG A  98      55.136  43.890  44.660  1.00  0.00           N
ATOM   1437  H   ARG A  98      54.855  44.553  45.374  1.00  0.00           H
ATOM   1438  CA  ARG A  98      55.941  44.349  43.505  1.00  0.00           C
ATOM   1439  HA  ARG A  98      55.439  44.062  42.578  1.00  0.00           H
ATOM   1440  CB  ARG A  98      56.136  45.888  43.531  1.00  0.00           C
ATOM   1441  HB1 ARG A  98      56.824  46.007  42.691  1.00  0.00           H
ATOM   1442  HB2 ARG A  98      56.707  46.160  44.416  1.00  0.00           H
ATOM   1443  CG  ARG A  98      54.793  46.876  43.444  1.00  0.00           C
ATOM   1444  HG1 ARG A  98      54.041  46.547  44.155  1.00  0.00           H
ATOM   1445  HG2 ARG A  98      54.478  46.839  42.395  1.00  0.00           H
ATOM   1446  CD  ARG A  98      55.021  48.386  43.670  1.00  0.00           C
ATOM   1447  HD1 ARG A  98      55.621  48.505  44.585  1.00  0.00           H
ATOM   1448  HD2 ARG A  98      54.063  48.905  43.684  1.00  0.00           H
ATOM   1449  NE  ARG A  98      55.985  48.891  42.707  1.00  0.00           N
ATOM   1450  HE  ARG A  98      56.837  48.362  42.570  1.00  0.00           H
ATOM   1451  CZ  ARG A  98      55.922  50.034  42.105  1.00  0.00           C
ATOM   1452  NH1 ARG A  98      56.883  50.324  41.215  1.00  0.00           N
ATOM   1453 1HH1 ARG A  98      57.660  49.699  41.071  1.00  0.00           H
ATOM   1454 2HH1 ARG A  98      56.889  51.214  40.745  1.00  0.00           H
ATOM   1455  NH2 ARG A  98      54.976  50.938  42.277  1.00  0.00           N
ATOM   1456 1HH2 ARG A  98      54.264  50.958  42.989  1.00  0.00           H
ATOM   1457 2HH2 ARG A  98      55.107  51.748  41.685  1.00  0.00           H
ATOM   1458  C   ARG A  98      57.271  43.621  43.355  1.00  0.00           C
ATOM   1459  O   ARG A  98      57.836  43.471  42.256  1.00  0.00           O
ATOM   1460  N   LYS A  99      57.852  43.134  44.500  1.00  0.00           N
ATOM   1461  H   LYS A  99      57.373  43.361  45.358  1.00  0.00           H
ATOM   1462  CA  LYS A  99      58.873  42.046  44.403  1.00  0.00           C
ATOM   1463  HA  LYS A  99      59.621  42.344  43.665  1.00  0.00           H
ATOM   1464  CB  LYS A  99      59.491  41.704  45.726  1.00  0.00           C
ATOM   1465  HB1 LYS A  99      58.785  41.538  46.545  1.00  0.00           H
ATOM   1466  HB2 LYS A  99      60.037  42.575  46.118  1.00  0.00           H
ATOM   1467  CG  LYS A  99      60.430  40.466  45.574  1.00  0.00           C
ATOM   1468  HG1 LYS A  99      61.185  40.662  44.811  1.00  0.00           H
ATOM   1469  HG2 LYS A  99      59.907  39.567  45.234  1.00  0.00           H
ATOM   1470  CD  LYS A  99      61.012  40.086  46.855  1.00  0.00           C
ATOM   1471  HD1 LYS A  99      60.234  39.525  47.380  1.00  0.00           H
ATOM   1472  HD2 LYS A  99      61.384  40.920  47.444  1.00  0.00           H
ATOM   1473  CE  LYS A  99      62.081  39.081  46.638  1.00  0.00           C
ATOM   1474  HE1 LYS A  99      62.570  38.899  47.597  1.00  0.00           H
ATOM   1475  HE2 LYS A  99      62.828  39.478  45.950  1.00  0.00           H
ATOM   1476  NZ  LYS A  99      61.651  37.795  46.044  1.00  0.00           N
ATOM   1477  HZ1 LYS A  99      60.851  37.373  46.482  1.00  0.00           H
ATOM   1478  HZ2 LYS A  99      61.325  37.977  45.095  1.00  0.00           H
ATOM   1479  HZ3 LYS A  99      62.381  37.102  46.011  1.00  0.00           H
ATOM   1480  C   LYS A  99      58.256  40.803  43.698  1.00  0.00           C
ATOM   1481  O   LYS A  99      58.803  40.326  42.703  1.00  0.00           O
ATOM   1482  N   ALA A 100      57.141  40.257  44.177  1.00  0.00           N
ATOM   1483  H   ALA A 100      56.668  40.744  44.923  1.00  0.00           H
ATOM   1484  CA  ALA A 100      56.627  38.971  43.688  1.00  0.00           C
ATOM   1485  HA  ALA A 100      57.369  38.203  43.852  1.00  0.00           H
ATOM   1486  CB  ALA A 100      55.439  38.514  44.548  1.00  0.00           C
ATOM   1487  HB1 ALA A 100      55.803  38.418  45.575  1.00  0.00           H
ATOM   1488  HB2 ALA A 100      54.723  39.336  44.558  1.00  0.00           H
ATOM   1489  HB3 ALA A 100      55.001  37.630  44.095  1.00  0.00           H
ATOM   1490  C   ALA A 100      56.391  38.920  42.189  1.00  0.00           C
ATOM   1491  O   ALA A 100      56.783  37.970  41.452  1.00  0.00           O
ATOM   1492  N   LEU A 101      55.894  40.004  41.595  1.00  0.00           N
ATOM   1493  H   LEU A 101      55.540  40.721  42.200  1.00  0.00           H
ATOM   1494  CA  LEU A 101      55.626  40.062  40.162  1.00  0.00           C
ATOM   1495  HA  LEU A 101      55.075  39.155  39.873  1.00  0.00           H
ATOM   1496  CB  LEU A 101      54.643  41.226  39.889  1.00  0.00           C
ATOM   1497  HB1 LEU A 101      54.437  41.234  38.821  1.00  0.00           H
ATOM   1498  HB2 LEU A 101      55.203  42.073  40.286  1.00  0.00           H
ATOM   1499  CG  LEU A 101      53.311  41.256  40.596  1.00  0.00           C
ATOM   1500  HG  LEU A 101      53.423  40.953  41.639  1.00  0.00           H
ATOM   1501  CD1 LEU A 101      52.765  42.695  40.588  1.00  0.00           C
ATOM   1502 1HD1 LEU A 101      51.728  42.789  40.930  1.00  0.00           H
ATOM   1503 2HD1 LEU A 101      53.380  43.260  41.287  1.00  0.00           H
ATOM   1504 3HD1 LEU A 101      52.689  43.109  39.580  1.00  0.00           H
ATOM   1505  CD2 LEU A 101      52.349  40.299  39.854  1.00  0.00           C
ATOM   1506 1HD2 LEU A 101      52.742  39.295  39.965  1.00  0.00           H
ATOM   1507 2HD2 LEU A 101      51.322  40.429  40.217  1.00  0.00           H
ATOM   1508 3HD2 LEU A 101      52.198  40.544  38.805  1.00  0.00           H
ATOM   1509  C   LEU A 101      56.864  40.150  39.210  1.00  0.00           C
ATOM   1510  O   LEU A 101      56.850  39.528  38.168  1.00  0.00           O
ATOM   1511  N   GLN A 102      57.951  40.806  39.710  1.00  0.00           N
ATOM   1512  H   GLN A 102      57.894  41.190  40.632  1.00  0.00           H
ATOM   1513  CA  GLN A 102      59.326  40.740  39.176  1.00  0.00           C
ATOM   1514  HA  GLN A 102      59.197  40.980  38.119  1.00  0.00           H
ATOM   1515  CB  GLN A 102      60.241  41.833  39.812  1.00  0.00           C
ATOM   1516  HB1 GLN A 102      61.274  41.662  39.524  1.00  0.00           H
ATOM   1517  HB2 GLN A 102      60.149  41.731  40.891  1.00  0.00           H
ATOM   1518  CG  GLN A 102      59.814  43.214  39.438  1.00  0.00           C
ATOM   1519  HG1 GLN A 102      58.772  43.334  39.753  1.00  0.00           H
ATOM   1520  HG2 GLN A 102      59.772  43.284  38.350  1.00  0.00           H
ATOM   1521  CD  GLN A 102      60.684  44.378  39.962  1.00  0.00           C
ATOM   1522  OE1 GLN A 102      61.421  44.317  40.911  1.00  0.00           O
ATOM   1523  NE2 GLN A 102      60.664  45.496  39.310  1.00  0.00           N
ATOM   1524 1HE2 GLN A 102      60.207  45.557  38.408  1.00  0.00           H
ATOM   1525 2HE2 GLN A 102      61.267  46.214  39.677  1.00  0.00           H
ATOM   1526  C   GLN A 102      60.035  39.338  39.413  1.00  0.00           C
ATOM   1527  O   GLN A 102      60.810  38.940  38.563  1.00  0.00           O
ATOM   1528  N   ASP A 103      59.821  38.675  40.565  1.00  0.00           N
ATOM   1529  H   ASP A 103      59.247  39.112  41.279  1.00  0.00           H
ATOM   1530  CA  ASP A 103      60.204  37.256  40.673  1.00  0.00           C
ATOM   1531  HA  ASP A 103      61.275  37.125  40.584  1.00  0.00           H
ATOM   1532  CB  ASP A 103      59.717  36.650  42.000  1.00  0.00           C
ATOM   1533  HB1 ASP A 103      60.049  35.613  42.036  1.00  0.00           H
ATOM   1534  HB2 ASP A 103      58.634  36.627  42.113  1.00  0.00           H
ATOM   1535  CG  ASP A 103      60.257  37.374  43.200  1.00  0.00           C
ATOM   1536  OD1 ASP A 103      61.252  38.183  43.212  1.00  0.00           O
ATOM   1537  OD2 ASP A 103      59.783  36.989  44.263  1.00  0.00           O
ATOM   1538  C   ASP A 103      59.667  36.300  39.617  1.00  0.00           C
ATOM   1539  O   ASP A 103      60.315  35.351  39.107  1.00  0.00           O
ATOM   1540  N   LEU A 104      58.482  36.715  39.143  1.00  0.00           N
ATOM   1541  H   LEU A 104      58.107  37.483  39.677  1.00  0.00           H
ATOM   1542  CA  LEU A 104      57.787  36.142  37.955  1.00  0.00           C
ATOM   1543  HA  LEU A 104      58.062  35.086  37.933  1.00  0.00           H
ATOM   1544  CB  LEU A 104      56.238  36.271  38.104  1.00  0.00           C
ATOM   1545  HB1 LEU A 104      55.736  36.218  37.131  1.00  0.00           H
ATOM   1546  HB2 LEU A 104      55.974  37.279  38.436  1.00  0.00           H
ATOM   1547  CG  LEU A 104      55.476  35.347  39.028  1.00  0.00           C
ATOM   1548  HG  LEU A 104      55.857  35.241  40.035  1.00  0.00           H
ATOM   1549  CD1 LEU A 104      54.003  35.849  39.286  1.00  0.00           C
ATOM   1550 1HD1 LEU A 104      53.979  36.894  39.576  1.00  0.00           H
ATOM   1551 2HD1 LEU A 104      53.478  35.720  38.341  1.00  0.00           H
ATOM   1552 3HD1 LEU A 104      53.558  35.281  40.106  1.00  0.00           H
ATOM   1553  CD2 LEU A 104      55.362  33.944  38.450  1.00  0.00           C
ATOM   1554 1HD2 LEU A 104      54.726  33.340  39.097  1.00  0.00           H
ATOM   1555 2HD2 LEU A 104      55.124  33.977  37.392  1.00  0.00           H
ATOM   1556 3HD2 LEU A 104      56.397  33.611  38.569  1.00  0.00           H
ATOM   1557  C   LEU A 104      58.269  36.652  36.572  1.00  0.00           C
ATOM   1558  O   LEU A 104      57.731  36.253  35.510  1.00  0.00           O
ATOM   1559  N   GLY A 105      59.190  37.670  36.508  1.00  0.00           N
ATOM   1560  H   GLY A 105      59.536  38.168  37.318  1.00  0.00           H
ATOM   1561  CA  GLY A 105      59.700  38.126  35.203  1.00  0.00           C
ATOM   1562  HA1 GLY A 105      59.995  37.334  34.515  1.00  0.00           H
ATOM   1563  HA2 GLY A 105      60.673  38.603  35.349  1.00  0.00           H
ATOM   1564  C   GLY A 105      58.852  39.043  34.433  1.00  0.00           C
ATOM   1565  O   GLY A 105      59.032  39.287  33.241  1.00  0.00           O
ATOM   1566  N   LEU A 106      57.770  39.492  35.098  1.00  0.00           N
ATOM   1567  H   LEU A 106      57.668  39.134  36.037  1.00  0.00           H
ATOM   1568  CA  LEU A 106      56.772  40.480  34.541  1.00  0.00           C
ATOM   1569  HA  LEU A 106      56.591  40.289  33.483  1.00  0.00           H
ATOM   1570  CB  LEU A 106      55.388  40.427  35.284  1.00  0.00           C
ATOM   1571  HB1 LEU A 106      54.670  41.044  34.741  1.00  0.00           H
ATOM   1572  HB2 LEU A 106      55.435  40.892  36.264  1.00  0.00           H
ATOM   1573  CG  LEU A 106      54.796  39.033  35.257  1.00  0.00           C
ATOM   1574  HG  LEU A 106      55.563  38.345  35.609  1.00  0.00           H
ATOM   1575  CD1 LEU A 106      53.515  39.040  36.137  1.00  0.00           C
ATOM   1576 1HD1 LEU A 106      52.634  39.041  35.490  1.00  0.00           H
ATOM   1577 2HD1 LEU A 106      53.400  38.106  36.684  1.00  0.00           H
ATOM   1578 3HD1 LEU A 106      53.468  39.896  36.816  1.00  0.00           H
ATOM   1579  CD2 LEU A 106      54.374  38.515  33.877  1.00  0.00           C
ATOM   1580 1HD2 LEU A 106      55.255  38.645  33.254  1.00  0.00           H
ATOM   1581 2HD2 LEU A 106      54.091  37.467  33.864  1.00  0.00           H
ATOM   1582 3HD2 LEU A 106      53.620  39.195  33.481  1.00  0.00           H
ATOM   1583  C   LEU A 106      57.369  41.896  34.573  1.00  0.00           C
ATOM   1584  O   LEU A 106      57.885  42.281  35.592  1.00  0.00           O
ATOM   1585  N   ARG A 107      57.223  42.563  33.391  1.00  0.00           N
ATOM   1586  H   ARG A 107      56.790  42.041  32.648  1.00  0.00           H
ATOM   1587  CA  ARG A 107      57.445  43.986  33.180  1.00  0.00           C
ATOM   1588  HA  ARG A 107      58.473  44.249  33.447  1.00  0.00           H
ATOM   1589  CB  ARG A 107      57.257  44.344  31.660  1.00  0.00           C
ATOM   1590  HB1 ARG A 107      57.167  45.425  31.569  1.00  0.00           H
ATOM   1591  HB2 ARG A 107      56.269  43.986  31.384  1.00  0.00           H
ATOM   1592  CG  ARG A 107      58.326  43.784  30.782  1.00  0.00           C
ATOM   1593  HG1 ARG A 107      58.337  42.699  30.886  1.00  0.00           H
ATOM   1594  HG2 ARG A 107      59.297  44.138  31.144  1.00  0.00           H
ATOM   1595  CD  ARG A 107      58.362  44.344  29.313  1.00  0.00           C
ATOM   1596  HD1 ARG A 107      59.309  44.007  28.894  1.00  0.00           H
ATOM   1597  HD2 ARG A 107      58.340  45.439  29.352  1.00  0.00           H
ATOM   1598  NE  ARG A 107      57.313  43.780  28.493  1.00  0.00           N
ATOM   1599  HE  ARG A 107      56.933  42.865  28.717  1.00  0.00           H
ATOM   1600  CZ  ARG A 107      56.917  44.287  27.346  1.00  0.00           C
ATOM   1601  NH1 ARG A 107      56.055  43.725  26.516  1.00  0.00           N
ATOM   1602 1HH1 ARG A 107      55.739  42.799  26.790  1.00  0.00           H
ATOM   1603 2HH1 ARG A 107      55.747  44.140  25.647  1.00  0.00           H
ATOM   1604  NH2 ARG A 107      57.359  45.480  26.969  1.00  0.00           N
ATOM   1605 1HH2 ARG A 107      58.090  45.913  27.515  1.00  0.00           H
ATOM   1606 2HH2 ARG A 107      57.194  45.774  26.014  1.00  0.00           H
ATOM   1607  C   ARG A 107      56.596  44.860  34.051  1.00  0.00           C
ATOM   1608  O   ARG A 107      55.420  45.025  33.836  1.00  0.00           O
ATOM   1609  N   ILE A 108      57.279  45.380  35.068  1.00  0.00           N
ATOM   1610  H   ILE A 108      58.280  45.423  34.925  1.00  0.00           H
ATOM   1611  CA  ILE A 108      56.646  46.442  35.932  1.00  0.00           C
ATOM   1612  HA  ILE A 108      55.645  46.136  36.251  1.00  0.00           H
ATOM   1613  CB  ILE A 108      57.347  46.628  37.274  1.00  0.00           C
ATOM   1614  HB  ILE A 108      58.300  47.116  37.071  1.00  0.00           H
ATOM   1615  CG2 ILE A 108      56.649  47.543  38.243  1.00  0.00           C
ATOM   1616 1HG2 ILE A 108      55.712  47.147  38.632  1.00  0.00           H
ATOM   1617 2HG2 ILE A 108      57.274  47.671  39.125  1.00  0.00           H
ATOM   1618 3HG2 ILE A 108      56.332  48.498  37.825  1.00  0.00           H
ATOM   1619  CG1 ILE A 108      57.493  45.273  38.000  1.00  0.00           C
ATOM   1620 1HG1 ILE A 108      58.010  45.382  38.958  1.00  0.00           H
ATOM   1621 2HG1 ILE A 108      58.253  44.713  37.474  1.00  0.00           H
ATOM   1622  CD  ILE A 108      56.256  44.376  38.222  1.00  0.00           C
ATOM   1623  HD1 ILE A 108      56.476  43.435  38.720  1.00  0.00           H
ATOM   1624  HD2 ILE A 108      55.417  44.866  38.716  1.00  0.00           H
ATOM   1625  HD3 ILE A 108      55.794  44.148  37.260  1.00  0.00           H
ATOM   1626  C   ILE A 108      56.475  47.754  35.194  1.00  0.00           C
ATOM   1627  O   ILE A 108      57.366  48.233  34.528  1.00  0.00           O
ATOM   1628  N   VAL A 109      55.262  48.344  35.343  1.00  0.00           N
ATOM   1629  H   VAL A 109      54.577  47.862  35.908  1.00  0.00           H
ATOM   1630  CA  VAL A 109      54.891  49.727  35.036  1.00  0.00           C
ATOM   1631  HA  VAL A 109      55.729  50.355  35.319  1.00  0.00           H
ATOM   1632  CB  VAL A 109      54.482  49.910  33.562  1.00  0.00           C
ATOM   1633  HB  VAL A 109      55.298  49.504  32.958  1.00  0.00           H
ATOM   1634  CG1 VAL A 109      53.248  49.077  33.082  1.00  0.00           C
ATOM   1635 1HG1 VAL A 109      53.356  48.031  33.359  1.00  0.00           H
ATOM   1636 2HG1 VAL A 109      52.379  49.342  33.681  1.00  0.00           H
ATOM   1637 3HG1 VAL A 109      52.971  49.181  32.037  1.00  0.00           H
ATOM   1638  CG2 VAL A 109      54.217  51.323  33.200  1.00  0.00           C
ATOM   1639 1HG2 VAL A 109      53.550  51.828  33.902  1.00  0.00           H
ATOM   1640 2HG2 VAL A 109      55.189  51.793  33.358  1.00  0.00           H
ATOM   1641 3HG2 VAL A 109      53.790  51.471  32.213  1.00  0.00           H
ATOM   1642  C   VAL A 109      53.706  50.055  36.038  1.00  0.00           C
ATOM   1643  O   VAL A 109      52.973  49.203  36.555  1.00  0.00           O
ATOM   1644  N   GLU A 110      53.594  51.320  36.412  1.00  0.00           N
ATOM   1645  H   GLU A 110      54.131  52.039  35.952  1.00  0.00           H
ATOM   1646  CA  GLU A 110      52.660  51.793  37.427  1.00  0.00           C
ATOM   1647  HA  GLU A 110      51.837  51.085  37.492  1.00  0.00           H
ATOM   1648  CB  GLU A 110      53.407  51.817  38.779  1.00  0.00           C
ATOM   1649  HB1 GLU A 110      53.919  50.878  38.999  1.00  0.00           H
ATOM   1650  HB2 GLU A 110      52.682  51.992  39.563  1.00  0.00           H
ATOM   1651  CG  GLU A 110      54.365  53.080  38.697  1.00  0.00           C
ATOM   1652  HG1 GLU A 110      53.664  53.889  38.874  1.00  0.00           H
ATOM   1653  HG2 GLU A 110      54.880  53.073  37.741  1.00  0.00           H
ATOM   1654  CD  GLU A 110      55.440  53.093  39.718  1.00  0.00           C
ATOM   1655  OE1 GLU A 110      56.542  52.610  39.463  1.00  0.00           O
ATOM   1656  OE2 GLU A 110      55.111  53.294  40.914  1.00  0.00           O
ATOM   1657  C   GLU A 110      52.074  53.134  37.136  1.00  0.00           C
ATOM   1658  O   GLU A 110      52.635  54.004  36.454  1.00  0.00           O
ATOM   1659  N   ILE A 111      50.882  53.343  37.716  1.00  0.00           N
ATOM   1660  H   ILE A 111      50.422  52.557  38.145  1.00  0.00           H
ATOM   1661  CA  ILE A 111      50.334  54.706  37.901  1.00  0.00           C
ATOM   1662  HA  ILE A 111      50.548  55.123  36.919  1.00  0.00           H
ATOM   1663  CB  ILE A 111      48.738  54.499  38.105  1.00  0.00           C
ATOM   1664  HB  ILE A 111      48.571  53.828  38.954  1.00  0.00           H
ATOM   1665  CG2 ILE A 111      47.915  55.862  38.384  1.00  0.00           C
ATOM   1666 1HG2 ILE A 111      46.848  55.680  38.292  1.00  0.00           H
ATOM   1667 2HG2 ILE A 111      48.007  56.351  39.349  1.00  0.00           H
ATOM   1668 3HG2 ILE A 111      48.216  56.567  37.602  1.00  0.00           H
ATOM   1669  CG1 ILE A 111      48.242  53.829  36.777  1.00  0.00           C
ATOM   1670 1HG1 ILE A 111      48.670  52.839  36.604  1.00  0.00           H
ATOM   1671 2HG1 ILE A 111      48.416  54.497  35.935  1.00  0.00           H
ATOM   1672  CD  ILE A 111      46.778  53.535  36.690  1.00  0.00           C
ATOM   1673  HD1 ILE A 111      46.417  53.150  37.650  1.00  0.00           H
ATOM   1674  HD2 ILE A 111      46.158  54.412  36.497  1.00  0.00           H
ATOM   1675  HD3 ILE A 111      46.744  52.793  35.896  1.00  0.00           H
ATOM   1676  C   ILE A 111      51.016  55.521  39.088  1.00  0.00           C
ATOM   1677  O   ILE A 111      51.123  55.052  40.199  1.00  0.00           O
ATOM   1678  N   GLY A 112      51.437  56.718  38.761  1.00  0.00           N
ATOM   1679  H   GLY A 112      51.379  57.035  37.805  1.00  0.00           H
ATOM   1680  CA  GLY A 112      52.213  57.579  39.640  1.00  0.00           C
ATOM   1681  HA1 GLY A 112      53.281  57.502  39.394  1.00  0.00           H
ATOM   1682  HA2 GLY A 112      52.039  57.295  40.679  1.00  0.00           H
ATOM   1683  C   GLY A 112      51.842  59.057  39.592  1.00  0.00           C
ATOM   1684  O   GLY A 112      52.416  59.927  40.216  1.00  0.00           O
ATOM   1685  N   ASP A 113      50.728  59.372  38.920  1.00  0.00           N
ATOM   1686  H   ASP A 113      50.446  58.649  38.274  1.00  0.00           H
ATOM   1687  CA  ASP A 113      50.002  60.631  39.075  1.00  0.00           C
ATOM   1688  HA  ASP A 113      50.736  61.427  38.961  1.00  0.00           H
ATOM   1689  CB  ASP A 113      49.128  60.688  37.863  1.00  0.00           C
ATOM   1690  HB1 ASP A 113      48.342  59.937  37.989  1.00  0.00           H
ATOM   1691  HB2 ASP A 113      49.718  60.384  36.997  1.00  0.00           H
ATOM   1692  CG  ASP A 113      48.628  62.101  37.500  1.00  0.00           C
ATOM   1693  OD1 ASP A 113      48.750  63.039  38.351  1.00  0.00           O
ATOM   1694  OD2 ASP A 113      47.961  62.274  36.426  1.00  0.00           O
ATOM   1695  C   ASP A 113      49.153  60.739  40.341  1.00  0.00           C
ATOM   1696  O   ASP A 113      48.265  59.894  40.615  1.00  0.00           O
ATOM   1697  N   GLU A 114      49.363  61.749  41.161  1.00  0.00           N
ATOM   1698  H   GLU A 114      50.203  62.293  41.044  1.00  0.00           H
ATOM   1699  CA  GLU A 114      48.516  62.007  42.266  1.00  0.00           C
ATOM   1700  HA  GLU A 114      48.406  61.045  42.782  1.00  0.00           H
ATOM   1701  CB  GLU A 114      49.174  63.039  43.248  1.00  0.00           C
ATOM   1702  HB1 GLU A 114      48.930  64.090  43.082  1.00  0.00           H
ATOM   1703  HB2 GLU A 114      50.266  62.954  43.205  1.00  0.00           H
ATOM   1704  CG  GLU A 114      48.736  62.868  44.652  1.00  0.00           C
ATOM   1705  HG1 GLU A 114      47.648  62.896  44.736  1.00  0.00           H
ATOM   1706  HG2 GLU A 114      49.140  63.662  45.279  1.00  0.00           H
ATOM   1707  CD  GLU A 114      49.137  61.500  45.284  1.00  0.00           C
ATOM   1708  OE1 GLU A 114      48.474  60.512  45.057  1.00  0.00           O
ATOM   1709  OE2 GLU A 114      50.103  61.585  46.080  1.00  0.00           O
ATOM   1710  C   GLU A 114      47.062  62.412  41.945  1.00  0.00           C
ATOM   1711  O   GLU A 114      46.278  62.396  42.892  1.00  0.00           O
ATOM   1712  N   ASN A 115      46.824  62.820  40.695  1.00  0.00           N
ATOM   1713  H   ASN A 115      47.517  63.069  40.013  1.00  0.00           H
ATOM   1714  CA  ASN A 115      45.422  63.015  40.184  1.00  0.00           C
ATOM   1715  HA  ASN A 115      44.806  63.341  41.026  1.00  0.00           H
ATOM   1716  CB  ASN A 115      45.408  64.110  39.043  1.00  0.00           C
ATOM   1717  HB1 ASN A 115      44.444  64.282  38.568  1.00  0.00           H
ATOM   1718  HB2 ASN A 115      46.028  63.734  38.230  1.00  0.00           H
ATOM   1719  CG  ASN A 115      46.071  65.371  39.542  1.00  0.00           C
ATOM   1720  OD1 ASN A 115      45.520  66.082  40.409  1.00  0.00           O
ATOM   1721  ND2 ASN A 115      47.233  65.691  39.143  1.00  0.00           N
ATOM   1722 1HD2 ASN A 115      47.673  65.102  38.449  1.00  0.00           H
ATOM   1723 2HD2 ASN A 115      47.732  66.483  39.525  1.00  0.00           H
ATOM   1724  C   ASN A 115      44.767  61.707  39.626  1.00  0.00           C
ATOM   1725  O   ASN A 115      43.631  61.869  39.159  1.00  0.00           O
ATOM   1726  N   ALA A 116      45.410  60.548  39.708  1.00  0.00           N
ATOM   1727  H   ALA A 116      46.244  60.530  40.274  1.00  0.00           H
ATOM   1728  CA  ALA A 116      44.822  59.273  39.349  1.00  0.00           C
ATOM   1729  HA  ALA A 116      43.864  59.401  38.832  1.00  0.00           H
ATOM   1730  CB  ALA A 116      45.714  58.517  38.337  1.00  0.00           C
ATOM   1731  HB1 ALA A 116      45.341  57.560  38.005  1.00  0.00           H
ATOM   1732  HB2 ALA A 116      45.839  59.286  37.573  1.00  0.00           H
ATOM   1733  HB3 ALA A 116      46.659  58.348  38.845  1.00  0.00           H
ATOM   1734  C   ALA A 116      44.653  58.435  40.634  1.00  0.00           C
ATOM   1735  O   ALA A 116      45.452  58.420  41.535  1.00  0.00           O
ATOM   1736  N   THR A 117      43.605  57.557  40.552  1.00  0.00           N
ATOM   1737  H   THR A 117      42.927  57.646  39.806  1.00  0.00           H
ATOM   1738  CA  THR A 117      43.378  56.370  41.424  1.00  0.00           C
ATOM   1739  HA  THR A 117      44.329  56.124  41.904  1.00  0.00           H
ATOM   1740  CB  THR A 117      42.322  56.629  42.490  1.00  0.00           C
ATOM   1741  HB  THR A 117      42.054  55.706  43.010  1.00  0.00           H
ATOM   1742  CG2 THR A 117      42.773  57.513  43.675  1.00  0.00           C
ATOM   1743 1HG2 THR A 117      41.885  57.677  44.287  1.00  0.00           H
ATOM   1744 2HG2 THR A 117      43.669  57.038  44.083  1.00  0.00           H
ATOM   1745 3HG2 THR A 117      43.103  58.477  43.276  1.00  0.00           H
ATOM   1746  OG1 THR A 117      41.153  57.175  41.807  1.00  0.00           O
ATOM   1747  HG1 THR A 117      40.437  57.180  42.444  1.00  0.00           H
ATOM   1748  C   THR A 117      42.905  55.247  40.574  1.00  0.00           C
ATOM   1749  O   THR A 117      42.318  55.585  39.506  1.00  0.00           O
ATOM   1750  N   LEU A 118      43.067  53.963  40.933  1.00  0.00           N
ATOM   1751  H   LEU A 118      43.600  53.786  41.767  1.00  0.00           H
ATOM   1752  CA  LEU A 118      42.521  52.938  40.181  1.00  0.00           C
ATOM   1753  HA  LEU A 118      41.489  53.202  39.940  1.00  0.00           H
ATOM   1754  CB  LEU A 118      43.435  52.762  38.925  1.00  0.00           C
ATOM   1755  HB1 LEU A 118      44.400  52.702  39.424  1.00  0.00           H
ATOM   1756  HB2 LEU A 118      43.427  53.655  38.284  1.00  0.00           H
ATOM   1757  CG  LEU A 118      43.113  51.578  38.024  1.00  0.00           C
ATOM   1758  HG  LEU A 118      43.227  50.665  38.617  1.00  0.00           H
ATOM   1759  CD1 LEU A 118      41.726  51.578  37.493  1.00  0.00           C
ATOM   1760 1HD1 LEU A 118      41.004  51.494  38.307  1.00  0.00           H
ATOM   1761 2HD1 LEU A 118      41.419  52.503  37.009  1.00  0.00           H
ATOM   1762 3HD1 LEU A 118      41.662  50.703  36.848  1.00  0.00           H
ATOM   1763  CD2 LEU A 118      44.106  51.465  36.854  1.00  0.00           C
ATOM   1764 1HD2 LEU A 118      43.968  50.629  36.167  1.00  0.00           H
ATOM   1765 2HD2 LEU A 118      44.112  52.385  36.271  1.00  0.00           H
ATOM   1766 3HD2 LEU A 118      45.087  51.307  37.307  1.00  0.00           H
ATOM   1767  C   LEU A 118      42.503  51.613  41.070  1.00  0.00           C
ATOM   1768  O   LEU A 118      43.377  51.318  41.826  1.00  0.00           O
ATOM   1769  N   ASP A 119      41.439  50.922  41.061  1.00  0.00           N
ATOM   1770  H   ASP A 119      40.649  51.190  40.489  1.00  0.00           H
ATOM   1771  CA  ASP A 119      41.276  49.583  41.746  1.00  0.00           C
ATOM   1772  HA  ASP A 119      42.083  49.292  42.422  1.00  0.00           H
ATOM   1773  CB  ASP A 119      39.963  49.629  42.530  1.00  0.00           C
ATOM   1774  HB1 ASP A 119      39.128  49.742  41.837  1.00  0.00           H
ATOM   1775  HB2 ASP A 119      39.930  50.470  43.218  1.00  0.00           H
ATOM   1776  CG  ASP A 119      39.812  48.382  43.318  1.00  0.00           C
ATOM   1777  OD1 ASP A 119      40.462  48.275  44.395  1.00  0.00           O
ATOM   1778  OD2 ASP A 119      39.349  47.373  42.757  1.00  0.00           O
ATOM   1779  C   ASP A 119      41.300  48.464  40.691  1.00  0.00           C
ATOM   1780  O   ASP A 119      40.640  48.528  39.646  1.00  0.00           O
ATOM   1781  N   GLY A 120      42.151  47.444  40.951  1.00  0.00           N
ATOM   1782  H   GLY A 120      42.822  47.529  41.714  1.00  0.00           H
ATOM   1783  CA  GLY A 120      42.364  46.297  40.040  1.00  0.00           C
ATOM   1784  HA1 GLY A 120      43.277  45.760  40.274  1.00  0.00           H
ATOM   1785  HA2 GLY A 120      42.515  46.716  39.044  1.00  0.00           H
ATOM   1786  C   GLY A 120      41.142  45.329  39.944  1.00  0.00           C
ATOM   1787  O   GLY A 120      41.207  44.395  39.140  1.00  0.00           O
ATOM   1788  N   THR A 121      40.104  45.620  40.752  1.00  0.00           N
ATOM   1789  H   THR A 121      40.320  46.355  41.406  1.00  0.00           H
ATOM   1790  CA  THR A 121      38.764  44.983  40.661  1.00  0.00           C
ATOM   1791  HA  THR A 121      38.943  44.173  39.942  1.00  0.00           H
ATOM   1792  CB  THR A 121      38.286  44.243  42.002  1.00  0.00           C
ATOM   1793  HB  THR A 121      37.472  43.564  41.774  1.00  0.00           H
ATOM   1794  CG2 THR A 121      39.469  43.500  42.566  1.00  0.00           C
ATOM   1795 1HG2 THR A 121      39.175  42.751  43.306  1.00  0.00           H
ATOM   1796 2HG2 THR A 121      39.899  42.875  41.792  1.00  0.00           H
ATOM   1797 3HG2 THR A 121      40.231  44.156  42.989  1.00  0.00           H
ATOM   1798  OG1 THR A 121      37.839  45.243  42.826  1.00  0.00           O
ATOM   1799  HG1 THR A 121      38.279  46.061  42.601  1.00  0.00           H
ATOM   1800  C   THR A 121      37.727  45.836  39.990  1.00  0.00           C
ATOM   1801  O   THR A 121      36.606  45.308  39.724  1.00  0.00           O
ATOM   1802  N   ASP A 122      38.021  47.122  39.748  1.00  0.00           N
ATOM   1803  H   ASP A 122      38.812  47.608  40.150  1.00  0.00           H
ATOM   1804  CA  ASP A 122      37.299  47.902  38.856  1.00  0.00           C
ATOM   1805  HA  ASP A 122      36.275  47.529  38.863  1.00  0.00           H
ATOM   1806  CB  ASP A 122      37.275  49.377  39.222  1.00  0.00           C
ATOM   1807  HB1 ASP A 122      36.821  49.988  38.450  1.00  0.00           H
ATOM   1808  HB2 ASP A 122      38.271  49.807  39.310  1.00  0.00           H
ATOM   1809  CG  ASP A 122      36.464  49.650  40.488  1.00  0.00           C
ATOM   1810  OD1 ASP A 122      35.291  49.193  40.618  1.00  0.00           O
ATOM   1811  OD2 ASP A 122      36.958  50.589  41.159  1.00  0.00           O
ATOM   1812  C   ASP A 122      37.721  47.572  37.415  1.00  0.00           C
ATOM   1813  O   ASP A 122      37.144  48.069  36.457  1.00  0.00           O
ATOM   1814  N   VAL A 123      38.786  46.786  37.119  1.00  0.00           N
ATOM   1815  H   VAL A 123      39.236  46.380  37.936  1.00  0.00           H
ATOM   1816  CA  VAL A 123      39.305  46.558  35.782  1.00  0.00           C
ATOM   1817  HA  VAL A 123      39.014  47.348  35.090  1.00  0.00           H
ATOM   1818  CB  VAL A 123      40.839  46.552  35.719  1.00  0.00           C
ATOM   1819  HB  VAL A 123      41.277  45.942  36.506  1.00  0.00           H
ATOM   1820  CG1 VAL A 123      41.431  46.267  34.331  1.00  0.00           C
ATOM   1821 1HG1 VAL A 123      41.210  47.042  33.598  1.00  0.00           H
ATOM   1822 2HG1 VAL A 123      42.511  46.314  34.462  1.00  0.00           H
ATOM   1823 3HG1 VAL A 123      41.276  45.217  34.101  1.00  0.00           H
ATOM   1824  CG2 VAL A 123      41.274  48.000  36.071  1.00  0.00           C
ATOM   1825 1HG2 VAL A 123      40.899  48.245  37.057  1.00  0.00           H
ATOM   1826 2HG2 VAL A 123      42.356  48.134  36.170  1.00  0.00           H
ATOM   1827 3HG2 VAL A 123      40.895  48.683  35.308  1.00  0.00           H
ATOM   1828  C   VAL A 123      38.733  45.183  35.317  1.00  0.00           C
ATOM   1829  O   VAL A 123      39.090  44.117  35.774  1.00  0.00           O
ATOM   1830  N   LEU A 124      37.858  45.165  34.298  1.00  0.00           N
ATOM   1831  H   LEU A 124      37.542  46.031  33.895  1.00  0.00           H
ATOM   1832  CA  LEU A 124      37.421  43.914  33.699  1.00  0.00           C
ATOM   1833  HA  LEU A 124      37.694  43.060  34.318  1.00  0.00           H
ATOM   1834  CB  LEU A 124      35.809  43.982  33.518  1.00  0.00           C
ATOM   1835  HB1 LEU A 124      35.651  44.812  32.840  1.00  0.00           H
ATOM   1836  HB2 LEU A 124      35.366  44.183  34.488  1.00  0.00           H
ATOM   1837  CG  LEU A 124      35.365  42.637  32.880  1.00  0.00           C
ATOM   1838  HG  LEU A 124      35.718  42.572  31.856  1.00  0.00           H
ATOM   1839  CD1 LEU A 124      35.782  41.279  33.659  1.00  0.00           C
ATOM   1840 1HD1 LEU A 124      36.614  40.849  33.101  1.00  0.00           H
ATOM   1841 2HD1 LEU A 124      36.073  41.498  34.688  1.00  0.00           H
ATOM   1842 3HD1 LEU A 124      34.915  40.618  33.673  1.00  0.00           H
ATOM   1843  CD2 LEU A 124      33.900  42.583  32.695  1.00  0.00           C
ATOM   1844 1HD2 LEU A 124      33.396  42.705  33.653  1.00  0.00           H
ATOM   1845 2HD2 LEU A 124      33.622  43.382  32.010  1.00  0.00           H
ATOM   1846 3HD2 LEU A 124      33.657  41.571  32.361  1.00  0.00           H
ATOM   1847  C   LEU A 124      38.112  43.819  32.383  1.00  0.00           C
ATOM   1848  O   LEU A 124      38.028  44.726  31.602  1.00  0.00           O
ATOM   1849  N   PHE A 125      38.680  42.675  32.039  1.00  0.00           N
ATOM   1850  H   PHE A 125      38.721  41.975  32.771  1.00  0.00           H
ATOM   1851  CA  PHE A 125      39.393  42.374  30.762  1.00  0.00           C
ATOM   1852  HA  PHE A 125      39.300  43.217  30.074  1.00  0.00           H
ATOM   1853  CB  PHE A 125      40.866  42.064  31.083  1.00  0.00           C
ATOM   1854  HB1 PHE A 125      40.853  41.214  31.764  1.00  0.00           H
ATOM   1855  HB2 PHE A 125      41.172  42.996  31.549  1.00  0.00           H
ATOM   1856  CG  PHE A 125      41.651  41.765  29.856  1.00  0.00           C
ATOM   1857  CD1 PHE A 125      41.527  42.631  28.735  1.00  0.00           C
ATOM   1858  HD1 PHE A 125      40.849  43.470  28.661  1.00  0.00           H
ATOM   1859  CE1 PHE A 125      42.368  42.432  27.606  1.00  0.00           C
ATOM   1860  HE1 PHE A 125      42.412  43.107  26.770  1.00  0.00           H
ATOM   1861  CZ  PHE A 125      43.293  41.366  27.576  1.00  0.00           C
ATOM   1862  HZ  PHE A 125      43.927  41.248  26.716  1.00  0.00           H
ATOM   1863  CE2 PHE A 125      43.395  40.487  28.655  1.00  0.00           C
ATOM   1864  HE2 PHE A 125      44.139  39.725  28.747  1.00  0.00           H
ATOM   1865  CD2 PHE A 125      42.570  40.684  29.768  1.00  0.00           C
ATOM   1866  HD2 PHE A 125      42.777  40.123  30.673  1.00  0.00           H
ATOM   1867  C   PHE A 125      38.679  41.287  29.948  1.00  0.00           C
ATOM   1868  O   PHE A 125      38.711  40.133  30.400  1.00  0.00           O
ATOM   1869  N   THR A 126      38.289  41.552  28.638  1.00  0.00           N
ATOM   1870  H   THR A 126      38.325  42.519  28.364  1.00  0.00           H
ATOM   1871  CA  THR A 126      37.565  40.592  27.822  1.00  0.00           C
ATOM   1872  HA  THR A 126      37.130  39.804  28.442  1.00  0.00           H
ATOM   1873  CB  THR A 126      36.419  41.228  27.045  1.00  0.00           C
ATOM   1874  HB  THR A 126      35.851  40.409  26.599  1.00  0.00           H
ATOM   1875  CG2 THR A 126      35.437  42.024  27.971  1.00  0.00           C
ATOM   1876 1HG2 THR A 126      34.474  42.188  27.491  1.00  0.00           H
ATOM   1877 2HG2 THR A 126      35.202  41.464  28.877  1.00  0.00           H
ATOM   1878 3HG2 THR A 126      35.884  42.964  28.285  1.00  0.00           H
ATOM   1879  OG1 THR A 126      36.887  42.060  25.987  1.00  0.00           O
ATOM   1880  HG1 THR A 126      36.156  42.419  25.489  1.00  0.00           H
ATOM   1881  C   THR A 126      38.590  39.829  26.887  1.00  0.00           C
ATOM   1882  O   THR A 126      38.287  38.896  26.117  1.00  0.00           O
ATOM   1883  N   GLY A 127      39.812  40.277  26.822  1.00  0.00           N
ATOM   1884  H   GLY A 127      40.061  40.884  27.587  1.00  0.00           H
ATOM   1885  CA  GLY A 127      40.768  39.791  25.753  1.00  0.00           C
ATOM   1886  HA1 GLY A 127      40.462  38.790  25.469  1.00  0.00           H
ATOM   1887  HA2 GLY A 127      41.810  39.774  26.089  1.00  0.00           H
ATOM   1888  C   GLY A 127      40.775  40.574  24.516  1.00  0.00           C
ATOM   1889  O   GLY A 127      41.650  40.405  23.728  1.00  0.00           O
ATOM   1890  N   ARG A 128      39.833  41.508  24.370  1.00  0.00           N
ATOM   1891  H   ARG A 128      39.150  41.603  25.120  1.00  0.00           H
ATOM   1892  CA  ARG A 128      39.730  42.403  23.242  1.00  0.00           C
ATOM   1893  HA  ARG A 128      40.611  42.331  22.609  1.00  0.00           H
ATOM   1894  CB  ARG A 128      38.545  41.913  22.409  1.00  0.00           C
ATOM   1895  HB1 ARG A 128      37.634  42.105  22.969  1.00  0.00           H
ATOM   1896  HB2 ARG A 128      38.716  40.832  22.312  1.00  0.00           H
ATOM   1897  CG  ARG A 128      38.573  42.527  20.987  1.00  0.00           C
ATOM   1898  HG1 ARG A 128      39.483  42.249  20.459  1.00  0.00           H
ATOM   1899  HG2 ARG A 128      38.507  43.601  21.157  1.00  0.00           H
ATOM   1900  CD  ARG A 128      37.387  42.158  20.084  1.00  0.00           C
ATOM   1901  HD1 ARG A 128      36.476  42.389  20.633  1.00  0.00           H
ATOM   1902  HD2 ARG A 128      37.460  41.068  20.085  1.00  0.00           H
ATOM   1903  NE  ARG A 128      37.464  42.764  18.785  1.00  0.00           N
ATOM   1904  HE  ARG A 128      38.035  42.312  18.095  1.00  0.00           H
ATOM   1905  CZ  ARG A 128      37.158  43.991  18.500  1.00  0.00           C
ATOM   1906  NH1 ARG A 128      37.233  44.511  17.291  1.00  0.00           N
ATOM   1907 1HH1 ARG A 128      37.429  43.901  16.509  1.00  0.00           H
ATOM   1908 2HH1 ARG A 128      36.837  45.419  17.125  1.00  0.00           H
ATOM   1909  NH2 ARG A 128      36.668  44.877  19.353  1.00  0.00           N
ATOM   1910 1HH2 ARG A 128      36.098  44.701  20.172  1.00  0.00           H
ATOM   1911 2HH2 ARG A 128      36.812  45.878  19.283  1.00  0.00           H
ATOM   1912  C   ARG A 128      39.465  43.874  23.653  1.00  0.00           C
ATOM   1913  O   ARG A 128      40.028  44.760  23.006  1.00  0.00           O
ATOM   1914  N   GLU A 129      38.672  43.964  24.758  1.00  0.00           N
ATOM   1915  H   GLU A 129      38.177  43.154  25.080  1.00  0.00           H
ATOM   1916  CA  GLU A 129      38.281  45.218  25.366  1.00  0.00           C
ATOM   1917  HA  GLU A 129      38.876  46.028  24.940  1.00  0.00           H
ATOM   1918  CB  GLU A 129      36.792  45.549  25.171  1.00  0.00           C
ATOM   1919  HB1 GLU A 129      36.656  46.499  25.689  1.00  0.00           H
ATOM   1920  HB2 GLU A 129      36.062  44.904  25.669  1.00  0.00           H
ATOM   1921  CG  GLU A 129      36.190  45.783  23.795  1.00  0.00           C
ATOM   1922  HG1 GLU A 129      36.870  46.389  23.195  1.00  0.00           H
ATOM   1923  HG2 GLU A 129      35.297  46.398  23.896  1.00  0.00           H
ATOM   1924  CD  GLU A 129      35.773  44.400  23.129  1.00  0.00           C
ATOM   1925  OE1 GLU A 129      35.562  44.455  21.915  1.00  0.00           O
ATOM   1926  OE2 GLU A 129      35.488  43.377  23.803  1.00  0.00           O
ATOM   1927  C   GLU A 129      38.665  45.148  26.902  1.00  0.00           C
ATOM   1928  O   GLU A 129      38.709  44.013  27.425  1.00  0.00           O
ATOM   1929  N   PHE A 130      38.815  46.313  27.478  1.00  0.00           N
ATOM   1930  H   PHE A 130      38.877  47.155  26.921  1.00  0.00           H
ATOM   1931  CA  PHE A 130      38.867  46.583  28.863  1.00  0.00           C
ATOM   1932  HA  PHE A 130      38.690  45.652  29.396  1.00  0.00           H
ATOM   1933  CB  PHE A 130      40.234  47.154  29.197  1.00  0.00           C
ATOM   1934  HB1 PHE A 130      40.173  47.599  30.194  1.00  0.00           H
ATOM   1935  HB2 PHE A 130      40.315  47.981  28.486  1.00  0.00           H
ATOM   1936  CG  PHE A 130      41.436  46.276  29.250  1.00  0.00           C
ATOM   1937  CD1 PHE A 130      41.871  45.661  30.452  1.00  0.00           C
ATOM   1938  HD1 PHE A 130      41.263  45.782  31.332  1.00  0.00           H
ATOM   1939  CE1 PHE A 130      43.121  44.967  30.534  1.00  0.00           C
ATOM   1940  HE1 PHE A 130      43.432  44.479  31.451  1.00  0.00           H
ATOM   1941  CZ  PHE A 130      43.884  44.948  29.360  1.00  0.00           C
ATOM   1942  HZ  PHE A 130      44.856  44.487  29.390  1.00  0.00           H
ATOM   1943  CE2 PHE A 130      43.496  45.660  28.219  1.00  0.00           C
ATOM   1944  HE2 PHE A 130      44.135  45.652  27.350  1.00  0.00           H
ATOM   1945  CD2 PHE A 130      42.250  46.215  28.139  1.00  0.00           C
ATOM   1946  HD2 PHE A 130      41.978  46.813  27.281  1.00  0.00           H
ATOM   1947  C   PHE A 130      37.765  47.546  29.289  1.00  0.00           C
ATOM   1948  O   PHE A 130      37.713  48.659  28.721  1.00  0.00           O
ATOM   1949  N   PHE A 131      36.983  47.186  30.356  1.00  0.00           N
ATOM   1950  H   PHE A 131      37.089  46.307  30.845  1.00  0.00           H
ATOM   1951  CA  PHE A 131      35.937  48.162  30.911  1.00  0.00           C
ATOM   1952  HA  PHE A 131      35.868  49.057  30.297  1.00  0.00           H
ATOM   1953  CB  PHE A 131      34.607  47.445  30.759  1.00  0.00           C
ATOM   1954  HB1 PHE A 131      33.842  48.163  31.066  1.00  0.00           H
ATOM   1955  HB2 PHE A 131      34.599  46.568  31.409  1.00  0.00           H
ATOM   1956  CG  PHE A 131      34.250  47.098  29.272  1.00  0.00           C
ATOM   1957  CD1 PHE A 131      34.283  45.810  28.802  1.00  0.00           C
ATOM   1958  HD1 PHE A 131      34.634  45.002  29.415  1.00  0.00           H
ATOM   1959  CE1 PHE A 131      33.985  45.596  27.438  1.00  0.00           C
ATOM   1960  HE1 PHE A 131      34.014  44.663  26.911  1.00  0.00           H
ATOM   1961  CZ  PHE A 131      33.373  46.666  26.684  1.00  0.00           C
ATOM   1962  HZ  PHE A 131      33.277  46.573  25.611  1.00  0.00           H
ATOM   1963  CE2 PHE A 131      33.185  47.912  27.261  1.00  0.00           C
ATOM   1964  HE2 PHE A 131      32.829  48.707  26.631  1.00  0.00           H
ATOM   1965  CD2 PHE A 131      33.698  48.192  28.547  1.00  0.00           C
ATOM   1966  HD2 PHE A 131      33.713  49.172  29.000  1.00  0.00           H
ATOM   1967  C   PHE A 131      36.344  48.512  32.340  1.00  0.00           C
ATOM   1968  O   PHE A 131      36.616  47.663  33.193  1.00  0.00           O
ATOM   1969  N   VAL A 132      36.441  49.797  32.635  1.00  0.00           N
ATOM   1970  H   VAL A 132      36.102  50.460  31.955  1.00  0.00           H
ATOM   1971  CA  VAL A 132      36.968  50.232  33.996  1.00  0.00           C
ATOM   1972  HA  VAL A 132      37.228  49.310  34.509  1.00  0.00           H
ATOM   1973  CB  VAL A 132      38.284  51.032  33.898  1.00  0.00           C
ATOM   1974  HB  VAL A 132      38.063  51.981  33.405  1.00  0.00           H
ATOM   1975  CG1 VAL A 132      38.825  51.492  35.258  1.00  0.00           C
ATOM   1976 1HG1 VAL A 132      39.052  50.580  35.807  1.00  0.00           H
ATOM   1977 2HG1 VAL A 132      39.725  52.091  35.114  1.00  0.00           H
ATOM   1978 3HG1 VAL A 132      38.135  52.111  35.835  1.00  0.00           H
ATOM   1979  CG2 VAL A 132      39.426  50.235  33.227  1.00  0.00           C
ATOM   1980 1HG2 VAL A 132      39.668  49.398  33.870  1.00  0.00           H
ATOM   1981 2HG2 VAL A 132      39.228  49.828  32.240  1.00  0.00           H
ATOM   1982 3HG2 VAL A 132      40.260  50.936  33.135  1.00  0.00           H
ATOM   1983  C   VAL A 132      35.844  50.908  34.721  1.00  0.00           C
ATOM   1984  O   VAL A 132      35.146  51.805  34.235  1.00  0.00           O
ATOM   1985  N   GLY A 133      35.687  50.425  35.951  1.00  0.00           N
ATOM   1986  H   GLY A 133      36.288  49.700  36.320  1.00  0.00           H
ATOM   1987  CA  GLY A 133      34.638  50.803  36.767  1.00  0.00           C
ATOM   1988  HA1 GLY A 133      34.474  50.236  37.676  1.00  0.00           H
ATOM   1989  HA2 GLY A 133      33.745  50.893  36.145  1.00  0.00           H
ATOM   1990  C   GLY A 133      34.795  52.223  37.343  1.00  0.00           C
ATOM   1991  O   GLY A 133      35.749  52.490  38.079  1.00  0.00           O
ATOM   1992  N   LEU A 134      33.743  53.050  37.245  1.00  0.00           N
ATOM   1993  H   LEU A 134      32.967  52.746  36.687  1.00  0.00           H
ATOM   1994  CA  LEU A 134      33.677  54.361  37.914  1.00  0.00           C
ATOM   1995  HA  LEU A 134      34.706  54.663  38.112  1.00  0.00           H
ATOM   1996  CB  LEU A 134      33.013  55.399  36.963  1.00  0.00           C
ATOM   1997  HB1 LEU A 134      32.881  56.332  37.512  1.00  0.00           H
ATOM   1998  HB2 LEU A 134      32.011  55.017  36.746  1.00  0.00           H
ATOM   1999  CG  LEU A 134      33.715  55.667  35.596  1.00  0.00           C
ATOM   2000  HG  LEU A 134      33.730  54.796  34.938  1.00  0.00           H
ATOM   2001  CD1 LEU A 134      32.908  56.681  34.764  1.00  0.00           C
ATOM   2002 1HD1 LEU A 134      32.144  56.065  34.290  1.00  0.00           H
ATOM   2003 2HD1 LEU A 134      32.563  57.507  35.383  1.00  0.00           H
ATOM   2004 3HD1 LEU A 134      33.544  57.162  34.029  1.00  0.00           H
ATOM   2005  CD2 LEU A 134      35.131  56.215  35.717  1.00  0.00           C
ATOM   2006 1HD2 LEU A 134      35.600  56.484  34.776  1.00  0.00           H
ATOM   2007 2HD2 LEU A 134      35.050  57.074  36.385  1.00  0.00           H
ATOM   2008 3HD2 LEU A 134      35.735  55.383  36.090  1.00  0.00           H
ATOM   2009  C   LEU A 134      33.201  54.373  39.353  1.00  0.00           C
ATOM   2010  O   LEU A 134      32.222  55.001  39.681  1.00  0.00           O
ATOM   2011  N   SER A 135      33.848  53.553  40.223  1.00  0.00           N
ATOM   2012  H   SER A 135      34.632  53.041  39.841  1.00  0.00           H
ATOM   2013  CA  SER A 135      33.714  53.588  41.664  1.00  0.00           C
ATOM   2014  HA  SER A 135      32.653  53.515  41.889  1.00  0.00           H
ATOM   2015  CB  SER A 135      34.328  52.275  42.114  1.00  0.00           C
ATOM   2016  HB1 SER A 135      34.062  51.493  41.410  1.00  0.00           H
ATOM   2017  HB2 SER A 135      33.788  51.964  43.014  1.00  0.00           H
ATOM   2018  OG  SER A 135      35.676  52.547  42.281  1.00  0.00           O
ATOM   2019  HG  SER A 135      36.187  51.798  41.962  1.00  0.00           H
ATOM   2020  C   SER A 135      34.268  54.770  42.425  1.00  0.00           C
ATOM   2021  O   SER A 135      34.839  55.743  41.869  1.00  0.00           O
ATOM   2022  N   LYS A 136      34.002  54.737  43.739  1.00  0.00           N
ATOM   2023  H   LYS A 136      33.226  54.135  43.970  1.00  0.00           H
ATOM   2024  CA  LYS A 136      34.454  55.721  44.728  1.00  0.00           C
ATOM   2025  HA  LYS A 136      34.456  56.728  44.317  1.00  0.00           H
ATOM   2026  CB  LYS A 136      33.588  55.654  45.996  1.00  0.00           C
ATOM   2027  HB1 LYS A 136      34.008  56.304  46.755  1.00  0.00           H
ATOM   2028  HB2 LYS A 136      33.733  54.621  46.317  1.00  0.00           H
ATOM   2029  CG  LYS A 136      32.129  56.072  45.772  1.00  0.00           C
ATOM   2030  HG1 LYS A 136      31.686  55.411  45.029  1.00  0.00           H
ATOM   2031  HG2 LYS A 136      32.133  57.094  45.395  1.00  0.00           H
ATOM   2032  CD  LYS A 136      31.393  56.032  47.136  1.00  0.00           C
ATOM   2033  HD1 LYS A 136      31.565  55.069  47.624  1.00  0.00           H
ATOM   2034  HD2 LYS A 136      30.375  56.328  46.882  1.00  0.00           H
ATOM   2035  CE  LYS A 136      31.975  57.124  48.144  1.00  0.00           C
ATOM   2036  HE1 LYS A 136      33.011  56.841  48.358  1.00  0.00           H
ATOM   2037  HE2 LYS A 136      31.444  57.018  49.090  1.00  0.00           H
ATOM   2038  NZ  LYS A 136      31.753  58.436  47.581  1.00  0.00           N
ATOM   2039  HZ1 LYS A 136      30.824  58.758  47.804  1.00  0.00           H
ATOM   2040  HZ2 LYS A 136      32.495  58.966  48.019  1.00  0.00           H
ATOM   2041  HZ3 LYS A 136      31.973  58.372  46.593  1.00  0.00           H
ATOM   2042  C   LYS A 136      35.986  55.538  44.997  1.00  0.00           C
ATOM   2043  O   LYS A 136      36.579  56.351  45.705  1.00  0.00           O
ATOM   2044  N   TRP A 137      36.650  54.648  44.244  1.00  0.00           N
ATOM   2045  H   TRP A 137      36.128  54.009  43.669  1.00  0.00           H
ATOM   2046  CA  TRP A 137      38.052  54.235  44.407  1.00  0.00           C
ATOM   2047  HA  TRP A 137      38.655  54.957  44.949  1.00  0.00           H
ATOM   2048  CB  TRP A 137      38.024  52.873  45.216  1.00  0.00           C
ATOM   2049  HB1 TRP A 137      39.039  52.520  45.387  1.00  0.00           H
ATOM   2050  HB2 TRP A 137      37.448  52.167  44.629  1.00  0.00           H
ATOM   2051  CG  TRP A 137      37.277  52.918  46.530  1.00  0.00           C
ATOM   2052  CD1 TRP A 137      37.840  53.026  47.803  1.00  0.00           C
ATOM   2053  HD1 TRP A 137      38.877  53.219  48.013  1.00  0.00           H
ATOM   2054  NE1 TRP A 137      36.777  52.976  48.658  1.00  0.00           N
ATOM   2055  HE1 TRP A 137      36.924  53.096  49.654  1.00  0.00           H
ATOM   2056  CE2 TRP A 137      35.558  52.632  48.052  1.00  0.00           C
ATOM   2057  CZ2 TRP A 137      34.185  52.450  48.353  1.00  0.00           C
ATOM   2058  HZ2 TRP A 137      33.762  52.633  49.339  1.00  0.00           H
ATOM   2059  CH2 TRP A 137      33.203  52.186  47.443  1.00  0.00           C
ATOM   2060  HH2 TRP A 137      32.151  52.125  47.710  1.00  0.00           H
ATOM   2061  CZ3 TRP A 137      33.564  51.949  46.115  1.00  0.00           C
ATOM   2062  HZ3 TRP A 137      32.795  51.558  45.467  1.00  0.00           H
ATOM   2063  CE3 TRP A 137      34.891  52.138  45.732  1.00  0.00           C
ATOM   2064  HE3 TRP A 137      35.171  51.824  44.728  1.00  0.00           H
ATOM   2065  CD2 TRP A 137      35.916  52.540  46.669  1.00  0.00           C
ATOM   2066  C   TRP A 137      38.880  54.040  43.106  1.00  0.00           C
ATOM   2067  O   TRP A 137      40.042  53.570  43.103  1.00  0.00           O
ATOM   2068  N   THR A 138      38.298  54.390  41.939  1.00  0.00           N
ATOM   2069  H   THR A 138      37.418  54.892  42.016  1.00  0.00           H
ATOM   2070  CA  THR A 138      38.960  54.504  40.634  1.00  0.00           C
ATOM   2071  HA  THR A 138      40.032  54.572  40.825  1.00  0.00           H
ATOM   2072  CB  THR A 138      38.456  53.292  39.771  1.00  0.00           C
ATOM   2073  HB  THR A 138      37.369  53.267  39.684  1.00  0.00           H
ATOM   2074  CG2 THR A 138      38.979  53.431  38.317  1.00  0.00           C
ATOM   2075 1HG2 THR A 138      38.257  54.067  37.800  1.00  0.00           H
ATOM   2076 2HG2 THR A 138      39.979  53.867  38.376  1.00  0.00           H
ATOM   2077 3HG2 THR A 138      38.933  52.453  37.836  1.00  0.00           H
ATOM   2078  OG1 THR A 138      38.955  51.994  40.175  1.00  0.00           O
ATOM   2079  HG1 THR A 138      38.318  51.542  40.737  1.00  0.00           H
ATOM   2080  C   THR A 138      38.575  55.898  40.101  1.00  0.00           C
ATOM   2081  O   THR A 138      37.598  56.495  40.584  1.00  0.00           O
ATOM   2082  N   ASN A 139      39.243  56.395  39.059  1.00  0.00           N
ATOM   2083  H   ASN A 139      40.122  56.009  38.736  1.00  0.00           H
ATOM   2084  CA  ASN A 139      38.808  57.561  38.290  1.00  0.00           C
ATOM   2085  HA  ASN A 139      37.730  57.556  38.250  1.00  0.00           H
ATOM   2086  CB  ASN A 139      39.218  58.823  39.107  1.00  0.00           C
ATOM   2087  HB1 ASN A 139      39.061  58.603  40.160  1.00  0.00           H
ATOM   2088  HB2 ASN A 139      38.567  59.678  38.930  1.00  0.00           H
ATOM   2089  CG  ASN A 139      40.645  59.309  38.931  1.00  0.00           C
ATOM   2090  OD1 ASN A 139      41.432  58.819  38.185  1.00  0.00           O
ATOM   2091  ND2 ASN A 139      41.123  60.331  39.656  1.00  0.00           N
ATOM   2092 1HD2 ASN A 139      40.459  60.909  40.147  1.00  0.00           H
ATOM   2093 2HD2 ASN A 139      41.987  60.769  39.382  1.00  0.00           H
ATOM   2094  C   ASN A 139      39.197  57.563  36.808  1.00  0.00           C
ATOM   2095  O   ASN A 139      40.037  56.784  36.377  1.00  0.00           O
ATOM   2096  N   HIS A 140      38.576  58.378  36.013  1.00  0.00           N
ATOM   2097  H   HIS A 140      38.014  59.094  36.463  1.00  0.00           H
ATOM   2098  CA  HIS A 140      38.692  58.589  34.605  1.00  0.00           C
ATOM   2099  HA  HIS A 140      38.352  57.636  34.188  1.00  0.00           H
ATOM   2100  CB  HIS A 140      37.714  59.642  34.161  1.00  0.00           C
ATOM   2101  HB1 HIS A 140      37.901  60.623  34.602  1.00  0.00           H
ATOM   2102  HB2 HIS A 140      36.750  59.251  34.476  1.00  0.00           H
ATOM   2103  CG  HIS A 140      37.774  59.792  32.646  1.00  0.00           C
ATOM   2104  ND1 HIS A 140      37.055  59.147  31.661  1.00  0.00           N
ATOM   2105  CE1 HIS A 140      37.296  59.771  30.522  1.00  0.00           C
ATOM   2106  HE1 HIS A 140      36.730  59.674  29.615  1.00  0.00           H
ATOM   2107  NE2 HIS A 140      38.182  60.749  30.685  1.00  0.00           N
ATOM   2108  HE2 HIS A 140      38.436  61.334  29.902  1.00  0.00           H
ATOM   2109  CD2 HIS A 140      38.461  60.829  32.059  1.00  0.00           C
ATOM   2110  HD2 HIS A 140      39.141  61.500  32.563  1.00  0.00           H
ATOM   2111  C   HIS A 140      40.122  58.785  34.146  1.00  0.00           C
ATOM   2112  O   HIS A 140      40.574  58.183  33.192  1.00  0.00           O
ATOM   2113  N   ARG A 141      40.961  59.662  34.804  1.00  0.00           N
ATOM   2114  H   ARG A 141      40.510  60.177  35.544  1.00  0.00           H
ATOM   2115  CA  ARG A 141      42.397  59.807  34.416  1.00  0.00           C
ATOM   2116  HA  ARG A 141      42.429  59.991  33.344  1.00  0.00           H
ATOM   2117  CB  ARG A 141      43.133  60.932  35.271  1.00  0.00           C
ATOM   2118  HB1 ARG A 141      43.161  60.601  36.305  1.00  0.00           H
ATOM   2119  HB2 ARG A 141      42.531  61.837  35.317  1.00  0.00           H
ATOM   2120  CG  ARG A 141      44.612  61.100  34.769  1.00  0.00           C
ATOM   2121  HG1 ARG A 141      45.131  60.153  34.820  1.00  0.00           H
ATOM   2122  HG2 ARG A 141      45.125  61.840  35.385  1.00  0.00           H
ATOM   2123  CD  ARG A 141      44.744  61.533  33.295  1.00  0.00           C
ATOM   2124  HD1 ARG A 141      44.167  62.454  33.197  1.00  0.00           H
ATOM   2125  HD2 ARG A 141      44.183  60.851  32.649  1.00  0.00           H
ATOM   2126  NE  ARG A 141      46.162  61.722  32.929  1.00  0.00           N
ATOM   2127  HE  ARG A 141      46.919  62.038  33.524  1.00  0.00           H
ATOM   2128  CZ  ARG A 141      46.719  61.429  31.754  1.00  0.00           C
ATOM   2129  NH1 ARG A 141      45.997  61.164  30.709  1.00  0.00           N
ATOM   2130 1HH1 ARG A 141      45.045  61.468  30.615  1.00  0.00           H
ATOM   2131 2HH1 ARG A 141      46.564  61.027  29.872  1.00  0.00           H
ATOM   2132  NH2 ARG A 141      47.987  61.114  31.557  1.00  0.00           N
ATOM   2133 1HH2 ARG A 141      48.579  61.195  32.375  1.00  0.00           H
ATOM   2134 2HH2 ARG A 141      48.439  60.998  30.662  1.00  0.00           H
ATOM   2135  C   ARG A 141      43.098  58.484  34.696  1.00  0.00           C
ATOM   2136  O   ARG A 141      43.920  58.023  33.946  1.00  0.00           O
ATOM   2137  N   GLY A 142      42.764  57.838  35.837  1.00  0.00           N
ATOM   2138  H   GLY A 142      42.205  58.292  36.546  1.00  0.00           H
ATOM   2139  CA  GLY A 142      43.264  56.471  36.078  1.00  0.00           C
ATOM   2140  HA1 GLY A 142      42.864  56.075  37.011  1.00  0.00           H
ATOM   2141  HA2 GLY A 142      44.325  56.490  36.314  1.00  0.00           H
ATOM   2142  C   GLY A 142      42.985  55.453  34.974  1.00  0.00           C
ATOM   2143  O   GLY A 142      43.882  54.782  34.628  1.00  0.00           O
ATOM   2144  N   ALA A 143      41.839  55.553  34.371  1.00  0.00           N
ATOM   2145  H   ALA A 143      41.188  56.149  34.874  1.00  0.00           H
ATOM   2146  CA  ALA A 143      41.440  54.641  33.283  1.00  0.00           C
ATOM   2147  HA  ALA A 143      41.783  53.661  33.608  1.00  0.00           H
ATOM   2148  CB  ALA A 143      39.928  54.518  33.151  1.00  0.00           C
ATOM   2149  HB1 ALA A 143      39.283  55.385  33.318  1.00  0.00           H
ATOM   2150  HB2 ALA A 143      39.697  54.009  32.216  1.00  0.00           H
ATOM   2151  HB3 ALA A 143      39.718  53.984  34.074  1.00  0.00           H
ATOM   2152  C   ALA A 143      41.986  55.100  31.919  1.00  0.00           C
ATOM   2153  O   ALA A 143      42.070  54.282  30.995  1.00  0.00           O
ATOM   2154  N   GLU A 144      42.298  56.339  31.825  1.00  0.00           N
ATOM   2155  H   GLU A 144      42.155  56.889  32.660  1.00  0.00           H
ATOM   2156  CA  GLU A 144      42.922  56.823  30.573  1.00  0.00           C
ATOM   2157  HA  GLU A 144      42.470  56.381  29.685  1.00  0.00           H
ATOM   2158  CB  GLU A 144      42.530  58.346  30.566  1.00  0.00           C
ATOM   2159  HB1 GLU A 144      42.786  58.792  31.533  1.00  0.00           H
ATOM   2160  HB2 GLU A 144      41.466  58.417  30.333  1.00  0.00           H
ATOM   2161  CG  GLU A 144      43.267  59.143  29.475  1.00  0.00           C
ATOM   2162  HG1 GLU A 144      42.980  58.713  28.514  1.00  0.00           H
ATOM   2163  HG2 GLU A 144      44.345  59.003  29.547  1.00  0.00           H
ATOM   2164  CD  GLU A 144      42.798  60.569  29.419  1.00  0.00           C
ATOM   2165  OE1 GLU A 144      42.385  60.965  28.322  1.00  0.00           O
ATOM   2166  OE2 GLU A 144      43.081  61.379  30.321  1.00  0.00           O
ATOM   2167  C   GLU A 144      44.388  56.507  30.496  1.00  0.00           C
ATOM   2168  O   GLU A 144      44.886  56.280  29.378  1.00  0.00           O
ATOM   2169  N   ILE A 145      45.151  56.435  31.573  1.00  0.00           N
ATOM   2170  H   ILE A 145      44.665  56.689  32.421  1.00  0.00           H
ATOM   2171  CA  ILE A 145      46.496  55.898  31.658  1.00  0.00           C
ATOM   2172  HA  ILE A 145      47.136  56.369  30.901  1.00  0.00           H
ATOM   2173  CB  ILE A 145      47.144  56.275  32.982  1.00  0.00           C
ATOM   2174  HB  ILE A 145      46.484  55.913  33.766  1.00  0.00           H
ATOM   2175  CG2 ILE A 145      48.521  55.701  33.221  1.00  0.00           C
ATOM   2176 1HG2 ILE A 145      49.080  55.929  32.307  1.00  0.00           H
ATOM   2177 2HG2 ILE A 145      48.978  56.083  34.133  1.00  0.00           H
ATOM   2178 3HG2 ILE A 145      48.471  54.609  33.347  1.00  0.00           H
ATOM   2179  CG1 ILE A 145      47.266  57.761  33.149  1.00  0.00           C
ATOM   2180 1HG1 ILE A 145      46.443  58.333  32.707  1.00  0.00           H
ATOM   2181 2HG1 ILE A 145      48.208  58.163  32.772  1.00  0.00           H
ATOM   2182  CD  ILE A 145      47.333  58.115  34.674  1.00  0.00           C
ATOM   2183  HD1 ILE A 145      48.223  57.733  35.159  1.00  0.00           H
ATOM   2184  HD2 ILE A 145      47.404  59.199  34.709  1.00  0.00           H
ATOM   2185  HD3 ILE A 145      46.476  57.777  35.261  1.00  0.00           H
ATOM   2186  C   ILE A 145      46.551  54.379  31.458  1.00  0.00           C
ATOM   2187  O   ILE A 145      47.541  54.014  30.873  1.00  0.00           O
ATOM   2188  N   VAL A 146      45.523  53.570  31.705  1.00  0.00           N
ATOM   2189  H   VAL A 146      44.703  53.894  32.188  1.00  0.00           H
ATOM   2190  CA  VAL A 146      45.500  52.191  31.242  1.00  0.00           C
ATOM   2191  HA  VAL A 146      46.458  51.734  31.486  1.00  0.00           H
ATOM   2192  CB  VAL A 146      44.294  51.374  31.817  1.00  0.00           C
ATOM   2193  HB  VAL A 146      43.371  51.859  31.511  1.00  0.00           H
ATOM   2194  CG1 VAL A 146      44.281  49.894  31.353  1.00  0.00           C
ATOM   2195 1HG1 VAL A 146      43.403  49.393  31.754  1.00  0.00           H
ATOM   2196 2HG1 VAL A 146      44.085  49.824  30.282  1.00  0.00           H
ATOM   2197 3HG1 VAL A 146      45.121  49.278  31.673  1.00  0.00           H
ATOM   2198  CG2 VAL A 146      44.393  51.363  33.340  1.00  0.00           C
ATOM   2199 1HG2 VAL A 146      45.255  50.809  33.697  1.00  0.00           H
ATOM   2200 2HG2 VAL A 146      44.436  52.359  33.789  1.00  0.00           H
ATOM   2201 3HG2 VAL A 146      43.569  50.760  33.728  1.00  0.00           H
ATOM   2202  C   VAL A 146      45.328  52.251  29.723  1.00  0.00           C
ATOM   2203  O   VAL A 146      46.153  51.612  29.042  1.00  0.00           O
ATOM   2204  N   ALA A 147      44.388  53.072  29.248  1.00  0.00           N
ATOM   2205  H   ALA A 147      43.691  53.413  29.885  1.00  0.00           H
ATOM   2206  CA  ALA A 147      44.273  53.239  27.814  1.00  0.00           C
ATOM   2207  HA  ALA A 147      44.075  52.249  27.408  1.00  0.00           H
ATOM   2208  CB  ALA A 147      43.075  54.174  27.499  1.00  0.00           C
ATOM   2209  HB1 ALA A 147      43.224  55.247  27.546  1.00  0.00           H
ATOM   2210  HB2 ALA A 147      42.864  54.039  26.438  1.00  0.00           H
ATOM   2211  HB3 ALA A 147      42.241  53.848  28.129  1.00  0.00           H
ATOM   2212  C   ALA A 147      45.581  53.756  27.175  1.00  0.00           C
ATOM   2213  O   ALA A 147      45.833  53.374  26.062  1.00  0.00           O
ATOM   2214  N   ASP A 148      46.455  54.486  27.874  1.00  0.00           N
ATOM   2215  H   ASP A 148      46.146  54.878  28.756  1.00  0.00           H
ATOM   2216  CA  ASP A 148      47.791  54.835  27.272  1.00  0.00           C
ATOM   2217  HA  ASP A 148      47.736  55.140  26.236  1.00  0.00           H
ATOM   2218  CB  ASP A 148      48.458  55.908  28.123  1.00  0.00           C
ATOM   2219  HB1 ASP A 148      48.796  55.510  29.088  1.00  0.00           H
ATOM   2220  HB2 ASP A 148      47.606  56.574  28.282  1.00  0.00           H
ATOM   2221  CG  ASP A 148      49.522  56.662  27.389  1.00  0.00           C
ATOM   2222  OD1 ASP A 148      49.492  56.812  26.184  1.00  0.00           O
ATOM   2223  OD2 ASP A 148      50.481  57.055  28.108  1.00  0.00           O
ATOM   2224  C   ASP A 148      48.776  53.698  27.356  1.00  0.00           C
ATOM   2225  O   ASP A 148      49.763  53.718  26.599  1.00  0.00           O
ATOM   2226  N   THR A 149      48.642  52.743  28.283  1.00  0.00           N
ATOM   2227  H   THR A 149      47.717  52.550  28.643  1.00  0.00           H
ATOM   2228  CA  THR A 149      49.626  51.650  28.473  1.00  0.00           C
ATOM   2229  HA  THR A 149      50.644  52.007  28.350  1.00  0.00           H
ATOM   2230  CB  THR A 149      49.448  51.063  29.944  1.00  0.00           C
ATOM   2231  HB  THR A 149      48.395  50.837  30.033  1.00  0.00           H
ATOM   2232  CG2 THR A 149      50.500  49.961  30.384  1.00  0.00           C
ATOM   2233 1HG2 THR A 149      50.318  49.079  29.771  1.00  0.00           H
ATOM   2234 2HG2 THR A 149      51.510  50.338  30.205  1.00  0.00           H
ATOM   2235 3HG2 THR A 149      50.449  49.634  31.420  1.00  0.00           H
ATOM   2236  OG1 THR A 149      49.604  52.050  30.959  1.00  0.00           O
ATOM   2237  HG1 THR A 149      48.989  52.772  30.816  1.00  0.00           H
ATOM   2238  C   THR A 149      49.343  50.450  27.486  1.00  0.00           C
ATOM   2239  O   THR A 149      50.257  49.948  26.804  1.00  0.00           O
ATOM   2240  N   PHE A 150      48.023  50.155  27.283  1.00  0.00           N
ATOM   2241  H   PHE A 150      47.359  50.796  27.704  1.00  0.00           H
ATOM   2242  CA  PHE A 150      47.602  49.080  26.295  1.00  0.00           C
ATOM   2243  HA  PHE A 150      48.486  48.601  25.894  1.00  0.00           H
ATOM   2244  CB  PHE A 150      46.711  48.010  26.865  1.00  0.00           C
ATOM   2245  HB1 PHE A 150      46.495  47.161  26.228  1.00  0.00           H
ATOM   2246  HB2 PHE A 150      45.736  48.423  27.144  1.00  0.00           H
ATOM   2247  CG  PHE A 150      47.219  47.421  28.157  1.00  0.00           C
ATOM   2248  CD1 PHE A 150      46.538  47.621  29.371  1.00  0.00           C
ATOM   2249  HD1 PHE A 150      45.564  48.084  29.358  1.00  0.00           H
ATOM   2250  CE1 PHE A 150      47.075  47.251  30.669  1.00  0.00           C
ATOM   2251  HE1 PHE A 150      46.613  47.527  31.606  1.00  0.00           H
ATOM   2252  CZ  PHE A 150      48.310  46.636  30.630  1.00  0.00           C
ATOM   2253  HZ  PHE A 150      48.814  46.281  31.507  1.00  0.00           H
ATOM   2254  CE2 PHE A 150      48.940  46.357  29.382  1.00  0.00           C
ATOM   2255  HE2 PHE A 150      49.928  45.917  29.336  1.00  0.00           H
ATOM   2256  CD2 PHE A 150      48.388  46.721  28.153  1.00  0.00           C
ATOM   2257  HD2 PHE A 150      48.889  46.472  27.236  1.00  0.00           H
ATOM   2258  C   PHE A 150      47.127  49.674  24.961  1.00  0.00           C
ATOM   2259  O   PHE A 150      45.948  49.639  24.711  1.00  0.00           O
ATOM   2260  N   ARG A 151      47.989  50.288  24.214  1.00  0.00           N
ATOM   2261  H   ARG A 151      48.883  50.445  24.666  1.00  0.00           H
ATOM   2262  CA  ARG A 151      47.560  50.834  22.931  1.00  0.00           C
ATOM   2263  HA  ARG A 151      46.752  51.561  22.950  1.00  0.00           H
ATOM   2264  CB  ARG A 151      48.679  51.741  22.447  1.00  0.00           C
ATOM   2265  HB1 ARG A 151      48.263  52.183  21.532  1.00  0.00           H
ATOM   2266  HB2 ARG A 151      49.593  51.186  22.285  1.00  0.00           H
ATOM   2267  CG  ARG A 151      48.983  52.888  23.448  1.00  0.00           C
ATOM   2268  HG1 ARG A 151      49.545  52.395  24.234  1.00  0.00           H
ATOM   2269  HG2 ARG A 151      47.990  53.184  23.788  1.00  0.00           H
ATOM   2270  CD  ARG A 151      49.845  54.021  22.804  1.00  0.00           C
ATOM   2271  HD1 ARG A 151      49.211  54.663  22.210  1.00  0.00           H
ATOM   2272  HD2 ARG A 151      50.553  53.536  22.117  1.00  0.00           H
ATOM   2273  NE  ARG A 151      50.471  54.774  23.826  1.00  0.00           N
ATOM   2274  HE  ARG A 151      50.104  54.699  24.767  1.00  0.00           H
ATOM   2275  CZ  ARG A 151      51.529  55.587  23.740  1.00  0.00           C
ATOM   2276  NH1 ARG A 151      51.908  56.337  24.683  1.00  0.00           N
ATOM   2277 1HH1 ARG A 151      51.170  56.579  25.325  1.00  0.00           H
ATOM   2278 2HH1 ARG A 151      52.696  56.931  24.466  1.00  0.00           H
ATOM   2279  NH2 ARG A 151      52.118  55.721  22.611  1.00  0.00           N
ATOM   2280 1HH2 ARG A 151      51.726  55.216  21.824  1.00  0.00           H
ATOM   2281 2HH2 ARG A 151      52.866  56.370  22.413  1.00  0.00           H
ATOM   2282  C   ARG A 151      47.193  49.817  21.892  1.00  0.00           C
ATOM   2283  O   ARG A 151      46.281  50.065  21.048  1.00  0.00           O
ATOM   2284  N   ASP A 152      47.658  48.588  22.045  1.00  0.00           N
ATOM   2285  H   ASP A 152      48.410  48.456  22.717  1.00  0.00           H
ATOM   2286  CA  ASP A 152      47.168  47.403  21.281  1.00  0.00           C
ATOM   2287  HA  ASP A 152      47.084  47.618  20.214  1.00  0.00           H
ATOM   2288  CB  ASP A 152      47.896  46.072  21.519  1.00  0.00           C
ATOM   2289  HB1 ASP A 152      47.432  45.296  20.912  1.00  0.00           H
ATOM   2290  HB2 ASP A 152      47.875  45.825  22.580  1.00  0.00           H
ATOM   2291  CG  ASP A 152      49.396  45.996  21.125  1.00  0.00           C
ATOM   2292  OD1 ASP A 152      50.050  47.025  21.136  1.00  0.00           O
ATOM   2293  OD2 ASP A 152      49.931  44.928  20.804  1.00  0.00           O
ATOM   2294  C   ASP A 152      45.656  47.118  21.515  1.00  0.00           C
ATOM   2295  O   ASP A 152      45.029  46.499  20.644  1.00  0.00           O
ATOM   2296  N   PHE A 153      45.088  47.649  22.554  1.00  0.00           N
ATOM   2297  H   PHE A 153      45.547  48.353  23.103  1.00  0.00           H
ATOM   2298  CA  PHE A 153      43.707  47.255  22.961  1.00  0.00           C
ATOM   2299  HA  PHE A 153      43.345  46.668  22.122  1.00  0.00           H
ATOM   2300  CB  PHE A 153      43.598  46.489  24.213  1.00  0.00           C
ATOM   2301  HB1 PHE A 153      42.556  46.325  24.478  1.00  0.00           H
ATOM   2302  HB2 PHE A 153      44.018  47.067  25.037  1.00  0.00           H
ATOM   2303  CG  PHE A 153      44.398  45.143  24.163  1.00  0.00           C
ATOM   2304  CD1 PHE A 153      43.689  43.946  23.950  1.00  0.00           C
ATOM   2305  HD1 PHE A 153      42.613  43.858  23.854  1.00  0.00           H
ATOM   2306  CE1 PHE A 153      44.357  42.762  23.898  1.00  0.00           C
ATOM   2307  HE1 PHE A 153      43.873  41.851  23.588  1.00  0.00           H
ATOM   2308  CZ  PHE A 153      45.695  42.672  24.273  1.00  0.00           C
ATOM   2309  HZ  PHE A 153      46.226  41.728  24.344  1.00  0.00           H
ATOM   2310  CE2 PHE A 153      46.483  43.865  24.427  1.00  0.00           C
ATOM   2311  HE2 PHE A 153      47.545  43.810  24.611  1.00  0.00           H
ATOM   2312  CD2 PHE A 153      45.777  45.099  24.323  1.00  0.00           C
ATOM   2313  HD2 PHE A 153      46.367  46.001  24.303  1.00  0.00           H
ATOM   2314  C   PHE A 153      42.836  48.494  23.023  1.00  0.00           C
ATOM   2315  O   PHE A 153      43.169  49.615  23.183  1.00  0.00           O
ATOM   2316  N   ALA A 154      41.545  48.140  23.053  1.00  0.00           N
ATOM   2317  H   ALA A 154      41.270  47.189  22.849  1.00  0.00           H
ATOM   2318  CA  ALA A 154      40.379  49.009  23.450  1.00  0.00           C
ATOM   2319  HA  ALA A 154      40.548  49.996  23.022  1.00  0.00           H
ATOM   2320  CB  ALA A 154      39.217  48.363  22.694  1.00  0.00           C
ATOM   2321  HB1 ALA A 154      39.183  47.279  22.809  1.00  0.00           H
ATOM   2322  HB2 ALA A 154      38.278  48.891  22.837  1.00  0.00           H
ATOM   2323  HB3 ALA A 154      39.400  48.496  21.617  1.00  0.00           H
ATOM   2324  C   ALA A 154      40.197  49.167  24.950  1.00  0.00           C
ATOM   2325  O   ALA A 154      40.155  48.108  25.629  1.00  0.00           O
ATOM   2326  N   VAL A 155      40.044  50.378  25.493  1.00  0.00           N
ATOM   2327  H   VAL A 155      39.927  51.130  24.840  1.00  0.00           H
ATOM   2328  CA  VAL A 155      39.889  50.634  26.929  1.00  0.00           C
ATOM   2329  HA  VAL A 155      39.452  49.797  27.471  1.00  0.00           H
ATOM   2330  CB  VAL A 155      41.250  51.044  27.464  1.00  0.00           C
ATOM   2331  HB  VAL A 155      41.555  52.013  27.091  1.00  0.00           H
ATOM   2332  CG1 VAL A 155      41.238  51.134  28.992  1.00  0.00           C
ATOM   2333 1HG1 VAL A 155      40.808  50.268  29.486  1.00  0.00           H
ATOM   2334 2HG1 VAL A 155      42.244  51.395  29.321  1.00  0.00           H
ATOM   2335 3HG1 VAL A 155      40.576  51.964  29.243  1.00  0.00           H
ATOM   2336  CG2 VAL A 155      42.354  50.068  27.244  1.00  0.00           C
ATOM   2337 1HG2 VAL A 155      43.233  50.428  27.763  1.00  0.00           H
ATOM   2338 2HG2 VAL A 155      42.125  49.055  27.585  1.00  0.00           H
ATOM   2339 3HG2 VAL A 155      42.520  50.064  26.161  1.00  0.00           H
ATOM   2340  C   VAL A 155      38.890  51.669  26.981  1.00  0.00           C
ATOM   2341  O   VAL A 155      39.040  52.700  26.248  1.00  0.00           O
ATOM   2342  N   SER A 156      37.873  51.562  27.824  1.00  0.00           N
ATOM   2343  H   SER A 156      37.679  50.729  28.363  1.00  0.00           H
ATOM   2344  CA  SER A 156      36.722  52.488  27.920  1.00  0.00           C
ATOM   2345  HA  SER A 156      37.084  53.495  27.714  1.00  0.00           H
ATOM   2346  CB  SER A 156      35.609  52.382  26.890  1.00  0.00           C
ATOM   2347  HB1 SER A 156      35.157  53.361  26.692  1.00  0.00           H
ATOM   2348  HB2 SER A 156      34.900  51.634  27.249  1.00  0.00           H
ATOM   2349  OG  SER A 156      36.201  51.940  25.699  1.00  0.00           O
ATOM   2350  HG  SER A 156      36.476  52.747  25.261  1.00  0.00           H
ATOM   2351  C   SER A 156      36.008  52.372  29.300  1.00  0.00           C
ATOM   2352  O   SER A 156      35.814  51.321  29.877  1.00  0.00           O
ATOM   2353  N   THR A 157      35.522  53.467  29.847  1.00  0.00           N
ATOM   2354  H   THR A 157      35.550  54.361  29.374  1.00  0.00           H
ATOM   2355  CA  THR A 157      34.852  53.453  31.135  1.00  0.00           C
ATOM   2356  HA  THR A 157      35.324  52.725  31.792  1.00  0.00           H
ATOM   2357  CB  THR A 157      35.080  54.690  32.089  1.00  0.00           C
ATOM   2358  HB  THR A 157      34.831  54.496  33.139  1.00  0.00           H
ATOM   2359  CG2 THR A 157      36.588  55.055  32.098  1.00  0.00           C
ATOM   2360 1HG2 THR A 157      37.178  54.240  32.521  1.00  0.00           H
ATOM   2361 2HG2 THR A 157      36.956  55.404  31.142  1.00  0.00           H
ATOM   2362 3HG2 THR A 157      36.863  55.801  32.847  1.00  0.00           H
ATOM   2363  OG1 THR A 157      34.352  55.762  31.799  1.00  0.00           O
ATOM   2364  HG1 THR A 157      34.323  56.336  32.571  1.00  0.00           H
ATOM   2365  C   THR A 157      33.362  53.112  31.207  1.00  0.00           C
ATOM   2366  O   THR A 157      32.607  53.360  30.249  1.00  0.00           O
ATOM   2367  N   VAL A 158      32.942  52.546  32.335  1.00  0.00           N
ATOM   2368  H   VAL A 158      33.598  52.413  33.094  1.00  0.00           H
ATOM   2369  CA  VAL A 158      31.485  52.158  32.556  1.00  0.00           C
ATOM   2370  HA  VAL A 158      30.770  52.715  31.937  1.00  0.00           H
ATOM   2371  CB  VAL A 158      31.326  50.623  32.184  1.00  0.00           C
ATOM   2372  HB  VAL A 158      30.310  50.265  32.349  1.00  0.00           H
ATOM   2373  CG1 VAL A 158      31.631  50.454  30.725  1.00  0.00           C
ATOM   2374 1HG1 VAL A 158      31.025  51.169  30.169  1.00  0.00           H
ATOM   2375 2HG1 VAL A 158      32.709  50.510  30.532  1.00  0.00           H
ATOM   2376 3HG1 VAL A 158      31.375  49.434  30.443  1.00  0.00           H
ATOM   2377  CG2 VAL A 158      32.179  49.697  33.031  1.00  0.00           C
ATOM   2378 1HG2 VAL A 158      31.880  49.756  34.075  1.00  0.00           H
ATOM   2379 2HG2 VAL A 158      31.980  48.661  32.747  1.00  0.00           H
ATOM   2380 3HG2 VAL A 158      33.266  49.798  32.924  1.00  0.00           H
ATOM   2381  C   VAL A 158      31.080  52.528  34.030  1.00  0.00           C
ATOM   2382  O   VAL A 158      31.938  52.602  34.947  1.00  0.00           O
ATOM   2383  N   PRO A 159      29.757  52.825  34.268  1.00  0.00           N
ATOM   2384  CD  PRO A 159      28.726  52.365  33.453  1.00  0.00           C
ATOM   2385  HD1 PRO A 159      28.752  51.297  33.265  1.00  0.00           H
ATOM   2386  HD2 PRO A 159      28.786  52.924  32.519  1.00  0.00           H
ATOM   2387  CG  PRO A 159      27.429  52.699  34.159  1.00  0.00           C
ATOM   2388  HG1 PRO A 159      27.019  51.822  34.656  1.00  0.00           H
ATOM   2389  HG2 PRO A 159      26.704  53.196  33.520  1.00  0.00           H
ATOM   2390  CB  PRO A 159      27.810  53.741  35.238  1.00  0.00           C
ATOM   2391  HB1 PRO A 159      27.100  53.723  36.060  1.00  0.00           H
ATOM   2392  HB2 PRO A 159      27.977  54.695  34.725  1.00  0.00           H
ATOM   2393  CA  PRO A 159      29.171  53.243  35.585  1.00  0.00           C
ATOM   2394  HA  PRO A 159      29.763  54.049  36.019  1.00  0.00           H
ATOM   2395  C   PRO A 159      29.053  52.104  36.596  1.00  0.00           C
ATOM   2396  O   PRO A 159      28.849  50.971  36.156  1.00  0.00           O
ATOM   2397  N   VAL A 160      28.835  52.359  37.917  1.00  0.00           N
ATOM   2398  H   VAL A 160      28.661  53.294  38.233  1.00  0.00           H
ATOM   2399  CA  VAL A 160      28.638  51.286  38.859  1.00  0.00           C
ATOM   2400  HA  VAL A 160      28.426  50.405  38.260  1.00  0.00           H
ATOM   2401  CB  VAL A 160      29.955  50.912  39.691  1.00  0.00           C
ATOM   2402  HB  VAL A 160      29.820  50.082  40.378  1.00  0.00           H
ATOM   2403  CG1 VAL A 160      31.129  50.632  38.765  1.00  0.00           C
ATOM   2404 1HG1 VAL A 160      32.113  50.562  39.227  1.00  0.00           H
ATOM   2405 2HG1 VAL A 160      30.994  49.678  38.247  1.00  0.00           H
ATOM   2406 3HG1 VAL A 160      31.202  51.423  38.016  1.00  0.00           H
ATOM   2407  CG2 VAL A 160      30.315  52.099  40.573  1.00  0.00           C
ATOM   2408 1HG2 VAL A 160      31.204  51.710  41.071  1.00  0.00           H
ATOM   2409 2HG2 VAL A 160      30.626  52.980  40.010  1.00  0.00           H
ATOM   2410 3HG2 VAL A 160      29.514  52.193  41.302  1.00  0.00           H
ATOM   2411  C   VAL A 160      27.423  51.475  39.736  1.00  0.00           C
ATOM   2412  O   VAL A 160      27.153  50.649  40.533  1.00  0.00           O
ATOM   2413  N   SER A 161      26.713  52.588  39.579  1.00  0.00           N
ATOM   2414  H   SER A 161      27.140  53.251  38.934  1.00  0.00           H
ATOM   2415  CA  SER A 161      25.332  52.979  40.029  1.00  0.00           C
ATOM   2416  HA  SER A 161      25.171  54.013  39.723  1.00  0.00           H
ATOM   2417  CB  SER A 161      24.246  52.196  39.324  1.00  0.00           C
ATOM   2418  HB1 SER A 161      23.258  52.614  39.489  1.00  0.00           H
ATOM   2419  HB2 SER A 161      24.203  51.137  39.618  1.00  0.00           H
ATOM   2420  OG  SER A 161      24.573  52.146  37.945  1.00  0.00           O
ATOM   2421  HG  SER A 161      25.207  51.454  37.771  1.00  0.00           H
ATOM   2422  C   SER A 161      25.196  52.944  41.552  1.00  0.00           C
ATOM   2423  O   SER A 161      24.117  52.637  42.084  1.00  0.00           O
ATOM   2424  N   GLY A 162      26.325  53.211  42.259  1.00  0.00           N
ATOM   2425  H   GLY A 162      27.234  53.322  41.817  1.00  0.00           H
ATOM   2426  CA  GLY A 162      26.382  53.181  43.725  1.00  0.00           C
ATOM   2427  HA1 GLY A 162      25.663  52.447  44.099  1.00  0.00           H
ATOM   2428  HA2 GLY A 162      26.253  54.189  44.122  1.00  0.00           H
ATOM   2429  C   GLY A 162      27.691  52.586  44.273  1.00  0.00           C
ATOM   2430  O   GLY A 162      28.683  52.550  43.599  1.00  0.00           O
ATOM   2431  N   PRO A 163      27.736  52.188  45.574  1.00  0.00           N
ATOM   2432  CD  PRO A 163      26.763  52.560  46.576  1.00  0.00           C
ATOM   2433  HD1 PRO A 163      26.201  51.750  47.030  1.00  0.00           H
ATOM   2434  HD2 PRO A 163      25.923  53.202  46.312  1.00  0.00           H
ATOM   2435  CG  PRO A 163      27.557  53.199  47.706  1.00  0.00           C
ATOM   2436  HG1 PRO A 163      27.067  53.330  48.671  1.00  0.00           H
ATOM   2437  HG2 PRO A 163      27.917  54.198  47.454  1.00  0.00           H
ATOM   2438  CB  PRO A 163      28.743  52.241  47.735  1.00  0.00           C
ATOM   2439  HB1 PRO A 163      28.360  51.357  48.248  1.00  0.00           H
ATOM   2440  HB2 PRO A 163      29.665  52.576  48.203  1.00  0.00           H
ATOM   2441  CA  PRO A 163      28.982  51.865  46.223  1.00  0.00           C
ATOM   2442  HA  PRO A 163      29.626  52.682  45.913  1.00  0.00           H
ATOM   2443  C   PRO A 163      29.621  50.488  45.875  1.00  0.00           C
ATOM   2444  O   PRO A 163      30.458  49.955  46.595  1.00  0.00           O
ATOM   2445  N   SER A 164      29.150  49.866  44.791  1.00  0.00           N
ATOM   2446  H   SER A 164      28.412  50.309  44.267  1.00  0.00           H
ATOM   2447  CA  SER A 164      29.653  48.610  44.308  1.00  0.00           C
ATOM   2448  HA  SER A 164      29.822  47.931  45.149  1.00  0.00           H
ATOM   2449  CB  SER A 164      28.564  48.010  43.422  1.00  0.00           C
ATOM   2450  HB1 SER A 164      28.858  46.994  43.130  1.00  0.00           H
ATOM   2451  HB2 SER A 164      28.420  48.601  42.517  1.00  0.00           H
ATOM   2452  OG  SER A 164      27.330  47.984  44.042  1.00  0.00           O
ATOM   2453  HG  SER A 164      27.525  47.262  44.638  1.00  0.00           H
ATOM   2454  C   SER A 164      30.992  48.769  43.614  1.00  0.00           C
ATOM   2455  O   SER A 164      31.494  49.841  43.583  1.00  0.00           O
ATOM   2456  N   HIS A 165      31.627  47.692  43.184  1.00  0.00           N
ATOM   2457  H   HIS A 165      31.120  46.836  43.322  1.00  0.00           H
ATOM   2458  CA  HIS A 165      32.824  47.621  42.423  1.00  0.00           C
ATOM   2459  HA  HIS A 165      33.196  48.622  42.189  1.00  0.00           H
ATOM   2460  CB  HIS A 165      33.958  46.944  43.248  1.00  0.00           C
ATOM   2461  HB1 HIS A 165      34.637  46.354  42.638  1.00  0.00           H
ATOM   2462  HB2 HIS A 165      33.511  46.270  43.991  1.00  0.00           H
ATOM   2463  CG  HIS A 165      34.849  47.804  44.066  1.00  0.00           C
ATOM   2464  ND1 HIS A 165      34.594  48.369  45.325  1.00  0.00           N
ATOM   2465  CE1 HIS A 165      35.662  49.177  45.656  1.00  0.00           C
ATOM   2466  HE1 HIS A 165      35.793  49.716  46.581  1.00  0.00           H
ATOM   2467  NE2 HIS A 165      36.632  48.937  44.706  1.00  0.00           N
ATOM   2468  HE2 HIS A 165      37.576  49.290  44.719  1.00  0.00           H
ATOM   2469  CD2 HIS A 165      36.140  48.193  43.753  1.00  0.00           C
ATOM   2470  HD2 HIS A 165      36.629  47.870  42.841  1.00  0.00           H
ATOM   2471  C   HIS A 165      32.525  46.884  41.126  1.00  0.00           C
ATOM   2472  O   HIS A 165      31.527  46.164  41.059  1.00  0.00           O
ATOM   2473  N   LEU A 166      33.348  47.036  40.067  1.00  0.00           N
ATOM   2474  H   LEU A 166      34.001  47.808  40.084  1.00  0.00           H
ATOM   2475  CA  LEU A 166      32.908  46.504  38.709  1.00  0.00           C
ATOM   2476  HA  LEU A 166      31.869  46.757  38.526  1.00  0.00           H
ATOM   2477  CB  LEU A 166      33.757  46.946  37.491  1.00  0.00           C
ATOM   2478  HB1 LEU A 166      34.722  46.455  37.470  1.00  0.00           H
ATOM   2479  HB2 LEU A 166      33.973  48.009  37.629  1.00  0.00           H
ATOM   2480  CG  LEU A 166      33.144  46.822  36.055  1.00  0.00           C
ATOM   2481  HG  LEU A 166      33.172  45.759  35.796  1.00  0.00           H
ATOM   2482  CD1 LEU A 166      31.737  47.365  35.844  1.00  0.00           C
ATOM   2483 1HD1 LEU A 166      31.674  48.400  36.164  1.00  0.00           H
ATOM   2484 2HD1 LEU A 166      31.341  47.237  34.839  1.00  0.00           H
ATOM   2485 3HD1 LEU A 166      31.086  46.769  36.494  1.00  0.00           H
ATOM   2486  CD2 LEU A 166      33.989  47.520  35.034  1.00  0.00           C
ATOM   2487 1HD2 LEU A 166      35.019  47.340  35.331  1.00  0.00           H
ATOM   2488 2HD2 LEU A 166      33.724  47.079  34.077  1.00  0.00           H
ATOM   2489 3HD2 LEU A 166      33.850  48.606  35.048  1.00  0.00           H
ATOM   2490  C   LEU A 166      32.759  44.924  38.722  1.00  0.00           C
ATOM   2491  O   LEU A 166      31.769  44.349  38.502  1.00  0.00           O
ATOM   2492  N   ARG A 167      33.830  44.279  39.133  1.00  0.00           N
ATOM   2493  H   ARG A 167      34.611  44.802  39.489  1.00  0.00           H
ATOM   2494  CA  ARG A 167      33.882  42.799  39.169  1.00  0.00           C
ATOM   2495  HA  ARG A 167      33.484  42.383  38.244  1.00  0.00           H
ATOM   2496  CB  ARG A 167      35.346  42.284  39.156  1.00  0.00           C
ATOM   2497  HB1 ARG A 167      35.366  41.202  39.296  1.00  0.00           H
ATOM   2498  HB2 ARG A 167      35.953  42.743  39.940  1.00  0.00           H
ATOM   2499  CG  ARG A 167      36.070  42.484  37.793  1.00  0.00           C
ATOM   2500  HG1 ARG A 167      36.052  43.563  37.636  1.00  0.00           H
ATOM   2501  HG2 ARG A 167      35.577  41.985  36.958  1.00  0.00           H
ATOM   2502  CD  ARG A 167      37.502  41.964  37.865  1.00  0.00           C
ATOM   2503  HD1 ARG A 167      37.922  41.990  38.870  1.00  0.00           H
ATOM   2504  HD2 ARG A 167      38.138  42.526  37.169  1.00  0.00           H
ATOM   2505  NE  ARG A 167      37.533  40.542  37.489  1.00  0.00           N
ATOM   2506  HE  ARG A 167      36.745  40.006  37.805  1.00  0.00           H
ATOM   2507  CZ  ARG A 167      38.458  39.967  36.734  1.00  0.00           C
ATOM   2508  NH1 ARG A 167      38.382  38.673  36.560  1.00  0.00           N
ATOM   2509 1HH1 ARG A 167      37.646  38.152  37.022  1.00  0.00           H
ATOM   2510 2HH1 ARG A 167      39.144  38.242  36.050  1.00  0.00           H
ATOM   2511  NH2 ARG A 167      39.484  40.602  36.263  1.00  0.00           N
ATOM   2512 1HH2 ARG A 167      39.503  41.611  36.340  1.00  0.00           H
ATOM   2513 2HH2 ARG A 167      40.149  40.031  35.761  1.00  0.00           H
ATOM   2514  C   ARG A 167      33.070  42.174  40.309  1.00  0.00           C
ATOM   2515  O   ARG A 167      32.891  40.934  40.368  1.00  0.00           O
ATOM   2516  N   GLY A 168      32.458  43.031  41.172  1.00  0.00           N
ATOM   2517  H   GLY A 168      32.748  43.999  41.083  1.00  0.00           H
ATOM   2518  CA  GLY A 168      31.460  42.684  42.198  1.00  0.00           C
ATOM   2519  HA1 GLY A 168      31.436  43.425  43.002  1.00  0.00           H
ATOM   2520  HA2 GLY A 168      31.784  41.732  42.611  1.00  0.00           H
ATOM   2521  C   GLY A 168      30.049  42.478  41.618  1.00  0.00           C
ATOM   2522  O   GLY A 168      29.161  42.120  42.396  1.00  0.00           O
ATOM   2523  N   LEU A 169      29.915  42.675  40.331  1.00  0.00           N
ATOM   2524  H   LEU A 169      30.660  43.241  39.953  1.00  0.00           H
ATOM   2525  CA  LEU A 169      28.603  42.718  39.595  1.00  0.00           C
ATOM   2526  HA  LEU A 169      27.797  42.296  40.197  1.00  0.00           H
ATOM   2527  CB  LEU A 169      28.101  44.159  39.347  1.00  0.00           C
ATOM   2528  HB1 LEU A 169      27.100  44.199  38.914  1.00  0.00           H
ATOM   2529  HB2 LEU A 169      28.766  44.739  38.706  1.00  0.00           H
ATOM   2530  CG  LEU A 169      27.901  44.984  40.622  1.00  0.00           C
ATOM   2531  HG  LEU A 169      28.834  45.041  41.177  1.00  0.00           H
ATOM   2532  CD1 LEU A 169      27.749  46.462  40.147  1.00  0.00           C
ATOM   2533 1HD1 LEU A 169      27.223  46.931  40.976  1.00  0.00           H
ATOM   2534 2HD1 LEU A 169      28.779  46.779  39.994  1.00  0.00           H
ATOM   2535 3HD1 LEU A 169      27.135  46.480  39.253  1.00  0.00           H
ATOM   2536  CD2 LEU A 169      26.769  44.555  41.545  1.00  0.00           C
ATOM   2537 1HD2 LEU A 169      27.029  43.556  41.907  1.00  0.00           H
ATOM   2538 2HD2 LEU A 169      26.600  45.224  42.389  1.00  0.00           H
ATOM   2539 3HD2 LEU A 169      25.778  44.444  41.117  1.00  0.00           H
ATOM   2540  C   LEU A 169      28.633  41.928  38.247  1.00  0.00           C
ATOM   2541  O   LEU A 169      27.586  41.434  37.730  1.00  0.00           O
ATOM   2542  N   CYS A 170      29.797  41.862  37.632  1.00  0.00           N
ATOM   2543  H   CYS A 170      30.568  42.257  38.151  1.00  0.00           H
ATOM   2544  CA  CYS A 170      29.959  41.299  36.315  1.00  0.00           C
ATOM   2545  HA  CYS A 170      29.119  40.643  36.122  1.00  0.00           H
ATOM   2546  CB  CYS A 170      29.895  42.473  35.272  1.00  0.00           C
ATOM   2547  HB1 CYS A 170      30.147  42.189  34.250  1.00  0.00           H
ATOM   2548  HB2 CYS A 170      30.597  43.186  35.705  1.00  0.00           H
ATOM   2549  SG  CYS A 170      28.181  43.278  35.277  1.00  0.00           S
ATOM   2550  HG  CYS A 170      27.532  42.645  34.305  1.00  0.00           H
ATOM   2551  C   CYS A 170      31.353  40.643  36.213  1.00  0.00           C
ATOM   2552  O   CYS A 170      32.284  41.068  36.932  1.00  0.00           O
ATOM   2553  N   GLY A 171      31.654  39.761  35.278  1.00  0.00           N
ATOM   2554  H   GLY A 171      30.876  39.586  34.655  1.00  0.00           H
ATOM   2555  CA  GLY A 171      32.868  38.874  35.186  1.00  0.00           C
ATOM   2556  HA1 GLY A 171      33.069  38.234  36.045  1.00  0.00           H
ATOM   2557  HA2 GLY A 171      33.712  39.562  35.120  1.00  0.00           H
ATOM   2558  C   GLY A 171      32.852  38.094  33.913  1.00  0.00           C
ATOM   2559  O   GLY A 171      32.030  38.333  33.041  1.00  0.00           O
ATOM   2560  N   MET A 172      33.895  37.273  33.693  1.00  0.00           N
ATOM   2561  H   MET A 172      34.485  37.056  34.487  1.00  0.00           H
ATOM   2562  CA  MET A 172      34.192  36.525  32.481  1.00  0.00           C
ATOM   2563  HA  MET A 172      33.695  37.119  31.711  1.00  0.00           H
ATOM   2564  CB  MET A 172      35.666  36.649  32.076  1.00  0.00           C
ATOM   2565  HB1 MET A 172      35.821  36.106  31.148  1.00  0.00           H
ATOM   2566  HB2 MET A 172      36.285  36.083  32.778  1.00  0.00           H
ATOM   2567  CG  MET A 172      36.196  38.122  31.953  1.00  0.00           C
ATOM   2568  HG1 MET A 172      37.175  38.194  31.472  1.00  0.00           H
ATOM   2569  HG2 MET A 172      36.350  38.505  32.955  1.00  0.00           H
ATOM   2570  SD  MET A 172      35.174  39.202  30.946  1.00  0.00           S
ATOM   2571  CE  MET A 172      34.951  38.240  29.389  1.00  0.00           C
ATOM   2572  HE1 MET A 172      34.423  38.828  28.644  1.00  0.00           H
ATOM   2573  HE2 MET A 172      35.927  37.952  29.011  1.00  0.00           H
ATOM   2574  HE3 MET A 172      34.431  37.330  29.699  1.00  0.00           H
ATOM   2575  C   MET A 172      33.701  35.067  32.462  1.00  0.00           C
ATOM   2576  O   MET A 172      34.271  34.120  33.011  1.00  0.00           O
ATOM   2577  N   GLY A 173      32.713  34.824  31.596  1.00  0.00           N
ATOM   2578  H   GLY A 173      32.426  35.548  30.941  1.00  0.00           H
ATOM   2579  CA  GLY A 173      31.889  33.665  31.376  1.00  0.00           C
ATOM   2580  HA1 GLY A 173      30.879  33.973  31.122  1.00  0.00           H
ATOM   2581  HA2 GLY A 173      31.938  33.021  32.256  1.00  0.00           H
ATOM   2582  C   GLY A 173      32.304  32.701  30.241  1.00  0.00           C
ATOM   2583  O   GLY A 173      31.515  31.850  29.850  1.00  0.00           O
ATOM   2584  N   GLY A 174      33.504  32.917  29.727  1.00  0.00           N
ATOM   2585  H   GLY A 174      34.116  33.560  30.208  1.00  0.00           H
ATOM   2586  CA  GLY A 174      34.065  32.203  28.622  1.00  0.00           C
ATOM   2587  HA1 GLY A 174      33.183  31.933  28.048  1.00  0.00           H
ATOM   2588  HA2 GLY A 174      34.606  31.333  28.991  1.00  0.00           H
ATOM   2589  C   GLY A 174      35.015  33.106  27.789  1.00  0.00           C
ATOM   2590  O   GLY A 174      35.386  34.180  28.221  1.00  0.00           O
ATOM   2591  N   PRO A 175      35.358  32.711  26.532  1.00  0.00           N
ATOM   2592  CD  PRO A 175      35.110  31.374  25.977  1.00  0.00           C
ATOM   2593  HD1 PRO A 175      34.080  31.034  25.905  1.00  0.00           H
ATOM   2594  HD2 PRO A 175      35.693  30.680  26.592  1.00  0.00           H
ATOM   2595  CG  PRO A 175      35.645  31.337  24.530  1.00  0.00           C
ATOM   2596  HG1 PRO A 175      34.809  31.661  23.911  1.00  0.00           H
ATOM   2597  HG2 PRO A 175      36.110  30.381  24.283  1.00  0.00           H
ATOM   2598  CB  PRO A 175      36.609  32.472  24.653  1.00  0.00           C
ATOM   2599  HB1 PRO A 175      36.782  33.091  23.775  1.00  0.00           H
ATOM   2600  HB2 PRO A 175      37.544  32.055  25.025  1.00  0.00           H
ATOM   2601  CA  PRO A 175      36.150  33.482  25.679  1.00  0.00           C
ATOM   2602  HA  PRO A 175      37.033  33.785  26.239  1.00  0.00           H
ATOM   2603  C   PRO A 175      35.470  34.773  25.135  1.00  0.00           C
ATOM   2604  O   PRO A 175      34.576  34.832  24.242  1.00  0.00           O
ATOM   2605  N   ARG A 176      35.854  35.948  25.776  1.00  0.00           N
ATOM   2606  H   ARG A 176      36.437  35.719  26.569  1.00  0.00           H
ATOM   2607  CA  ARG A 176      35.358  37.350  25.719  1.00  0.00           C
ATOM   2608  HA  ARG A 176      36.018  38.017  26.268  1.00  0.00           H
ATOM   2609  CB  ARG A 176      35.529  37.926  24.307  1.00  0.00           C
ATOM   2610  HB1 ARG A 176      34.724  37.611  23.641  1.00  0.00           H
ATOM   2611  HB2 ARG A 176      36.406  37.465  23.850  1.00  0.00           H
ATOM   2612  CG  ARG A 176      35.514  39.406  24.094  1.00  0.00           C
ATOM   2613  HG1 ARG A 176      36.394  39.860  24.528  1.00  0.00           H
ATOM   2614  HG2 ARG A 176      34.624  39.746  24.619  1.00  0.00           H
ATOM   2615  CD  ARG A 176      35.410  39.750  22.534  1.00  0.00           C
ATOM   2616  HD1 ARG A 176      34.742  39.025  22.065  1.00  0.00           H
ATOM   2617  HD2 ARG A 176      36.339  39.542  22.008  1.00  0.00           H
ATOM   2618  NE  ARG A 176      34.947  41.047  22.240  1.00  0.00           N
ATOM   2619  HE  ARG A 176      35.319  41.863  22.720  1.00  0.00           H
ATOM   2620  CZ  ARG A 176      34.002  41.363  21.414  1.00  0.00           C
ATOM   2621  NH1 ARG A 176      33.799  42.598  21.113  1.00  0.00           N
ATOM   2622 1HH1 ARG A 176      34.477  43.289  21.399  1.00  0.00           H
ATOM   2623 2HH1 ARG A 176      33.180  42.880  20.363  1.00  0.00           H
ATOM   2624  NH2 ARG A 176      33.268  40.539  20.701  1.00  0.00           N
ATOM   2625 1HH2 ARG A 176      33.357  39.550  20.894  1.00  0.00           H
ATOM   2626 2HH2 ARG A 176      32.435  40.792  20.189  1.00  0.00           H
ATOM   2627  C   ARG A 176      33.936  37.563  26.251  1.00  0.00           C
ATOM   2628  O   ARG A 176      33.454  38.649  26.489  1.00  0.00           O
ATOM   2629  N   THR A 177      33.232  36.429  26.436  1.00  0.00           N
ATOM   2630  H   THR A 177      33.717  35.621  26.055  1.00  0.00           H
ATOM   2631  CA  THR A 177      31.795  36.453  26.791  1.00  0.00           C
ATOM   2632  HA  THR A 177      31.227  37.097  26.124  1.00  0.00           H
ATOM   2633  CB  THR A 177      31.210  34.986  26.567  1.00  0.00           C
ATOM   2634  HB  THR A 177      31.794  34.257  27.121  1.00  0.00           H
ATOM   2635  CG2 THR A 177      29.682  34.913  26.872  1.00  0.00           C
ATOM   2636 1HG2 THR A 177      29.290  33.950  26.526  1.00  0.00           H
ATOM   2637 2HG2 THR A 177      29.509  34.944  27.946  1.00  0.00           H
ATOM   2638 3HG2 THR A 177      29.215  35.739  26.329  1.00  0.00           H
ATOM   2639  OG1 THR A 177      31.273  34.630  25.252  1.00  0.00           O
ATOM   2640  HG1 THR A 177      31.601  33.731  25.228  1.00  0.00           H
ATOM   2641  C   THR A 177      31.547  36.970  28.236  1.00  0.00           C
ATOM   2642  O   THR A 177      31.910  36.251  29.181  1.00  0.00           O
ATOM   2643  N   VAL A 178      30.993  38.111  28.465  1.00  0.00           N
ATOM   2644  H   VAL A 178      30.744  38.600  27.620  1.00  0.00           H
ATOM   2645  CA  VAL A 178      30.823  38.591  29.807  1.00  0.00           C
ATOM   2646  HA  VAL A 178      31.739  38.334  30.342  1.00  0.00           H
ATOM   2647  CB  VAL A 178      30.654  40.184  29.716  1.00  0.00           C
ATOM   2648  HB  VAL A 178      30.569  40.480  30.764  1.00  0.00           H
ATOM   2649  CG1 VAL A 178      31.940  40.910  29.253  1.00  0.00           C
ATOM   2650 1HG1 VAL A 178      32.850  40.632  29.784  1.00  0.00           H
ATOM   2651 2HG1 VAL A 178      32.067  40.679  28.198  1.00  0.00           H
ATOM   2652 3HG1 VAL A 178      31.850  42.000  29.208  1.00  0.00           H
ATOM   2653  CG2 VAL A 178      29.521  40.788  28.897  1.00  0.00           C
ATOM   2654 1HG2 VAL A 178      29.440  41.868  29.013  1.00  0.00           H
ATOM   2655 2HG2 VAL A 178      29.746  40.495  27.867  1.00  0.00           H
ATOM   2656 3HG2 VAL A 178      28.576  40.321  29.146  1.00  0.00           H
ATOM   2657  C   VAL A 178      29.593  37.975  30.471  1.00  0.00           C
ATOM   2658  O   VAL A 178      28.606  37.775  29.753  1.00  0.00           O
ATOM   2659  N   VAL A 179      29.671  37.654  31.722  1.00  0.00           N
ATOM   2660  H   VAL A 179      30.586  37.782  32.127  1.00  0.00           H
ATOM   2661  CA  VAL A 179      28.595  37.347  32.623  1.00  0.00           C
ATOM   2662  HA  VAL A 179      27.705  37.105  32.056  1.00  0.00           H
ATOM   2663  CB  VAL A 179      28.820  36.006  33.399  1.00  0.00           C
ATOM   2664  HB  VAL A 179      29.179  35.244  32.711  1.00  0.00           H
ATOM   2665  CG1 VAL A 179      29.806  35.973  34.507  1.00  0.00           C
ATOM   2666 1HG1 VAL A 179      29.859  34.994  34.981  1.00  0.00           H
ATOM   2667 2HG1 VAL A 179      30.778  36.081  34.021  1.00  0.00           H
ATOM   2668 3HG1 VAL A 179      29.666  36.848  35.137  1.00  0.00           H
ATOM   2669  CG2 VAL A 179      27.570  35.555  34.074  1.00  0.00           C
ATOM   2670 1HG2 VAL A 179      27.477  34.478  34.147  1.00  0.00           H
ATOM   2671 2HG2 VAL A 179      27.522  35.928  35.097  1.00  0.00           H
ATOM   2672 3HG2 VAL A 179      26.678  35.954  33.599  1.00  0.00           H
ATOM   2673  C   VAL A 179      28.255  38.565  33.569  1.00  0.00           C
ATOM   2674  O   VAL A 179      29.069  39.413  33.764  1.00  0.00           O
ATOM   2675  N   ALA A 180      27.011  38.527  34.106  1.00  0.00           N
ATOM   2676  H   ALA A 180      26.436  37.786  33.745  1.00  0.00           H
ATOM   2677  CA  ALA A 180      26.340  39.467  35.076  1.00  0.00           C
ATOM   2678  HA  ALA A 180      27.109  40.002  35.634  1.00  0.00           H
ATOM   2679  CB  ALA A 180      25.406  40.366  34.261  1.00  0.00           C
ATOM   2680  HB1 ALA A 180      24.660  39.709  33.823  1.00  0.00           H
ATOM   2681  HB2 ALA A 180      24.819  41.011  34.914  1.00  0.00           H
ATOM   2682  HB3 ALA A 180      26.017  40.852  33.494  1.00  0.00           H
ATOM   2683  C   ALA A 180      25.408  38.718  36.008  1.00  0.00           C
ATOM   2684  O   ALA A 180      24.756  37.682  35.706  1.00  0.00           O
ATOM   2685  N   GLY A 181      25.140  39.440  37.110  1.00  0.00           N
ATOM   2686  H   GLY A 181      25.673  40.294  37.162  1.00  0.00           H
ATOM   2687  CA  GLY A 181      23.950  39.300  37.980  1.00  0.00           C
ATOM   2688  HA1 GLY A 181      24.216  39.804  38.908  1.00  0.00           H
ATOM   2689  HA2 GLY A 181      23.705  38.241  38.013  1.00  0.00           H
ATOM   2690  C   GLY A 181      22.723  40.076  37.472  1.00  0.00           C
ATOM   2691  O   GLY A 181      22.789  40.922  36.541  1.00  0.00           O
ATOM   2692  N   SER A 182      21.620  39.883  38.165  1.00  0.00           N
ATOM   2693  H   SER A 182      21.606  39.131  38.837  1.00  0.00           H
ATOM   2694  CA  SER A 182      20.275  40.489  37.956  1.00  0.00           C
ATOM   2695  HA  SER A 182      20.363  40.894  36.953  1.00  0.00           H
ATOM   2696  CB  SER A 182      19.025  39.501  37.747  1.00  0.00           C
ATOM   2697  HB1 SER A 182      18.122  40.023  37.440  1.00  0.00           H
ATOM   2698  HB2 SER A 182      18.773  39.048  38.704  1.00  0.00           H
ATOM   2699  OG  SER A 182      19.411  38.618  36.647  1.00  0.00           O
ATOM   2700  HG  SER A 182      20.200  38.133  36.889  1.00  0.00           H
ATOM   2701  C   SER A 182      19.867  41.725  38.757  1.00  0.00           C
ATOM   2702  O   SER A 182      18.722  42.201  38.733  1.00  0.00           O
ATOM   2703  N   SER A 183      20.809  42.337  39.453  1.00  0.00           N
ATOM   2704  H   SER A 183      21.761  41.974  39.448  1.00  0.00           H
ATOM   2705  CA  SER A 183      20.536  43.587  40.253  1.00  0.00           C
ATOM   2706  HA  SER A 183      19.525  43.579  40.637  1.00  0.00           H
ATOM   2707  CB  SER A 183      21.601  43.640  41.345  1.00  0.00           C
ATOM   2708  HB1 SER A 183      21.626  42.711  41.910  1.00  0.00           H
ATOM   2709  HB2 SER A 183      21.334  44.386  42.100  1.00  0.00           H
ATOM   2710  OG  SER A 183      22.919  43.962  40.890  1.00  0.00           O
ATOM   2711  HG  SER A 183      23.545  43.542  41.496  1.00  0.00           H
ATOM   2712  C   SER A 183      20.592  44.721  39.281  1.00  0.00           C
ATOM   2713  O   SER A 183      21.278  44.730  38.206  1.00  0.00           O
ATOM   2714  N   ASP A 184      20.068  45.843  39.733  1.00  0.00           N
ATOM   2715  H   ASP A 184      19.512  45.805  40.576  1.00  0.00           H
ATOM   2716  CA  ASP A 184      19.961  47.036  38.852  1.00  0.00           C
ATOM   2717  HA  ASP A 184      19.543  46.734  37.884  1.00  0.00           H
ATOM   2718  CB  ASP A 184      19.037  47.982  39.624  1.00  0.00           C
ATOM   2719  HB1 ASP A 184      19.618  48.391  40.451  1.00  0.00           H
ATOM   2720  HB2 ASP A 184      18.219  47.375  40.020  1.00  0.00           H
ATOM   2721  CG  ASP A 184      18.304  49.052  38.808  1.00  0.00           C
ATOM   2722  OD1 ASP A 184      18.360  50.226  39.230  1.00  0.00           O
ATOM   2723  OD2 ASP A 184      17.598  48.709  37.883  1.00  0.00           O
ATOM   2724  C   ASP A 184      21.402  47.585  38.607  1.00  0.00           C
ATOM   2725  O   ASP A 184      21.642  48.066  37.517  1.00  0.00           O
ATOM   2726  N   ALA A 185      22.352  47.398  39.532  1.00  0.00           N
ATOM   2727  H   ALA A 185      22.034  46.890  40.351  1.00  0.00           H
ATOM   2728  CA  ALA A 185      23.766  47.724  39.393  1.00  0.00           C
ATOM   2729  HA  ALA A 185      23.875  48.762  39.086  1.00  0.00           H
ATOM   2730  CB  ALA A 185      24.383  47.754  40.751  1.00  0.00           C
ATOM   2731  HB1 ALA A 185      24.353  46.747  41.158  1.00  0.00           H
ATOM   2732  HB2 ALA A 185      25.376  48.201  40.750  1.00  0.00           H
ATOM   2733  HB3 ALA A 185      23.783  48.311  41.474  1.00  0.00           H
ATOM   2734  C   ALA A 185      24.566  46.897  38.388  1.00  0.00           C
ATOM   2735  O   ALA A 185      25.485  47.425  37.720  1.00  0.00           O
ATOM   2736  N   ALA A 186      24.261  45.611  38.382  1.00  0.00           N
ATOM   2737  H   ALA A 186      23.500  45.260  38.948  1.00  0.00           H
ATOM   2738  CA  ALA A 186      24.844  44.608  37.448  1.00  0.00           C
ATOM   2739  HA  ALA A 186      25.931  44.751  37.388  1.00  0.00           H
ATOM   2740  CB  ALA A 186      24.713  43.226  38.111  1.00  0.00           C
ATOM   2741  HB1 ALA A 186      25.267  42.598  37.424  1.00  0.00           H
ATOM   2742  HB2 ALA A 186      25.187  43.213  39.092  1.00  0.00           H
ATOM   2743  HB3 ALA A 186      23.668  43.113  38.389  1.00  0.00           H
ATOM   2744  C   ALA A 186      24.213  44.624  36.066  1.00  0.00           C
ATOM   2745  O   ALA A 186      24.948  44.399  35.107  1.00  0.00           O
ATOM   2746  N   GLN A 187      22.936  45.066  35.975  1.00  0.00           N
ATOM   2747  H   GLN A 187      22.411  45.180  36.820  1.00  0.00           H
ATOM   2748  CA  GLN A 187      22.255  45.284  34.778  1.00  0.00           C
ATOM   2749  HA  GLN A 187      22.313  44.477  34.055  1.00  0.00           H
ATOM   2750  CB  GLN A 187      20.752  45.415  35.073  1.00  0.00           C
ATOM   2751  HB1 GLN A 187      20.263  45.875  34.217  1.00  0.00           H
ATOM   2752  HB2 GLN A 187      20.601  46.059  35.946  1.00  0.00           H
ATOM   2753  CG  GLN A 187      20.103  44.044  35.381  1.00  0.00           C
ATOM   2754  HG1 GLN A 187      19.040  44.173  35.576  1.00  0.00           H
ATOM   2755  HG2 GLN A 187      20.679  43.633  36.209  1.00  0.00           H
ATOM   2756  CD  GLN A 187      20.284  43.054  34.230  1.00  0.00           C
ATOM   2757  OE1 GLN A 187      19.813  43.223  33.135  1.00  0.00           O
ATOM   2758  NE2 GLN A 187      20.931  41.919  34.392  1.00  0.00           N
ATOM   2759 1HE2 GLN A 187      21.505  41.719  35.193  1.00  0.00           H
ATOM   2760 2HE2 GLN A 187      20.885  41.273  33.611  1.00  0.00           H
ATOM   2761  C   GLN A 187      22.648  46.635  34.134  1.00  0.00           C
ATOM   2762  O   GLN A 187      22.913  46.655  32.944  1.00  0.00           O
ATOM   2763  N   LYS A 188      22.863  47.706  34.950  1.00  0.00           N
ATOM   2764  H   LYS A 188      22.670  47.794  35.939  1.00  0.00           H
ATOM   2765  CA  LYS A 188      23.504  48.963  34.394  1.00  0.00           C
ATOM   2766  HA  LYS A 188      22.972  49.316  33.513  1.00  0.00           H
ATOM   2767  CB  LYS A 188      23.310  50.086  35.391  1.00  0.00           C
ATOM   2768  HB1 LYS A 188      23.965  50.922  35.151  1.00  0.00           H
ATOM   2769  HB2 LYS A 188      23.646  49.827  36.394  1.00  0.00           H
ATOM   2770  CG  LYS A 188      21.840  50.541  35.466  1.00  0.00           C
ATOM   2771  HG1 LYS A 188      21.148  49.704  35.537  1.00  0.00           H
ATOM   2772  HG2 LYS A 188      21.632  51.045  34.520  1.00  0.00           H
ATOM   2773  CD  LYS A 188      21.568  51.477  36.658  1.00  0.00           C
ATOM   2774  HD1 LYS A 188      22.034  52.409  36.379  1.00  0.00           H
ATOM   2775  HD2 LYS A 188      22.016  50.968  37.513  1.00  0.00           H
ATOM   2776  CE  LYS A 188      20.068  51.647  36.926  1.00  0.00           C
ATOM   2777  HE1 LYS A 188      19.654  50.660  37.147  1.00  0.00           H
ATOM   2778  HE2 LYS A 188      19.494  52.032  36.084  1.00  0.00           H
ATOM   2779  NZ  LYS A 188      19.886  52.389  38.189  1.00  0.00           N
ATOM   2780  HZ1 LYS A 188      20.558  52.051  38.864  1.00  0.00           H
ATOM   2781  HZ2 LYS A 188      20.032  53.390  38.160  1.00  0.00           H
ATOM   2782  HZ3 LYS A 188      18.979  52.179  38.582  1.00  0.00           H
ATOM   2783  C   LYS A 188      24.920  48.767  33.789  1.00  0.00           C
ATOM   2784  O   LYS A 188      25.234  49.273  32.730  1.00  0.00           O
ATOM   2785  N   ALA A 189      25.756  47.993  34.509  1.00  0.00           N
ATOM   2786  H   ALA A 189      25.280  47.677  35.349  1.00  0.00           H
ATOM   2787  CA  ALA A 189      27.119  47.656  34.186  1.00  0.00           C
ATOM   2788  HA  ALA A 189      27.715  48.542  34.010  1.00  0.00           H
ATOM   2789  CB  ALA A 189      27.721  46.972  35.376  1.00  0.00           C
ATOM   2790  HB1 ALA A 189      28.619  46.416  35.113  1.00  0.00           H
ATOM   2791  HB2 ALA A 189      27.939  47.733  36.128  1.00  0.00           H
ATOM   2792  HB3 ALA A 189      27.081  46.238  35.865  1.00  0.00           H
ATOM   2793  C   ALA A 189      27.277  46.956  32.823  1.00  0.00           C
ATOM   2794  O   ALA A 189      27.944  47.400  31.914  1.00  0.00           O
ATOM   2795  N   VAL A 190      26.619  45.824  32.809  1.00  0.00           N
ATOM   2796  H   VAL A 190      26.015  45.569  33.579  1.00  0.00           H
ATOM   2797  CA  VAL A 190      26.667  44.907  31.628  1.00  0.00           C
ATOM   2798  HA  VAL A 190      27.741  44.869  31.437  1.00  0.00           H
ATOM   2799  CB  VAL A 190      26.254  43.481  32.054  1.00  0.00           C
ATOM   2800  HB  VAL A 190      26.576  43.206  33.063  1.00  0.00           H
ATOM   2801  CG1 VAL A 190      24.689  43.340  32.004  1.00  0.00           C
ATOM   2802 1HG1 VAL A 190      24.390  42.997  31.009  1.00  0.00           H
ATOM   2803 2HG1 VAL A 190      24.330  42.733  32.827  1.00  0.00           H
ATOM   2804 3HG1 VAL A 190      24.263  44.329  32.159  1.00  0.00           H
ATOM   2805  CG2 VAL A 190      26.861  42.480  31.099  1.00  0.00           C
ATOM   2806 1HG2 VAL A 190      27.943  42.550  31.268  1.00  0.00           H
ATOM   2807 2HG2 VAL A 190      26.487  41.496  31.342  1.00  0.00           H
ATOM   2808 3HG2 VAL A 190      26.505  42.701  30.096  1.00  0.00           H
ATOM   2809  C   VAL A 190      26.092  45.468  30.312  1.00  0.00           C
ATOM   2810  O   VAL A 190      26.664  45.241  29.227  1.00  0.00           O
ATOM   2811  N   ARG A 191      25.065  46.334  30.454  1.00  0.00           N
ATOM   2812  H   ARG A 191      24.620  46.399  31.360  1.00  0.00           H
ATOM   2813  CA  ARG A 191      24.477  46.994  29.268  1.00  0.00           C
ATOM   2814  HA  ARG A 191      24.389  46.304  28.433  1.00  0.00           H
ATOM   2815  CB  ARG A 191      23.134  47.486  29.789  1.00  0.00           C
ATOM   2816  HB1 ARG A 191      22.636  48.016  28.990  1.00  0.00           H
ATOM   2817  HB2 ARG A 191      23.274  48.187  30.613  1.00  0.00           H
ATOM   2818  CG  ARG A 191      22.167  46.370  30.079  1.00  0.00           C
ATOM   2819  HG1 ARG A 191      22.495  45.724  30.891  1.00  0.00           H
ATOM   2820  HG2 ARG A 191      22.098  45.750  29.187  1.00  0.00           H
ATOM   2821  CD  ARG A 191      20.771  47.038  30.302  1.00  0.00           C
ATOM   2822  HD1 ARG A 191      20.075  46.232  30.522  1.00  0.00           H
ATOM   2823  HD2 ARG A 191      20.392  47.395  29.342  1.00  0.00           H
ATOM   2824  NE  ARG A 191      20.657  48.227  31.157  1.00  0.00           N
ATOM   2825  HE  ARG A 191      21.325  48.972  31.121  1.00  0.00           H
ATOM   2826  CZ  ARG A 191      19.799  48.360  32.214  1.00  0.00           C
ATOM   2827  NH1 ARG A 191      19.833  49.449  32.987  1.00  0.00           N
ATOM   2828 1HH1 ARG A 191      20.473  50.180  32.726  1.00  0.00           H
ATOM   2829 2HH1 ARG A 191      19.274  49.565  33.821  1.00  0.00           H
ATOM   2830  NH2 ARG A 191      18.969  47.388  32.561  1.00  0.00           N
ATOM   2831 1HH2 ARG A 191      18.794  46.685  31.856  1.00  0.00           H
ATOM   2832 2HH2 ARG A 191      18.467  47.337  33.436  1.00  0.00           H
ATOM   2833  C   ARG A 191      25.326  48.180  28.834  1.00  0.00           C
ATOM   2834  O   ARG A 191      25.096  48.692  27.726  1.00  0.00           O
ATOM   2835  N   ALA A 192      26.318  48.667  29.554  1.00  0.00           N
ATOM   2836  H   ALA A 192      26.515  48.175  30.415  1.00  0.00           H
ATOM   2837  CA  ALA A 192      27.248  49.688  29.140  1.00  0.00           C
ATOM   2838  HA  ALA A 192      26.730  50.452  28.556  1.00  0.00           H
ATOM   2839  CB  ALA A 192      27.845  50.317  30.415  1.00  0.00           C
ATOM   2840  HB1 ALA A 192      28.289  49.489  30.978  1.00  0.00           H
ATOM   2841  HB2 ALA A 192      28.532  51.103  30.108  1.00  0.00           H
ATOM   2842  HB3 ALA A 192      26.980  50.693  30.963  1.00  0.00           H
ATOM   2843  C   ALA A 192      28.256  49.055  28.196  1.00  0.00           C
ATOM   2844  O   ALA A 192      28.631  49.591  27.095  1.00  0.00           O
ATOM   2845  N   MET A 193      28.769  47.859  28.464  1.00  0.00           N
ATOM   2846  H   MET A 193      28.387  47.328  29.230  1.00  0.00           H
ATOM   2847  CA  MET A 193      29.648  47.137  27.553  1.00  0.00           C
ATOM   2848  HA  MET A 193      30.571  47.700  27.456  1.00  0.00           H
ATOM   2849  CB  MET A 193      30.168  45.874  28.284  1.00  0.00           C
ATOM   2850  HB1 MET A 193      30.934  45.359  27.701  1.00  0.00           H
ATOM   2851  HB2 MET A 193      29.230  45.319  28.384  1.00  0.00           H
ATOM   2852  CG  MET A 193      30.694  46.038  29.717  1.00  0.00           C
ATOM   2853  HG1 MET A 193      29.942  46.467  30.374  1.00  0.00           H
ATOM   2854  HG2 MET A 193      31.481  46.799  29.695  1.00  0.00           H
ATOM   2855  SD  MET A 193      31.371  44.488  30.455  1.00  0.00           S
ATOM   2856  CE  MET A 193      31.463  45.106  32.168  1.00  0.00           C
ATOM   2857  HE1 MET A 193      31.654  44.291  32.867  1.00  0.00           H
ATOM   2858  HE2 MET A 193      32.280  45.835  32.147  1.00  0.00           H
ATOM   2859  HE3 MET A 193      30.550  45.678  32.381  1.00  0.00           H
ATOM   2860  C   MET A 193      29.067  46.651  26.231  1.00  0.00           C
ATOM   2861  O   MET A 193      29.837  46.335  25.297  1.00  0.00           O
ATOM   2862  N   ALA A 194      27.708  46.621  26.104  1.00  0.00           N
ATOM   2863  H   ALA A 194      27.136  46.889  26.893  1.00  0.00           H
ATOM   2864  CA  ALA A 194      26.933  46.237  24.934  1.00  0.00           C
ATOM   2865  HA  ALA A 194      27.222  45.194  24.749  1.00  0.00           H
ATOM   2866  CB  ALA A 194      25.438  46.004  25.364  1.00  0.00           C
ATOM   2867  HB1 ALA A 194      25.452  45.164  26.053  1.00  0.00           H
ATOM   2868  HB2 ALA A 194      25.191  46.981  25.795  1.00  0.00           H
ATOM   2869  HB3 ALA A 194      24.789  45.720  24.529  1.00  0.00           H
ATOM   2870  C   ALA A 194      27.143  47.248  23.737  1.00  0.00           C
ATOM   2871  O   ALA A 194      26.994  46.820  22.595  1.00  0.00           O
ATOM   2872  N   VAL A 195      27.572  48.521  24.053  1.00  0.00           N
ATOM   2873  H   VAL A 195      27.779  48.680  25.029  1.00  0.00           H
ATOM   2874  CA  VAL A 195      27.693  49.668  23.130  1.00  0.00           C
ATOM   2875  HA  VAL A 195      27.576  49.241  22.131  1.00  0.00           H
ATOM   2876  CB  VAL A 195      26.625  50.740  23.491  1.00  0.00           C
ATOM   2877  HB  VAL A 195      26.851  51.091  24.499  1.00  0.00           H
ATOM   2878  CG1 VAL A 195      26.607  51.996  22.575  1.00  0.00           C
ATOM   2879 1HG1 VAL A 195      27.594  52.462  22.560  1.00  0.00           H
ATOM   2880 2HG1 VAL A 195      26.533  51.779  21.522  1.00  0.00           H
ATOM   2881 3HG1 VAL A 195      25.852  52.733  22.851  1.00  0.00           H
ATOM   2882  CG2 VAL A 195      25.197  50.164  23.582  1.00  0.00           C
ATOM   2883 1HG2 VAL A 195      25.115  49.436  24.383  1.00  0.00           H
ATOM   2884 2HG2 VAL A 195      24.460  50.938  23.817  1.00  0.00           H
ATOM   2885 3HG2 VAL A 195      24.913  49.797  22.592  1.00  0.00           H
ATOM   2886  C   VAL A 195      29.075  50.230  23.075  1.00  0.00           C
ATOM   2887  O   VAL A 195      29.428  50.812  22.072  1.00  0.00           O
ATOM   2888  N   LEU A 196      29.855  50.148  24.131  1.00  0.00           N
ATOM   2889  H   LEU A 196      29.447  49.754  24.958  1.00  0.00           H
ATOM   2890  CA  LEU A 196      31.174  50.708  24.232  1.00  0.00           C
ATOM   2891  HA  LEU A 196      31.170  51.642  23.664  1.00  0.00           H
ATOM   2892  CB  LEU A 196      31.364  51.115  25.727  1.00  0.00           C
ATOM   2893  HB1 LEU A 196      32.405  51.377  25.896  1.00  0.00           H
ATOM   2894  HB2 LEU A 196      31.127  50.242  26.329  1.00  0.00           H
ATOM   2895  CG  LEU A 196      30.412  52.254  26.174  1.00  0.00           C
ATOM   2896  HG  LEU A 196      29.402  51.893  25.960  1.00  0.00           H
ATOM   2897  CD1 LEU A 196      30.614  52.444  27.685  1.00  0.00           C
ATOM   2898 1HD1 LEU A 196      30.355  51.550  28.239  1.00  0.00           H
ATOM   2899 2HD1 LEU A 196      31.622  52.807  27.916  1.00  0.00           H
ATOM   2900 3HD1 LEU A 196      29.983  53.259  28.029  1.00  0.00           H
ATOM   2901  CD2 LEU A 196      30.688  53.728  25.638  1.00  0.00           C
ATOM   2902 1HD2 LEU A 196      30.569  53.753  24.556  1.00  0.00           H
ATOM   2903 2HD2 LEU A 196      29.872  54.371  25.968  1.00  0.00           H
ATOM   2904 3HD2 LEU A 196      31.679  54.085  25.897  1.00  0.00           H
ATOM   2905  C   LEU A 196      32.185  49.776  23.674  1.00  0.00           C
ATOM   2906  O   LEU A 196      33.159  49.449  24.323  1.00  0.00           O
ATOM   2907  N   THR A 197      31.945  49.211  22.492  1.00  0.00           N
ATOM   2908  H   THR A 197      31.123  49.531  21.986  1.00  0.00           H
ATOM   2909  CA  THR A 197      32.806  48.370  21.625  1.00  0.00           C
ATOM   2910  HA  THR A 197      33.828  48.730  21.700  1.00  0.00           H
ATOM   2911  CB  THR A 197      32.892  46.882  22.128  1.00  0.00           C
ATOM   2912  HB  THR A 197      33.200  46.897  23.172  1.00  0.00           H
ATOM   2913  CG2 THR A 197      31.524  46.123  22.063  1.00  0.00           C
ATOM   2914 1HG2 THR A 197      31.400  45.203  22.625  1.00  0.00           H
ATOM   2915 2HG2 THR A 197      30.709  46.703  22.504  1.00  0.00           H
ATOM   2916 3HG2 THR A 197      31.336  45.864  21.022  1.00  0.00           H
ATOM   2917  OG1 THR A 197      33.639  46.063  21.262  1.00  0.00           O
ATOM   2918  HG1 THR A 197      34.185  45.444  21.760  1.00  0.00           H
ATOM   2919  C   THR A 197      32.538  48.451  20.132  1.00  0.00           C
ATOM   2920  O   THR A 197      31.403  48.765  19.622  1.00  0.00           O
ATOM   2921  N   ASP A 198      33.519  48.134  19.278  1.00  0.00           N
ATOM   2922  H   ASP A 198      34.401  47.852  19.689  1.00  0.00           H
ATOM   2923  CA  ASP A 198      33.552  48.307  17.798  1.00  0.00           C
ATOM   2924  HA  ASP A 198      32.778  49.052  17.610  1.00  0.00           H
ATOM   2925  CB  ASP A 198      34.837  48.749  17.187  1.00  0.00           C
ATOM   2926  HB1 ASP A 198      35.157  49.713  17.599  1.00  0.00           H
ATOM   2927  HB2 ASP A 198      34.658  48.831  16.115  1.00  0.00           H
ATOM   2928  CG  ASP A 198      35.893  47.650  17.481  1.00  0.00           C
ATOM   2929  OD1 ASP A 198      36.305  47.450  18.659  1.00  0.00           O
ATOM   2930  OD2 ASP A 198      36.306  46.965  16.523  1.00  0.00           O
ATOM   2931  C   ASP A 198      32.911  47.053  17.068  1.00  0.00           C
ATOM   2932  O   ASP A 198      32.281  47.199  16.048  1.00  0.00           O
ATOM   2933  N   HIS A 199      33.095  45.867  17.625  1.00  0.00           N
ATOM   2934  H   HIS A 199      33.513  45.852  18.540  1.00  0.00           H
ATOM   2935  CA  HIS A 199      32.719  44.538  17.175  1.00  0.00           C
ATOM   2936  HA  HIS A 199      32.305  44.735  16.185  1.00  0.00           H
ATOM   2937  CB  HIS A 199      33.974  43.595  17.106  1.00  0.00           C
ATOM   2938  HB1 HIS A 199      34.529  43.772  18.033  1.00  0.00           H
ATOM   2939  HB2 HIS A 199      34.647  44.048  16.367  1.00  0.00           H
ATOM   2940  CG  HIS A 199      33.813  42.122  16.909  1.00  0.00           C
ATOM   2941  ND1 HIS A 199      34.144  41.180  17.936  1.00  0.00           N
ATOM   2942  CE1 HIS A 199      33.703  39.945  17.533  1.00  0.00           C
ATOM   2943  HE1 HIS A 199      33.773  39.048  18.130  1.00  0.00           H
ATOM   2944  NE2 HIS A 199      33.120  40.084  16.310  1.00  0.00           N
ATOM   2945  HE2 HIS A 199      32.616  39.341  15.841  1.00  0.00           H
ATOM   2946  CD2 HIS A 199      33.161  41.472  15.903  1.00  0.00           C
ATOM   2947  HD2 HIS A 199      32.642  41.826  15.024  1.00  0.00           H
ATOM   2948  C   HIS A 199      31.668  43.943  18.118  1.00  0.00           C
ATOM   2949  O   HIS A 199      31.887  43.843  19.332  1.00  0.00           O
ATOM   2950  N   PRO A 200      30.571  43.340  17.623  1.00  0.00           N
ATOM   2951  CD  PRO A 200      30.141  43.223  16.269  1.00  0.00           C
ATOM   2952  HD1 PRO A 200      30.712  42.484  15.699  1.00  0.00           H
ATOM   2953  HD2 PRO A 200      30.172  44.187  15.754  1.00  0.00           H
ATOM   2954  CG  PRO A 200      28.752  42.737  16.309  1.00  0.00           C
ATOM   2955  HG1 PRO A 200      28.540  41.972  15.565  1.00  0.00           H
ATOM   2956  HG2 PRO A 200      28.116  43.581  16.071  1.00  0.00           H
ATOM   2957  CB  PRO A 200      28.477  42.176  17.637  1.00  0.00           C
ATOM   2958  HB1 PRO A 200      28.676  41.117  17.768  1.00  0.00           H
ATOM   2959  HB2 PRO A 200      27.453  42.344  17.973  1.00  0.00           H
ATOM   2960  CA  PRO A 200      29.498  42.878  18.533  1.00  0.00           C
ATOM   2961  HA  PRO A 200      28.992  43.755  18.952  1.00  0.00           H
ATOM   2962  C   PRO A 200      30.052  42.000  19.589  1.00  0.00           C
ATOM   2963  O   PRO A 200      30.790  41.070  19.264  1.00  0.00           O
ATOM   2964  N   TYR A 201      29.687  42.295  20.876  1.00  0.00           N
ATOM   2965  H   TYR A 201      29.057  43.073  21.001  1.00  0.00           H
ATOM   2966  CA  TYR A 201      29.926  41.473  22.043  1.00  0.00           C
ATOM   2967  HA  TYR A 201      30.937  41.068  21.979  1.00  0.00           H
ATOM   2968  CB  TYR A 201      29.868  42.341  23.310  1.00  0.00           C
ATOM   2969  HB1 TYR A 201      30.269  43.299  22.974  1.00  0.00           H
ATOM   2970  HB2 TYR A 201      30.542  41.922  24.046  1.00  0.00           H
ATOM   2971  CG  TYR A 201      28.584  42.523  24.003  1.00  0.00           C
ATOM   2972  CD1 TYR A 201      28.529  42.278  25.382  1.00  0.00           C
ATOM   2973  HD1 TYR A 201      29.439  41.966  25.869  1.00  0.00           H
ATOM   2974  CE1 TYR A 201      27.346  42.412  26.075  1.00  0.00           C
ATOM   2975  HE1 TYR A 201      27.141  42.096  27.084  1.00  0.00           H
ATOM   2976  CZ  TYR A 201      26.174  42.659  25.308  1.00  0.00           C
ATOM   2977  OH  TYR A 201      24.984  42.642  25.921  1.00  0.00           O
ATOM   2978  HH  TYR A 201      25.041  42.649  26.875  1.00  0.00           H
ATOM   2979  CE2 TYR A 201      26.163  42.754  23.918  1.00  0.00           C
ATOM   2980  HE2 TYR A 201      25.259  42.770  23.343  1.00  0.00           H
ATOM   2981  CD2 TYR A 201      27.372  42.809  23.263  1.00  0.00           C
ATOM   2982  HD2 TYR A 201      27.294  42.843  22.191  1.00  0.00           H
ATOM   2983  C   TYR A 201      28.902  40.293  22.110  1.00  0.00           C
ATOM   2984  O   TYR A 201      27.987  40.213  21.255  1.00  0.00           O
ATOM   2985  N   ALA A 202      29.164  39.446  23.101  1.00  0.00           N
ATOM   2986  H   ALA A 202      29.997  39.541  23.651  1.00  0.00           H
ATOM   2987  CA  ALA A 202      28.321  38.420  23.620  1.00  0.00           C
ATOM   2988  HA  ALA A 202      27.353  38.368  23.114  1.00  0.00           H
ATOM   2989  CB  ALA A 202      29.073  37.148  23.149  1.00  0.00           C
ATOM   2990  HB1 ALA A 202      28.999  37.099  22.062  1.00  0.00           H
ATOM   2991  HB2 ALA A 202      30.116  37.243  23.451  1.00  0.00           H
ATOM   2992  HB3 ALA A 202      28.688  36.249  23.628  1.00  0.00           H
ATOM   2993  C   ALA A 202      28.137  38.484  25.163  1.00  0.00           C
ATOM   2994  O   ALA A 202      28.928  39.186  25.796  1.00  0.00           O
ATOM   2995  N   SER A 203      27.043  37.920  25.700  1.00  0.00           N
ATOM   2996  H   SER A 203      26.652  37.240  25.059  1.00  0.00           H
ATOM   2997  CA  SER A 203      26.737  37.904  27.159  1.00  0.00           C
ATOM   2998  HA  SER A 203      27.680  38.123  27.653  1.00  0.00           H
ATOM   2999  CB  SER A 203      25.896  39.119  27.555  1.00  0.00           C
ATOM   3000  HB1 SER A 203      26.439  40.070  27.500  1.00  0.00           H
ATOM   3001  HB2 SER A 203      25.641  39.106  28.610  1.00  0.00           H
ATOM   3002  OG  SER A 203      24.701  39.259  26.830  1.00  0.00           O
ATOM   3003  HG  SER A 203      24.177  39.944  27.259  1.00  0.00           H
ATOM   3004  C   SER A 203      26.130  36.662  27.777  1.00  0.00           C
ATOM   3005  O   SER A 203      25.661  35.782  27.068  1.00  0.00           O
ATOM   3006  N   LEU A 204      26.054  36.573  29.120  1.00  0.00           N
ATOM   3007  H   LEU A 204      26.661  37.235  29.587  1.00  0.00           H
ATOM   3008  CA  LEU A 204      25.379  35.650  30.038  1.00  0.00           C
ATOM   3009  HA  LEU A 204      24.553  35.156  29.521  1.00  0.00           H
ATOM   3010  CB  LEU A 204      26.415  34.609  30.592  1.00  0.00           C
ATOM   3011  HB1 LEU A 204      26.070  34.044  31.467  1.00  0.00           H
ATOM   3012  HB2 LEU A 204      27.275  35.185  30.931  1.00  0.00           H
ATOM   3013  CG  LEU A 204      27.061  33.712  29.522  1.00  0.00           C
ATOM   3014  HG  LEU A 204      27.343  34.287  28.638  1.00  0.00           H
ATOM   3015  CD1 LEU A 204      28.365  33.011  29.910  1.00  0.00           C
ATOM   3016 1HD1 LEU A 204      29.100  33.791  30.130  1.00  0.00           H
ATOM   3017 2HD1 LEU A 204      28.233  32.411  30.803  1.00  0.00           H
ATOM   3018 3HD1 LEU A 204      28.763  32.498  29.033  1.00  0.00           H
ATOM   3019  CD2 LEU A 204      26.119  32.622  29.099  1.00  0.00           C
ATOM   3020 1HD2 LEU A 204      25.831  32.059  29.980  1.00  0.00           H
ATOM   3021 2HD2 LEU A 204      25.260  33.133  28.676  1.00  0.00           H
ATOM   3022 3HD2 LEU A 204      26.592  32.029  28.316  1.00  0.00           H
ATOM   3023  C   LEU A 204      24.703  36.405  31.253  1.00  0.00           C
ATOM   3024  O   LEU A 204      25.088  37.519  31.677  1.00  0.00           O
ATOM   3025  N   THR A 205      23.705  35.709  31.855  1.00  0.00           N
ATOM   3026  H   THR A 205      23.390  34.871  31.385  1.00  0.00           H
ATOM   3027  CA  THR A 205      22.886  36.275  33.011  1.00  0.00           C
ATOM   3028  HA  THR A 205      23.464  37.097  33.435  1.00  0.00           H
ATOM   3029  CB  THR A 205      21.591  36.926  32.447  1.00  0.00           C
ATOM   3030  HB  THR A 205      21.030  36.110  31.996  1.00  0.00           H
ATOM   3031  CG2 THR A 205      20.790  37.681  33.476  1.00  0.00           C
ATOM   3032 1HG2 THR A 205      20.537  37.237  34.439  1.00  0.00           H
ATOM   3033 2HG2 THR A 205      21.433  38.528  33.726  1.00  0.00           H
ATOM   3034 3HG2 THR A 205      19.962  38.239  33.018  1.00  0.00           H
ATOM   3035  OG1 THR A 205      21.956  37.781  31.350  1.00  0.00           O
ATOM   3036  HG1 THR A 205      21.939  37.256  30.543  1.00  0.00           H
ATOM   3037  C   THR A 205      22.566  35.323  34.164  1.00  0.00           C
ATOM   3038  O   THR A 205      22.183  34.181  33.954  1.00  0.00           O
ATOM   3039  N   LEU A 206      22.666  35.781  35.409  1.00  0.00           N
ATOM   3040  H   LEU A 206      23.041  36.715  35.498  1.00  0.00           H
ATOM   3041  CA  LEU A 206      22.488  35.037  36.690  1.00  0.00           C
ATOM   3042  HA  LEU A 206      22.082  34.045  36.515  1.00  0.00           H
ATOM   3043  CB  LEU A 206      23.760  34.905  37.535  1.00  0.00           C
ATOM   3044  HB1 LEU A 206      23.485  34.490  38.503  1.00  0.00           H
ATOM   3045  HB2 LEU A 206      24.049  35.951  37.614  1.00  0.00           H
ATOM   3046  CG  LEU A 206      24.904  34.117  36.910  1.00  0.00           C
ATOM   3047  HG  LEU A 206      25.069  34.609  35.949  1.00  0.00           H
ATOM   3048  CD1 LEU A 206      25.975  34.099  37.905  1.00  0.00           C
ATOM   3049 1HD1 LEU A 206      26.193  35.125  38.210  1.00  0.00           H
ATOM   3050 2HD1 LEU A 206      25.688  33.404  38.694  1.00  0.00           H
ATOM   3051 3HD1 LEU A 206      26.859  33.635  37.456  1.00  0.00           H
ATOM   3052  CD2 LEU A 206      24.549  32.714  36.593  1.00  0.00           C
ATOM   3053 1HD2 LEU A 206      23.840  32.892  35.788  1.00  0.00           H
ATOM   3054 2HD2 LEU A 206      25.346  32.058  36.244  1.00  0.00           H
ATOM   3055 3HD2 LEU A 206      24.125  32.217  37.456  1.00  0.00           H
ATOM   3056  C   LEU A 206      21.395  35.826  37.485  1.00  0.00           C
ATOM   3057  O   LEU A 206      21.322  37.052  37.447  1.00  0.00           O
ATOM   3058  N   PRO A 207      20.629  35.122  38.388  1.00  0.00           N
ATOM   3059  CD  PRO A 207      20.369  33.671  38.234  1.00  0.00           C
ATOM   3060  HD1 PRO A 207      21.223  33.172  38.696  1.00  0.00           H
ATOM   3061  HD2 PRO A 207      20.209  33.372  37.206  1.00  0.00           H
ATOM   3062  CG  PRO A 207      19.139  33.422  39.045  1.00  0.00           C
ATOM   3063  HG1 PRO A 207      19.145  32.454  39.552  1.00  0.00           H
ATOM   3064  HG2 PRO A 207      18.260  33.577  38.413  1.00  0.00           H
ATOM   3065  CB  PRO A 207      19.278  34.438  40.189  1.00  0.00           C
ATOM   3066  HB1 PRO A 207      19.977  34.079  40.945  1.00  0.00           H
ATOM   3067  HB2 PRO A 207      18.302  34.622  40.647  1.00  0.00           H
ATOM   3068  CA  PRO A 207      19.756  35.691  39.407  1.00  0.00           C
ATOM   3069  HA  PRO A 207      18.946  36.271  38.972  1.00  0.00           H
ATOM   3070  C   PRO A 207      20.558  36.635  40.346  1.00  0.00           C
ATOM   3071  O   PRO A 207      20.077  37.763  40.674  1.00  0.00           O
ATOM   3072  N   ASP A 208      21.754  36.149  40.805  1.00  0.00           N
ATOM   3073  H   ASP A 208      21.994  35.189  40.588  1.00  0.00           H
ATOM   3074  CA  ASP A 208      22.579  36.800  41.798  1.00  0.00           C
ATOM   3075  HA  ASP A 208      21.973  37.587  42.235  1.00  0.00           H
ATOM   3076  CB  ASP A 208      22.920  35.871  42.907  1.00  0.00           C
ATOM   3077  HB1 ASP A 208      23.417  36.431  43.696  1.00  0.00           H
ATOM   3078  HB2 ASP A 208      23.565  35.095  42.497  1.00  0.00           H
ATOM   3079  CG  ASP A 208      21.644  35.280  43.540  1.00  0.00           C
ATOM   3080  OD1 ASP A 208      20.880  35.929  44.355  1.00  0.00           O
ATOM   3081  OD2 ASP A 208      21.428  34.105  43.090  1.00  0.00           O
ATOM   3082  C   ASP A 208      23.758  37.542  41.168  1.00  0.00           C
ATOM   3083  O   ASP A 208      24.632  36.966  40.587  1.00  0.00           O
ATOM   3084  N   ASP A 209      23.950  38.817  41.557  1.00  0.00           N
ATOM   3085  H   ASP A 209      23.259  39.323  42.110  1.00  0.00           H
ATOM   3086  CA  ASP A 209      25.250  39.454  41.397  1.00  0.00           C
ATOM   3087  HA  ASP A 209      25.646  39.326  40.391  1.00  0.00           H
ATOM   3088  CB  ASP A 209      25.156  40.954  41.524  1.00  0.00           C
ATOM   3089  HB1 ASP A 209      24.698  41.346  40.608  1.00  0.00           H
ATOM   3090  HB2 ASP A 209      26.164  41.366  41.464  1.00  0.00           H
ATOM   3091  CG  ASP A 209      24.539  41.494  42.884  1.00  0.00           C
ATOM   3092  OD1 ASP A 209      24.398  42.752  42.980  1.00  0.00           O
ATOM   3093  OD2 ASP A 209      24.172  40.667  43.768  1.00  0.00           O
ATOM   3094  C   ASP A 209      26.248  38.945  42.411  1.00  0.00           C
ATOM   3095  O   ASP A 209      27.401  38.696  41.977  1.00  0.00           O
ATOM   3096  N   ALA A 210      25.854  38.374  43.613  1.00  0.00           N
ATOM   3097  H   ALA A 210      24.896  38.383  43.914  1.00  0.00           H
ATOM   3098  CA  ALA A 210      26.815  37.615  44.471  1.00  0.00           C
ATOM   3099  HA  ALA A 210      27.684  38.275  44.498  1.00  0.00           H
ATOM   3100  CB  ALA A 210      26.399  37.521  45.905  1.00  0.00           C
ATOM   3101  HB1 ALA A 210      27.117  37.012  46.543  1.00  0.00           H
ATOM   3102  HB2 ALA A 210      26.281  38.562  46.206  1.00  0.00           H
ATOM   3103  HB3 ALA A 210      25.482  36.937  45.958  1.00  0.00           H
ATOM   3104  C   ALA A 210      27.330  36.324  43.847  1.00  0.00           C
ATOM   3105  O   ALA A 210      28.165  35.669  44.439  1.00  0.00           O
ATOM   3106  N   ALA A 211      26.796  35.929  42.698  1.00  0.00           N
ATOM   3107  H   ALA A 211      26.119  36.509  42.228  1.00  0.00           H
ATOM   3108  CA  ALA A 211      27.329  34.818  41.843  1.00  0.00           C
ATOM   3109  HA  ALA A 211      27.957  34.238  42.529  1.00  0.00           H
ATOM   3110  CB  ALA A 211      26.136  33.988  41.486  1.00  0.00           C
ATOM   3111  HB1 ALA A 211      26.425  32.983  41.174  1.00  0.00           H
ATOM   3112  HB2 ALA A 211      25.599  33.853  42.423  1.00  0.00           H
ATOM   3113  HB3 ALA A 211      25.566  34.551  40.739  1.00  0.00           H
ATOM   3114  C   ALA A 211      28.110  35.189  40.553  1.00  0.00           C
ATOM   3115  O   ALA A 211      28.750  34.346  39.915  1.00  0.00           O
ATOM   3116  N   ALA A 212      28.111  36.448  40.206  1.00  0.00           N
ATOM   3117  H   ALA A 212      27.647  37.120  40.790  1.00  0.00           H
ATOM   3118  CA  ALA A 212      28.674  37.014  38.963  1.00  0.00           C
ATOM   3119  HA  ALA A 212      28.348  36.375  38.139  1.00  0.00           H
ATOM   3120  CB  ALA A 212      27.926  38.233  38.633  1.00  0.00           C
ATOM   3121  HB1 ALA A 212      26.860  38.031  38.759  1.00  0.00           H
ATOM   3122  HB2 ALA A 212      28.180  39.053  39.308  1.00  0.00           H
ATOM   3123  HB3 ALA A 212      28.144  38.476  37.592  1.00  0.00           H
ATOM   3124  C   ALA A 212      30.221  37.226  38.863  1.00  0.00           C
ATOM   3125  O   ALA A 212      30.672  37.380  37.755  1.00  0.00           O
ATOM   3126  N   ASP A 213      30.998  37.218  39.930  1.00  0.00           N
ATOM   3127  H   ASP A 213      30.536  37.024  40.800  1.00  0.00           H
ATOM   3128  CA  ASP A 213      32.481  37.145  39.896  1.00  0.00           C
ATOM   3129  HA  ASP A 213      32.885  37.875  39.189  1.00  0.00           H
ATOM   3130  CB  ASP A 213      33.063  37.655  41.256  1.00  0.00           C
ATOM   3131  HB1 ASP A 213      32.772  36.895  41.975  1.00  0.00           H
ATOM   3132  HB2 ASP A 213      32.522  38.549  41.557  1.00  0.00           H
ATOM   3133  CG  ASP A 213      34.617  37.837  41.394  1.00  0.00           C
ATOM   3134  OD1 ASP A 213      35.082  37.994  42.522  1.00  0.00           O
ATOM   3135  OD2 ASP A 213      35.310  37.787  40.384  1.00  0.00           O
ATOM   3136  C   ASP A 213      32.984  35.694  39.408  1.00  0.00           C
ATOM   3137  O   ASP A 213      33.406  34.833  40.147  1.00  0.00           O
ATOM   3138  N   CYS A 214      32.970  35.575  38.090  1.00  0.00           N
ATOM   3139  H   CYS A 214      32.632  36.361  37.539  1.00  0.00           H
ATOM   3140  CA  CYS A 214      33.515  34.353  37.329  1.00  0.00           C
ATOM   3141  HA  CYS A 214      33.822  33.562  38.006  1.00  0.00           H
ATOM   3142  CB  CYS A 214      32.522  33.842  36.284  1.00  0.00           C
ATOM   3143  HB1 CYS A 214      33.036  33.109  35.654  1.00  0.00           H
ATOM   3144  HB2 CYS A 214      32.072  34.650  35.716  1.00  0.00           H
ATOM   3145  SG  CYS A 214      31.376  32.855  37.211  1.00  0.00           S
ATOM   3146  HG  CYS A 214      30.319  32.660  36.431  1.00  0.00           H
ATOM   3147  C   CYS A 214      34.830  34.741  36.493  1.00  0.00           C
ATOM   3148  O   CYS A 214      34.920  35.858  35.984  1.00  0.00           O
ATOM   3149  N   LEU A 215      35.726  33.785  36.384  1.00  0.00           N
ATOM   3150  H   LEU A 215      35.511  32.844  36.662  1.00  0.00           H
ATOM   3151  CA  LEU A 215      37.087  33.920  35.859  1.00  0.00           C
ATOM   3152  HA  LEU A 215      37.178  34.893  35.381  1.00  0.00           H
ATOM   3153  CB  LEU A 215      38.113  34.013  37.077  1.00  0.00           C
ATOM   3154  HB1 LEU A 215      37.926  33.204  37.778  1.00  0.00           H
ATOM   3155  HB2 LEU A 215      37.921  34.876  37.719  1.00  0.00           H
ATOM   3156  CG  LEU A 215      39.583  33.977  36.628  1.00  0.00           C
ATOM   3157  HG  LEU A 215      39.905  33.016  36.223  1.00  0.00           H
ATOM   3158  CD1 LEU A 215      39.953  35.049  35.557  1.00  0.00           C
ATOM   3159 1HD1 LEU A 215      39.616  36.002  35.973  1.00  0.00           H
ATOM   3160 2HD1 LEU A 215      41.006  35.125  35.284  1.00  0.00           H
ATOM   3161 3HD1 LEU A 215      39.476  34.829  34.598  1.00  0.00           H
ATOM   3162  CD2 LEU A 215      40.455  34.285  37.888  1.00  0.00           C
ATOM   3163 1HD2 LEU A 215      41.473  34.130  37.550  1.00  0.00           H
ATOM   3164 2HD2 LEU A 215      40.311  35.264  38.355  1.00  0.00           H
ATOM   3165 3HD2 LEU A 215      40.248  33.471  38.575  1.00  0.00           H
ATOM   3166  C   LEU A 215      37.345  32.835  34.866  1.00  0.00           C
ATOM   3167  O   LEU A 215      37.842  31.755  35.232  1.00  0.00           O
ATOM   3168  N   PHE A 216      37.244  33.005  33.492  1.00  0.00           N
ATOM   3169  H   PHE A 216      36.784  33.865  33.216  1.00  0.00           H
ATOM   3170  CA  PHE A 216      37.781  32.153  32.485  1.00  0.00           C
ATOM   3171  HA  PHE A 216      37.522  31.114  32.684  1.00  0.00           H
ATOM   3172  CB  PHE A 216      37.009  32.468  31.202  1.00  0.00           C
ATOM   3173  HB1 PHE A 216      36.971  33.542  31.032  1.00  0.00           H
ATOM   3174  HB2 PHE A 216      35.951  32.247  31.384  1.00  0.00           H
ATOM   3175  CG  PHE A 216      37.471  31.797  29.963  1.00  0.00           C
ATOM   3176  CD1 PHE A 216      36.978  30.530  29.750  1.00  0.00           C
ATOM   3177  HD1 PHE A 216      36.481  29.982  30.527  1.00  0.00           H
ATOM   3178  CE1 PHE A 216      37.389  29.945  28.555  1.00  0.00           C
ATOM   3179  HE1 PHE A 216      37.147  28.904  28.394  1.00  0.00           H
ATOM   3180  CZ  PHE A 216      38.192  30.579  27.599  1.00  0.00           C
ATOM   3181  HZ  PHE A 216      38.467  29.972  26.745  1.00  0.00           H
ATOM   3182  CE2 PHE A 216      38.565  31.918  27.726  1.00  0.00           C
ATOM   3183  HE2 PHE A 216      39.056  32.413  26.901  1.00  0.00           H
ATOM   3184  CD2 PHE A 216      38.191  32.492  28.968  1.00  0.00           C
ATOM   3185  HD2 PHE A 216      38.471  33.541  28.999  1.00  0.00           H
ATOM   3186  C   PHE A 216      39.277  32.311  32.348  1.00  0.00           C
ATOM   3187  O   PHE A 216      39.696  33.489  32.157  1.00  0.00           O
ATOM   3188  N   LEU A 217      40.005  31.179  32.094  1.00  0.00           N
ATOM   3189  H   LEU A 217      39.563  30.277  32.181  1.00  0.00           H
ATOM   3190  CA  LEU A 217      41.416  31.275  31.748  1.00  0.00           C
ATOM   3191  HA  LEU A 217      41.521  32.180  31.167  1.00  0.00           H
ATOM   3192  CB  LEU A 217      42.300  31.479  32.990  1.00  0.00           C
ATOM   3193  HB1 LEU A 217      41.929  32.302  33.589  1.00  0.00           H
ATOM   3194  HB2 LEU A 217      43.286  31.759  32.630  1.00  0.00           H
ATOM   3195  CG  LEU A 217      42.446  30.257  33.908  1.00  0.00           C
ATOM   3196  HG  LEU A 217      42.617  29.358  33.325  1.00  0.00           H
ATOM   3197  CD1 LEU A 217      43.688  30.532  34.845  1.00  0.00           C
ATOM   3198 1HD1 LEU A 217      43.469  31.401  35.471  1.00  0.00           H
ATOM   3199 2HD1 LEU A 217      43.918  29.744  35.563  1.00  0.00           H
ATOM   3200 3HD1 LEU A 217      44.569  30.768  34.259  1.00  0.00           H
ATOM   3201  CD2 LEU A 217      41.281  30.056  34.869  1.00  0.00           C
ATOM   3202 1HD2 LEU A 217      40.425  29.746  34.267  1.00  0.00           H
ATOM   3203 2HD2 LEU A 217      41.452  29.202  35.510  1.00  0.00           H
ATOM   3204 3HD2 LEU A 217      41.023  31.009  35.342  1.00  0.00           H
ATOM   3205  C   LEU A 217      41.995  30.153  30.918  1.00  0.00           C
ATOM   3206  O   LEU A 217      41.369  29.096  30.697  1.00  0.00           O
ATOM   3207  N   ARG A 218      43.124  30.413  30.233  1.00  0.00           N
ATOM   3208  H   ARG A 218      43.516  31.338  30.360  1.00  0.00           H
ATOM   3209  CA  ARG A 218      43.810  29.600  29.224  1.00  0.00           C
ATOM   3210  HA  ARG A 218      43.194  28.718  29.105  1.00  0.00           H
ATOM   3211  CB  ARG A 218      43.802  30.218  27.808  1.00  0.00           C
ATOM   3212  HB1 ARG A 218      44.434  29.661  27.112  1.00  0.00           H
ATOM   3213  HB2 ARG A 218      44.129  31.260  27.921  1.00  0.00           H
ATOM   3214  CG  ARG A 218      42.462  30.253  27.121  1.00  0.00           C
ATOM   3215  HG1 ARG A 218      41.728  30.871  27.652  1.00  0.00           H
ATOM   3216  HG2 ARG A 218      42.145  29.235  26.867  1.00  0.00           H
ATOM   3217  CD  ARG A 218      42.710  30.859  25.710  1.00  0.00           C
ATOM   3218  HD1 ARG A 218      43.312  30.175  25.111  1.00  0.00           H
ATOM   3219  HD2 ARG A 218      43.379  31.712  25.810  1.00  0.00           H
ATOM   3220  NE  ARG A 218      41.527  31.307  24.935  1.00  0.00           N
ATOM   3221  HE  ARG A 218      41.435  32.299  24.818  1.00  0.00           H
ATOM   3222  CZ  ARG A 218      40.747  30.540  24.175  1.00  0.00           C
ATOM   3223  NH1 ARG A 218      39.890  30.981  23.244  1.00  0.00           N
ATOM   3224 1HH1 ARG A 218      39.606  31.945  23.245  1.00  0.00           H
ATOM   3225 2HH1 ARG A 218      39.340  30.367  22.664  1.00  0.00           H
ATOM   3226  NH2 ARG A 218      40.793  29.286  24.095  1.00  0.00           N
ATOM   3227 1HH2 ARG A 218      41.371  28.682  24.672  1.00  0.00           H
ATOM   3228 2HH2 ARG A 218      40.314  28.893  23.298  1.00  0.00           H
ATOM   3229  C   ARG A 218      45.252  29.092  29.664  1.00  0.00           C
ATOM   3230  O   ARG A 218      46.236  29.645  29.149  1.00  0.00           O
ATOM   3231  N   PRO A 219      45.435  28.240  30.710  1.00  0.00           N
ATOM   3232  CD  PRO A 219      44.404  27.605  31.443  1.00  0.00           C
ATOM   3233  HD1 PRO A 219      43.834  26.912  30.815  1.00  0.00           H
ATOM   3234  HD2 PRO A 219      43.704  28.308  31.911  1.00  0.00           H
ATOM   3235  CG  PRO A 219      45.095  26.841  32.629  1.00  0.00           C
ATOM   3236  HG1 PRO A 219      44.620  25.868  32.653  1.00  0.00           H
ATOM   3237  HG2 PRO A 219      45.164  27.334  33.603  1.00  0.00           H
ATOM   3238  CB  PRO A 219      46.488  26.630  32.210  1.00  0.00           C
ATOM   3239  HB1 PRO A 219      46.632  25.606  31.864  1.00  0.00           H
ATOM   3240  HB2 PRO A 219      47.177  26.706  33.053  1.00  0.00           H
ATOM   3241  CA  PRO A 219      46.721  27.705  31.150  1.00  0.00           C
ATOM   3242  HA  PRO A 219      47.431  28.452  31.505  1.00  0.00           H
ATOM   3243  C   PRO A 219      47.310  26.972  29.881  1.00  0.00           C
ATOM   3244  O   PRO A 219      46.706  26.125  29.152  1.00  0.00           O
ATOM   3245  N   GLY A 220      48.566  27.258  29.579  1.00  0.00           N
ATOM   3246  H   GLY A 220      49.094  27.988  30.035  1.00  0.00           H
ATOM   3247  CA  GLY A 220      49.334  26.498  28.593  1.00  0.00           C
ATOM   3248  HA1 GLY A 220      49.245  25.440  28.857  1.00  0.00           H
ATOM   3249  HA2 GLY A 220      50.394  26.757  28.671  1.00  0.00           H
ATOM   3250  C   GLY A 220      48.927  26.817  27.124  1.00  0.00           C
ATOM   3251  O   GLY A 220      48.832  28.006  26.660  1.00  0.00           O
ATOM   3252  N   LEU A 221      48.829  25.724  26.349  1.00  0.00           N
ATOM   3253  H   LEU A 221      48.950  24.794  26.728  1.00  0.00           H
ATOM   3254  CA  LEU A 221      48.479  25.738  24.899  1.00  0.00           C
ATOM   3255  HA  LEU A 221      48.152  26.751  24.661  1.00  0.00           H
ATOM   3256  CB  LEU A 221      49.632  25.220  24.022  1.00  0.00           C
ATOM   3257  HB1 LEU A 221      49.296  24.970  23.019  1.00  0.00           H
ATOM   3258  HB2 LEU A 221      50.048  24.256  24.331  1.00  0.00           H
ATOM   3259  CG  LEU A 221      50.776  26.241  23.828  1.00  0.00           C
ATOM   3260  HG  LEU A 221      51.187  26.546  24.789  1.00  0.00           H
ATOM   3261  CD1 LEU A 221      51.893  25.678  22.904  1.00  0.00           C
ATOM   3262 1HD1 LEU A 221      52.808  26.236  23.099  1.00  0.00           H
ATOM   3263 2HD1 LEU A 221      52.014  24.685  23.353  1.00  0.00           H
ATOM   3264 3HD1 LEU A 221      51.514  25.742  21.890  1.00  0.00           H
ATOM   3265  CD2 LEU A 221      50.275  27.586  23.262  1.00  0.00           C
ATOM   3266 1HD2 LEU A 221      49.750  27.457  22.317  1.00  0.00           H
ATOM   3267 2HD2 LEU A 221      49.608  28.105  23.956  1.00  0.00           H
ATOM   3268 3HD2 LEU A 221      51.069  28.264  22.979  1.00  0.00           H
ATOM   3269  C   LEU A 221      47.165  25.009  24.627  1.00  0.00           C
ATOM   3270  O   LEU A 221      46.838  24.135  25.480  1.00  0.00           O
ATOM   3271  N   PRO A 222      46.389  25.348  23.588  1.00  0.00           N
ATOM   3272  CD  PRO A 222      46.687  26.215  22.457  1.00  0.00           C
ATOM   3273  HD1 PRO A 222      47.751  26.133  22.240  1.00  0.00           H
ATOM   3274  HD2 PRO A 222      46.481  27.232  22.784  1.00  0.00           H
ATOM   3275  CG  PRO A 222      45.764  25.743  21.294  1.00  0.00           C
ATOM   3276  HG1 PRO A 222      46.346  25.109  20.622  1.00  0.00           H
ATOM   3277  HG2 PRO A 222      45.447  26.590  20.681  1.00  0.00           H
ATOM   3278  CB  PRO A 222      44.528  25.157  22.007  1.00  0.00           C
ATOM   3279  HB1 PRO A 222      43.962  24.367  21.529  1.00  0.00           H
ATOM   3280  HB2 PRO A 222      43.880  26.011  22.257  1.00  0.00           H
ATOM   3281  CA  PRO A 222      45.093  24.682  23.330  1.00  0.00           C
ATOM   3282  HA  PRO A 222      44.335  24.907  24.082  1.00  0.00           H
ATOM   3283  C   PRO A 222      45.411  23.158  23.247  1.00  0.00           C
ATOM   3284  O   PRO A 222      46.363  22.675  22.598  1.00  0.00           O
ATOM   3285  N   GLY A 223      44.530  22.315  23.802  1.00  0.00           N
ATOM   3286  H   GLY A 223      43.685  22.716  24.187  1.00  0.00           H
ATOM   3287  CA  GLY A 223      44.731  20.848  23.780  1.00  0.00           C
ATOM   3288  HA1 GLY A 223      45.762  20.650  24.068  1.00  0.00           H
ATOM   3289  HA2 GLY A 223      44.587  20.588  22.728  1.00  0.00           H
ATOM   3290  C   GLY A 223      43.793  19.978  24.618  1.00  0.00           C
ATOM   3291  O   GLY A 223      43.384  18.864  24.272  1.00  0.00           O
ATOM   3292  N   VAL A 224      43.448  20.504  25.868  1.00  0.00           N
ATOM   3293  H   VAL A 224      43.929  21.321  26.222  1.00  0.00           H
ATOM   3294  CA  VAL A 224      42.235  20.148  26.627  1.00  0.00           C
ATOM   3295  HA  VAL A 224      41.739  19.381  26.039  1.00  0.00           H
ATOM   3296  CB  VAL A 224      42.615  19.706  28.104  1.00  0.00           C
ATOM   3297  HB  VAL A 224      41.673  19.558  28.645  1.00  0.00           H
ATOM   3298  CG1 VAL A 224      43.365  18.377  28.281  1.00  0.00           C
ATOM   3299 1HG1 VAL A 224      43.317  18.121  29.334  1.00  0.00           H
ATOM   3300 2HG1 VAL A 224      42.789  17.656  27.701  1.00  0.00           H
ATOM   3301 3HG1 VAL A 224      44.392  18.514  27.916  1.00  0.00           H
ATOM   3302  CG2 VAL A 224      43.445  20.681  28.933  1.00  0.00           C
ATOM   3303 1HG2 VAL A 224      43.464  20.469  30.002  1.00  0.00           H
ATOM   3304 2HG2 VAL A 224      44.474  20.785  28.607  1.00  0.00           H
ATOM   3305 3HG2 VAL A 224      42.994  21.651  28.730  1.00  0.00           H
ATOM   3306  C   VAL A 224      41.297  21.357  26.607  1.00  0.00           C
ATOM   3307  O   VAL A 224      41.756  22.437  26.290  1.00  0.00           O
ATOM   3308  N   PRO A 225      39.967  21.225  26.949  1.00  0.00           N
ATOM   3309  CD  PRO A 225      39.231  20.026  27.061  1.00  0.00           C
ATOM   3310  HD1 PRO A 225      39.292  19.621  28.072  1.00  0.00           H
ATOM   3311  HD2 PRO A 225      39.634  19.257  26.414  1.00  0.00           H
ATOM   3312  CG  PRO A 225      37.765  20.399  26.835  1.00  0.00           C
ATOM   3313  HG1 PRO A 225      37.133  19.761  27.462  1.00  0.00           H
ATOM   3314  HG2 PRO A 225      37.442  20.392  25.793  1.00  0.00           H
ATOM   3315  CB  PRO A 225      37.727  21.807  27.439  1.00  0.00           C
ATOM   3316  HB1 PRO A 225      37.770  21.703  28.525  1.00  0.00           H
ATOM   3317  HB2 PRO A 225      36.941  22.473  27.081  1.00  0.00           H
ATOM   3318  CA  PRO A 225      39.089  22.339  26.987  1.00  0.00           C
ATOM   3319  HA  PRO A 225      38.955  22.744  25.984  1.00  0.00           H
ATOM   3320  C   PRO A 225      39.664  23.362  28.012  1.00  0.00           C
ATOM   3321  O   PRO A 225      40.355  22.988  28.997  1.00  0.00           O
ATOM   3322  N   PRO A 226      39.349  24.661  27.842  1.00  0.00           N
ATOM   3323  CD  PRO A 226      38.550  25.236  26.707  1.00  0.00           C
ATOM   3324  HD1 PRO A 226      37.675  24.646  26.433  1.00  0.00           H
ATOM   3325  HD2 PRO A 226      39.172  25.358  25.829  1.00  0.00           H
ATOM   3326  CG  PRO A 226      38.071  26.631  27.133  1.00  0.00           C
ATOM   3327  HG1 PRO A 226      37.196  26.595  27.794  1.00  0.00           H
ATOM   3328  HG2 PRO A 226      37.944  27.485  26.480  1.00  0.00           H
ATOM   3329  CB  PRO A 226      39.345  27.048  28.008  1.00  0.00           C
ATOM   3330  HB1 PRO A 226      39.075  27.827  28.723  1.00  0.00           H
ATOM   3331  HB2 PRO A 226      40.227  27.300  27.414  1.00  0.00           H
ATOM   3332  CA  PRO A 226      39.621  25.719  28.771  1.00  0.00           C
ATOM   3333  HA  PRO A 226      40.677  25.766  29.039  1.00  0.00           H
ATOM   3334  C   PRO A 226      38.985  25.602  30.209  1.00  0.00           C
ATOM   3335  O   PRO A 226      38.117  24.784  30.378  1.00  0.00           O
ATOM   3336  N   PHE A 227      39.399  26.461  31.129  1.00  0.00           N
ATOM   3337  H   PHE A 227      40.069  27.159  30.810  1.00  0.00           H
ATOM   3338  CA  PHE A 227      39.081  26.427  32.576  1.00  0.00           C
ATOM   3339  HA  PHE A 227      38.536  25.505  32.802  1.00  0.00           H
ATOM   3340  CB  PHE A 227      40.368  26.326  33.349  1.00  0.00           C
ATOM   3341  HB1 PHE A 227      40.214  26.612  34.384  1.00  0.00           H
ATOM   3342  HB2 PHE A 227      41.153  26.984  32.980  1.00  0.00           H
ATOM   3343  CG  PHE A 227      40.877  24.883  33.318  1.00  0.00           C
ATOM   3344  CD1 PHE A 227      40.317  23.929  34.230  1.00  0.00           C
ATOM   3345  HD1 PHE A 227      39.590  24.328  34.922  1.00  0.00           H
ATOM   3346  CE1 PHE A 227      40.816  22.623  34.302  1.00  0.00           C
ATOM   3347  HE1 PHE A 227      40.504  21.973  35.106  1.00  0.00           H
ATOM   3348  CZ  PHE A 227      41.693  22.141  33.292  1.00  0.00           C
ATOM   3349  HZ  PHE A 227      41.955  21.095  33.372  1.00  0.00           H
ATOM   3350  CE2 PHE A 227      42.165  23.005  32.301  1.00  0.00           C
ATOM   3351  HE2 PHE A 227      42.803  22.611  31.520  1.00  0.00           H
ATOM   3352  CD2 PHE A 227      41.873  24.410  32.375  1.00  0.00           C
ATOM   3353  HD2 PHE A 227      42.302  25.094  31.653  1.00  0.00           H
ATOM   3354  C   PHE A 227      38.214  27.656  33.001  1.00  0.00           C
ATOM   3355  O   PHE A 227      38.451  28.790  32.510  1.00  0.00           O
ATOM   3356  N   LEU A 228      37.326  27.457  33.969  1.00  0.00           N
ATOM   3357  H   LEU A 228      37.136  26.529  34.330  1.00  0.00           H
ATOM   3358  CA  LEU A 228      36.620  28.706  34.531  1.00  0.00           C
ATOM   3359  HA  LEU A 228      37.264  29.575  34.375  1.00  0.00           H
ATOM   3360  CB  LEU A 228      35.293  29.024  33.796  1.00  0.00           C
ATOM   3361  HB1 LEU A 228      34.747  28.085  33.644  1.00  0.00           H
ATOM   3362  HB2 LEU A 228      35.617  29.331  32.804  1.00  0.00           H
ATOM   3363  CG  LEU A 228      34.303  30.096  34.274  1.00  0.00           C
ATOM   3364  HG  LEU A 228      34.883  30.924  34.686  1.00  0.00           H
ATOM   3365  CD1 LEU A 228      33.472  30.656  33.118  1.00  0.00           C
ATOM   3366 1HD1 LEU A 228      32.685  31.260  33.561  1.00  0.00           H
ATOM   3367 2HD1 LEU A 228      34.087  31.221  32.414  1.00  0.00           H
ATOM   3368 3HD1 LEU A 228      32.984  29.877  32.532  1.00  0.00           H
ATOM   3369  CD2 LEU A 228      33.253  29.686  35.217  1.00  0.00           C
ATOM   3370 1HD2 LEU A 228      33.787  29.397  36.126  1.00  0.00           H
ATOM   3371 2HD2 LEU A 228      32.636  30.510  35.567  1.00  0.00           H
ATOM   3372 3HD2 LEU A 228      32.825  28.720  34.931  1.00  0.00           H
ATOM   3373  C   LEU A 228      36.386  28.490  36.030  1.00  0.00           C
ATOM   3374  O   LEU A 228      35.940  27.453  36.456  1.00  0.00           O
ATOM   3375  N   LEU A 229      36.571  29.536  36.803  1.00  0.00           N
ATOM   3376  H   LEU A 229      37.123  30.305  36.439  1.00  0.00           H
ATOM   3377  CA  LEU A 229      36.442  29.559  38.205  1.00  0.00           C
ATOM   3378  HA  LEU A 229      36.409  28.519  38.527  1.00  0.00           H
ATOM   3379  CB  LEU A 229      37.608  30.281  38.908  1.00  0.00           C
ATOM   3380  HB1 LEU A 229      37.200  30.696  39.833  1.00  0.00           H
ATOM   3381  HB2 LEU A 229      37.998  31.136  38.346  1.00  0.00           H
ATOM   3382  CG  LEU A 229      38.737  29.323  39.333  1.00  0.00           C
ATOM   3383  HG  LEU A 229      38.256  28.536  39.923  1.00  0.00           H
ATOM   3384  CD1 LEU A 229      39.491  28.679  38.141  1.00  0.00           C
ATOM   3385 1HD1 LEU A 229      39.737  29.430  37.388  1.00  0.00           H
ATOM   3386 2HD1 LEU A 229      40.356  28.114  38.476  1.00  0.00           H
ATOM   3387 3HD1 LEU A 229      38.791  28.074  37.557  1.00  0.00           H
ATOM   3388  CD2 LEU A 229      39.723  30.085  40.260  1.00  0.00           C
ATOM   3389 1HD2 LEU A 229      39.292  30.704  41.046  1.00  0.00           H
ATOM   3390 2HD2 LEU A 229      40.291  29.325  40.786  1.00  0.00           H
ATOM   3391 3HD2 LEU A 229      40.322  30.775  39.659  1.00  0.00           H
ATOM   3392  C   LEU A 229      35.109  30.242  38.493  1.00  0.00           C
ATOM   3393  O   LEU A 229      34.742  31.235  37.796  1.00  0.00           O
ATOM   3394  N   HIS A 230      34.338  29.842  39.489  1.00  0.00           N
ATOM   3395  H   HIS A 230      34.562  28.919  39.834  1.00  0.00           H
ATOM   3396  CA  HIS A 230      32.999  30.263  39.830  1.00  0.00           C
ATOM   3397  HA  HIS A 230      32.840  31.305  39.553  1.00  0.00           H
ATOM   3398  CB  HIS A 230      31.974  29.556  38.963  1.00  0.00           C
ATOM   3399  HB1 HIS A 230      32.232  29.705  37.912  1.00  0.00           H
ATOM   3400  HB2 HIS A 230      30.989  29.981  39.157  1.00  0.00           H
ATOM   3401  CG  HIS A 230      31.951  28.048  39.196  1.00  0.00           C
ATOM   3402  ND1 HIS A 230      31.327  27.415  40.263  1.00  0.00           N
ATOM   3403  HD1 HIS A 230      31.050  27.894  41.099  1.00  0.00           H
ATOM   3404  CE1 HIS A 230      31.527  26.161  39.986  1.00  0.00           C
ATOM   3405  HE1 HIS A 230      31.283  25.333  40.629  1.00  0.00           H
ATOM   3406  NE2 HIS A 230      32.089  25.897  38.821  1.00  0.00           N
ATOM   3407  CD2 HIS A 230      32.347  27.082  38.263  1.00  0.00           C
ATOM   3408  HD2 HIS A 230      32.770  27.328  37.295  1.00  0.00           H
ATOM   3409  C   HIS A 230      32.766  30.112  41.358  1.00  0.00           C
ATOM   3410  O   HIS A 230      33.550  29.611  42.198  1.00  0.00           O
ATOM   3411  N   ARG A 231      31.515  30.431  41.814  1.00  0.00           N
ATOM   3412  H   ARG A 231      30.898  30.917  41.174  1.00  0.00           H
ATOM   3413  CA  ARG A 231      31.105  30.319  43.263  1.00  0.00           C
ATOM   3414  HA  ARG A 231      31.824  30.937  43.807  1.00  0.00           H
ATOM   3415  CB  ARG A 231      29.711  30.971  43.535  1.00  0.00           C
ATOM   3416  HB1 ARG A 231      28.975  30.238  43.210  1.00  0.00           H
ATOM   3417  HB2 ARG A 231      29.675  31.889  42.946  1.00  0.00           H
ATOM   3418  CG  ARG A 231      29.570  31.357  45.006  1.00  0.00           C
ATOM   3419  HG1 ARG A 231      30.486  31.814  45.380  1.00  0.00           H
ATOM   3420  HG2 ARG A 231      29.330  30.436  45.530  1.00  0.00           H
ATOM   3421  CD  ARG A 231      28.412  32.282  45.265  1.00  0.00           C
ATOM   3422  HD1 ARG A 231      27.527  31.926  44.739  1.00  0.00           H
ATOM   3423  HD2 ARG A 231      28.703  33.260  44.894  1.00  0.00           H
ATOM   3424  NE  ARG A 231      28.126  32.264  46.732  1.00  0.00           N
ATOM   3425  HE  ARG A 231      27.850  31.383  47.136  1.00  0.00           H
ATOM   3426  CZ  ARG A 231      28.667  33.109  47.617  1.00  0.00           C
ATOM   3427  NH1 ARG A 231      29.248  34.194  47.292  1.00  0.00           N
ATOM   3428 1HH1 ARG A 231      29.250  34.469  46.319  1.00  0.00           H
ATOM   3429 2HH1 ARG A 231      29.597  34.746  48.069  1.00  0.00           H
ATOM   3430  NH2 ARG A 231      28.659  32.820  48.918  1.00  0.00           N
ATOM   3431 1HH2 ARG A 231      28.405  31.902  49.270  1.00  0.00           H
ATOM   3432 2HH2 ARG A 231      29.293  33.388  49.473  1.00  0.00           H
ATOM   3433  C   ARG A 231      31.154  28.892  43.814  1.00  0.00           C
ATOM   3434  O   ARG A 231      30.913  27.933  43.060  1.00  0.00           O
ATOM   3435  N   GLY A 232      31.458  28.705  45.052  1.00  0.00           N
ATOM   3436  H   GLY A 232      31.604  29.526  45.625  1.00  0.00           H
ATOM   3437  CA  GLY A 232      31.249  27.498  45.841  1.00  0.00           C
ATOM   3438  HA1 GLY A 232      31.436  27.806  46.877  1.00  0.00           H
ATOM   3439  HA2 GLY A 232      32.009  26.790  45.516  1.00  0.00           H
ATOM   3440  C   GLY A 232      29.870  26.772  45.859  1.00  0.00           C
ATOM   3441  O   GLY A 232      28.878  27.281  45.354  1.00  0.00           O
ATOM   3442  N   GLY A 233      29.843  25.540  46.399  1.00  0.00           N
ATOM   3443  H   GLY A 233      30.609  25.073  46.870  1.00  0.00           H
ATOM   3444  CA  GLY A 233      28.579  24.753  46.198  1.00  0.00           C
ATOM   3445  HA1 GLY A 233      28.724  23.763  46.626  1.00  0.00           H
ATOM   3446  HA2 GLY A 233      28.302  24.664  45.147  1.00  0.00           H
ATOM   3447  C   GLY A 233      27.336  25.181  47.013  1.00  0.00           C
ATOM   3448  O   GLY A 233      27.351  25.483  48.174  1.00  0.00           O
ATOM   3449  N   GLY A 234      26.189  25.039  46.369  1.00  0.00           N
ATOM   3450  H   GLY A 234      26.219  24.991  45.359  1.00  0.00           H
ATOM   3451  CA  GLY A 234      24.856  25.082  46.910  1.00  0.00           C
ATOM   3452  HA1 GLY A 234      24.834  24.330  47.704  1.00  0.00           H
ATOM   3453  HA2 GLY A 234      24.175  24.785  46.113  1.00  0.00           H
ATOM   3454  C   GLY A 234      24.320  26.439  47.455  1.00  0.00           C
ATOM   3455  O   GLY A 234      23.072  26.673  47.411  1.00  0.00           O
ATOM   3456  N   ASP A 235      25.154  27.301  47.996  1.00  0.00           N
ATOM   3457  H   ASP A 235      26.153  27.131  48.026  1.00  0.00           H
ATOM   3458  CA  ASP A 235      24.658  28.368  48.854  1.00  0.00           C
ATOM   3459  HA  ASP A 235      23.958  27.938  49.570  1.00  0.00           H
ATOM   3460  CB  ASP A 235      25.820  28.942  49.676  1.00  0.00           C
ATOM   3461  HB1 ASP A 235      26.251  28.188  50.330  1.00  0.00           H
ATOM   3462  HB2 ASP A 235      25.369  29.753  50.243  1.00  0.00           H
ATOM   3463  CG  ASP A 235      26.958  29.636  48.817  1.00  0.00           C
ATOM   3464  OD1 ASP A 235      27.853  30.287  49.375  1.00  0.00           O
ATOM   3465  OD2 ASP A 235      26.935  29.508  47.575  1.00  0.00           O
ATOM   3466  C   ASP A 235      23.904  29.526  48.185  1.00  0.00           C
ATOM   3467  O   ASP A 235      23.163  30.256  48.861  1.00  0.00           O
ATOM   3468  N   LEU A 236      24.034  29.658  46.856  1.00  0.00           N
ATOM   3469  H   LEU A 236      24.647  28.965  46.457  1.00  0.00           H
ATOM   3470  CA  LEU A 236      23.354  30.469  45.854  1.00  0.00           C
ATOM   3471  HA  LEU A 236      22.448  30.921  46.261  1.00  0.00           H
ATOM   3472  CB  LEU A 236      24.294  31.618  45.277  1.00  0.00           C
ATOM   3473  HB1 LEU A 236      23.738  32.124  44.491  1.00  0.00           H
ATOM   3474  HB2 LEU A 236      25.215  31.176  44.919  1.00  0.00           H
ATOM   3475  CG  LEU A 236      24.730  32.812  46.180  1.00  0.00           C
ATOM   3476  HG  LEU A 236      25.468  32.454  46.901  1.00  0.00           H
ATOM   3477  CD1 LEU A 236      25.440  33.889  45.405  1.00  0.00           C
ATOM   3478 1HD1 LEU A 236      26.090  33.345  44.728  1.00  0.00           H
ATOM   3479 2HD1 LEU A 236      24.715  34.443  44.808  1.00  0.00           H
ATOM   3480 3HD1 LEU A 236      25.956  34.659  45.989  1.00  0.00           H
ATOM   3481  CD2 LEU A 236      23.619  33.339  47.109  1.00  0.00           C
ATOM   3482 1HD2 LEU A 236      22.652  33.546  46.653  1.00  0.00           H
ATOM   3483 2HD2 LEU A 236      23.445  32.498  47.768  1.00  0.00           H
ATOM   3484 3HD2 LEU A 236      23.891  34.174  47.761  1.00  0.00           H
ATOM   3485  C   LEU A 236      22.797  29.539  44.730  1.00  0.00           C
ATOM   3486  O   LEU A 236      23.431  29.335  43.656  1.00  0.00           O
ATOM   3487  N   PRO A 237      21.657  28.806  44.885  1.00  0.00           N
ATOM   3488  CD  PRO A 237      20.781  28.903  46.083  1.00  0.00           C
ATOM   3489  HD1 PRO A 237      20.329  29.897  46.164  1.00  0.00           H
ATOM   3490  HD2 PRO A 237      21.366  28.569  46.939  1.00  0.00           H
ATOM   3491  CG  PRO A 237      19.632  27.892  45.871  1.00  0.00           C
ATOM   3492  HG1 PRO A 237      18.843  28.328  45.248  1.00  0.00           H
ATOM   3493  HG2 PRO A 237      19.235  27.543  46.824  1.00  0.00           H
ATOM   3494  CB  PRO A 237      20.468  26.835  45.197  1.00  0.00           C
ATOM   3495  HB1 PRO A 237      19.743  26.135  44.777  1.00  0.00           H
ATOM   3496  HB2 PRO A 237      21.057  26.376  45.990  1.00  0.00           H
ATOM   3497  CA  PRO A 237      21.315  27.588  44.143  1.00  0.00           C
ATOM   3498  HA  PRO A 237      22.283  27.155  43.918  1.00  0.00           H
ATOM   3499  C   PRO A 237      20.630  27.878  42.798  1.00  0.00           C
ATOM   3500  O   PRO A 237      20.973  27.159  41.887  1.00  0.00           O
ATOM   3501  N   ASN A 238      19.938  29.030  42.657  1.00  0.00           N
ATOM   3502  H   ASN A 238      19.984  29.652  43.441  1.00  0.00           H
ATOM   3503  CA  ASN A 238      19.370  29.450  41.368  1.00  0.00           C
ATOM   3504  HA  ASN A 238      18.944  28.544  40.937  1.00  0.00           H
ATOM   3505  CB  ASN A 238      18.292  30.463  41.711  1.00  0.00           C
ATOM   3506  HB1 ASN A 238      17.620  30.701  40.888  1.00  0.00           H
ATOM   3507  HB2 ASN A 238      18.687  31.438  41.974  1.00  0.00           H
ATOM   3508  CG  ASN A 238      17.354  29.995  42.797  1.00  0.00           C
ATOM   3509  OD1 ASN A 238      16.757  28.942  42.737  1.00  0.00           O
ATOM   3510  ND2 ASN A 238      17.210  30.743  43.813  1.00  0.00           N
ATOM   3511 1HD2 ASN A 238      17.604  31.674  43.870  1.00  0.00           H
ATOM   3512 2HD2 ASN A 238      16.551  30.297  44.442  1.00  0.00           H
ATOM   3513  C   ASN A 238      20.413  29.984  40.389  1.00  0.00           C
ATOM   3514  O   ASN A 238      20.250  29.788  39.200  1.00  0.00           O
ATOM   3515  N   SER A 239      21.461  30.548  40.882  1.00  0.00           N
ATOM   3516  H   SER A 239      21.544  30.711  41.871  1.00  0.00           H
ATOM   3517  CA  SER A 239      22.590  30.951  40.107  1.00  0.00           C
ATOM   3518  HA  SER A 239      22.207  31.212  39.132  1.00  0.00           H
ATOM   3519  CB  SER A 239      23.379  32.113  40.702  1.00  0.00           C
ATOM   3520  HB1 SER A 239      24.254  32.271  40.070  1.00  0.00           H
ATOM   3521  HB2 SER A 239      23.718  31.804  41.694  1.00  0.00           H
ATOM   3522  OG  SER A 239      22.607  33.255  40.687  1.00  0.00           O
ATOM   3523  HG  SER A 239      22.081  33.345  41.493  1.00  0.00           H
ATOM   3524  C   SER A 239      23.584  29.803  39.948  1.00  0.00           C
ATOM   3525  O   SER A 239      24.178  29.782  38.869  1.00  0.00           O
ATOM   3526  N   GLN A 240      23.663  28.827  40.828  1.00  0.00           N
ATOM   3527  H   GLN A 240      23.225  28.968  41.722  1.00  0.00           H
ATOM   3528  CA  GLN A 240      24.468  27.629  40.602  1.00  0.00           C
ATOM   3529  HA  GLN A 240      25.497  27.863  40.310  1.00  0.00           H
ATOM   3530  CB  GLN A 240      24.522  26.772  41.877  1.00  0.00           C
ATOM   3531  HB1 GLN A 240      23.472  26.679  42.141  1.00  0.00           H
ATOM   3532  HB2 GLN A 240      25.053  27.377  42.614  1.00  0.00           H
ATOM   3533  CG  GLN A 240      25.221  25.400  41.735  1.00  0.00           C
ATOM   3534  HG1 GLN A 240      26.259  25.508  41.404  1.00  0.00           H
ATOM   3535  HG2 GLN A 240      24.758  24.893  40.898  1.00  0.00           H
ATOM   3536  CD  GLN A 240      25.106  24.433  42.911  1.00  0.00           C
ATOM   3537  OE1 GLN A 240      26.006  24.367  43.695  1.00  0.00           O
ATOM   3538  NE2 GLN A 240      24.070  23.683  43.093  1.00  0.00           N
ATOM   3539 1HE2 GLN A 240      23.376  23.734  42.372  1.00  0.00           H
ATOM   3540 2HE2 GLN A 240      24.013  23.022  43.861  1.00  0.00           H
ATOM   3541  C   GLN A 240      23.917  26.943  39.373  1.00  0.00           C
ATOM   3542  O   GLN A 240      24.628  26.714  38.376  1.00  0.00           O
ATOM   3543  N   GLU A 241      22.641  26.606  39.496  1.00  0.00           N
ATOM   3544  H   GLU A 241      22.169  26.926  40.334  1.00  0.00           H
ATOM   3545  CA  GLU A 241      21.903  25.857  38.406  1.00  0.00           C
ATOM   3546  HA  GLU A 241      22.288  24.857  38.183  1.00  0.00           H
ATOM   3547  CB  GLU A 241      20.407  25.735  38.703  1.00  0.00           C
ATOM   3548  HB1 GLU A 241      20.017  26.749  38.738  1.00  0.00           H
ATOM   3549  HB2 GLU A 241      20.258  25.396  39.721  1.00  0.00           H
ATOM   3550  CG  GLU A 241      19.511  24.906  37.747  1.00  0.00           C
ATOM   3551  HG1 GLU A 241      19.648  25.316  36.743  1.00  0.00           H
ATOM   3552  HG2 GLU A 241      18.447  24.947  37.973  1.00  0.00           H
ATOM   3553  CD  GLU A 241      19.885  23.400  37.722  1.00  0.00           C
ATOM   3554  OE1 GLU A 241      19.891  22.735  38.774  1.00  0.00           O
ATOM   3555  OE2 GLU A 241      20.397  22.828  36.684  1.00  0.00           O
ATOM   3556  C   GLU A 241      22.143  26.501  37.049  1.00  0.00           C
ATOM   3557  O   GLU A 241      22.286  25.762  36.038  1.00  0.00           O
ATOM   3558  N   ALA A 242      22.255  27.852  37.047  1.00  0.00           N
ATOM   3559  H   ALA A 242      22.297  28.270  37.966  1.00  0.00           H
ATOM   3560  CA  ALA A 242      22.320  28.555  35.820  1.00  0.00           C
ATOM   3561  HA  ALA A 242      21.546  28.190  35.145  1.00  0.00           H
ATOM   3562  CB  ALA A 242      21.850  30.021  36.041  1.00  0.00           C
ATOM   3563  HB1 ALA A 242      22.516  30.503  36.754  1.00  0.00           H
ATOM   3564  HB2 ALA A 242      21.970  30.474  35.060  1.00  0.00           H
ATOM   3565  HB3 ALA A 242      20.822  29.981  36.396  1.00  0.00           H
ATOM   3566  C   ALA A 242      23.694  28.437  35.132  1.00  0.00           C
ATOM   3567  O   ALA A 242      23.803  28.469  33.875  1.00  0.00           O
ATOM   3568  N   LEU A 243      24.794  28.283  35.822  1.00  0.00           N
ATOM   3569  H   LEU A 243      24.677  28.055  36.793  1.00  0.00           H
ATOM   3570  CA  LEU A 243      26.231  28.320  35.280  1.00  0.00           C
ATOM   3571  HA  LEU A 243      26.133  28.959  34.400  1.00  0.00           H
ATOM   3572  CB  LEU A 243      27.293  28.943  36.161  1.00  0.00           C
ATOM   3573  HB1 LEU A 243      27.496  28.277  37.005  1.00  0.00           H
ATOM   3574  HB2 LEU A 243      26.914  29.894  36.513  1.00  0.00           H
ATOM   3575  CG  LEU A 243      28.688  29.161  35.515  1.00  0.00           C
ATOM   3576  HG  LEU A 243      29.066  28.256  35.041  1.00  0.00           H
ATOM   3577  CD1 LEU A 243      28.676  30.314  34.457  1.00  0.00           C
ATOM   3578 1HD1 LEU A 243      28.289  29.804  33.577  1.00  0.00           H
ATOM   3579 2HD1 LEU A 243      28.096  31.167  34.844  1.00  0.00           H
ATOM   3580 3HD1 LEU A 243      29.674  30.697  34.264  1.00  0.00           H
ATOM   3581  CD2 LEU A 243      29.682  29.503  36.594  1.00  0.00           C
ATOM   3582 1HD2 LEU A 243      29.666  28.796  37.431  1.00  0.00           H
ATOM   3583 2HD2 LEU A 243      30.662  29.502  36.119  1.00  0.00           H
ATOM   3584 3HD2 LEU A 243      29.441  30.500  36.971  1.00  0.00           H
ATOM   3585  C   LEU A 243      26.624  26.866  34.820  1.00  0.00           C
ATOM   3586  O   LEU A 243      27.417  26.739  33.883  1.00  0.00           O
ATOM   3587  N   GLN A 244      25.974  25.856  35.387  1.00  0.00           N
ATOM   3588  H   GLN A 244      25.218  26.109  36.007  1.00  0.00           H
ATOM   3589  CA  GLN A 244      26.227  24.385  35.015  1.00  0.00           C
ATOM   3590  HA  GLN A 244      27.295  24.430  34.799  1.00  0.00           H
ATOM   3591  CB  GLN A 244      25.941  23.382  36.143  1.00  0.00           C
ATOM   3592  HB1 GLN A 244      26.507  23.768  36.987  1.00  0.00           H
ATOM   3593  HB2 GLN A 244      26.385  22.413  35.894  1.00  0.00           H
ATOM   3594  CG  GLN A 244      24.450  23.267  36.568  1.00  0.00           C
ATOM   3595  HG1 GLN A 244      23.828  23.282  35.678  1.00  0.00           H
ATOM   3596  HG2 GLN A 244      24.226  24.147  37.175  1.00  0.00           H
ATOM   3597  CD  GLN A 244      24.132  22.024  37.381  1.00  0.00           C
ATOM   3598  OE1 GLN A 244      25.033  21.314  37.858  1.00  0.00           O
ATOM   3599  NE2 GLN A 244      22.857  21.781  37.706  1.00  0.00           N
ATOM   3600 1HE2 GLN A 244      22.115  22.434  37.501  1.00  0.00           H
ATOM   3601 2HE2 GLN A 244      22.607  20.953  38.225  1.00  0.00           H
ATOM   3602  C   GLN A 244      25.602  24.068  33.671  1.00  0.00           C
ATOM   3603  O   GLN A 244      25.593  22.871  33.339  1.00  0.00           O
ATOM   3604  N   LYS A 245      25.065  25.131  33.004  1.00  0.00           N
ATOM   3605  H   LYS A 245      24.996  25.997  33.521  1.00  0.00           H
ATOM   3606  CA  LYS A 245      24.587  25.065  31.673  1.00  0.00           C
ATOM   3607  HA  LYS A 245      24.263  24.044  31.482  1.00  0.00           H
ATOM   3608  CB  LYS A 245      23.291  25.798  31.494  1.00  0.00           C
ATOM   3609  HB1 LYS A 245      22.889  25.544  30.506  1.00  0.00           H
ATOM   3610  HB2 LYS A 245      23.549  26.857  31.421  1.00  0.00           H
ATOM   3611  CG  LYS A 245      22.163  25.673  32.429  1.00  0.00           C
ATOM   3612  HG1 LYS A 245      21.342  26.345  32.176  1.00  0.00           H
ATOM   3613  HG2 LYS A 245      22.507  26.063  33.390  1.00  0.00           H
ATOM   3614  CD  LYS A 245      21.617  24.243  32.616  1.00  0.00           C
ATOM   3615  HD1 LYS A 245      22.417  23.693  33.117  1.00  0.00           H
ATOM   3616  HD2 LYS A 245      21.380  23.778  31.664  1.00  0.00           H
ATOM   3617  CE  LYS A 245      20.511  24.294  33.672  1.00  0.00           C
ATOM   3618  HE1 LYS A 245      19.624  24.856  33.398  1.00  0.00           H
ATOM   3619  HE2 LYS A 245      20.881  24.789  34.574  1.00  0.00           H
ATOM   3620  NZ  LYS A 245      20.145  22.955  34.096  1.00  0.00           N
ATOM   3621  HZ1 LYS A 245      20.860  22.266  34.236  1.00  0.00           H
ATOM   3622  HZ2 LYS A 245      19.662  22.959  34.980  1.00  0.00           H
ATOM   3623  HZ3 LYS A 245      19.536  22.476  33.448  1.00  0.00           H
ATOM   3624  C   LYS A 245      25.715  25.275  30.607  1.00  0.00           C
ATOM   3625  O   LYS A 245      25.515  24.986  29.392  1.00  0.00           O
ATOM   3626  N   LEU A 246      26.917  25.754  31.034  1.00  0.00           N
ATOM   3627  H   LEU A 246      27.036  25.937  32.014  1.00  0.00           H
ATOM   3628  CA  LEU A 246      28.079  25.676  30.157  1.00  0.00           C
ATOM   3629  HA  LEU A 246      27.861  26.039  29.153  1.00  0.00           H
ATOM   3630  CB  LEU A 246      29.314  26.518  30.683  1.00  0.00           C
ATOM   3631  HB1 LEU A 246      30.072  26.382  29.917  1.00  0.00           H
ATOM   3632  HB2 LEU A 246      29.624  26.119  31.644  1.00  0.00           H
ATOM   3633  CG  LEU A 246      29.058  28.009  30.795  1.00  0.00           C
ATOM   3634  HG  LEU A 246      28.430  28.053  31.685  1.00  0.00           H
ATOM   3635  CD1 LEU A 246      30.366  28.778  30.933  1.00  0.00           C
ATOM   3636 1HD1 LEU A 246      30.158  29.735  31.406  1.00  0.00           H
ATOM   3637 2HD1 LEU A 246      30.948  28.060  31.509  1.00  0.00           H
ATOM   3638 3HD1 LEU A 246      30.809  28.907  29.949  1.00  0.00           H
ATOM   3639  CD2 LEU A 246      28.217  28.607  29.652  1.00  0.00           C
ATOM   3640 1HD2 LEU A 246      28.633  28.412  28.666  1.00  0.00           H
ATOM   3641 2HD2 LEU A 246      27.205  28.212  29.681  1.00  0.00           H
ATOM   3642 3HD2 LEU A 246      28.178  29.682  29.826  1.00  0.00           H
ATOM   3643  C   LEU A 246      28.500  24.222  30.028  1.00  0.00           C
ATOM   3644  O   LEU A 246      28.189  23.420  30.859  1.00  0.00           O
ATOM   3645  N   SER A 247      29.108  23.862  28.919  1.00  0.00           N
ATOM   3646  H   SER A 247      29.318  24.604  28.280  1.00  0.00           H
ATOM   3647  CA  SER A 247      29.572  22.469  28.608  1.00  0.00           C
ATOM   3648  HA  SER A 247      29.489  21.858  29.509  1.00  0.00           H
ATOM   3649  CB  SER A 247      28.625  21.763  27.528  1.00  0.00           C
ATOM   3650  HB1 SER A 247      27.641  21.580  27.961  1.00  0.00           H
ATOM   3651  HB2 SER A 247      28.974  20.752  27.360  1.00  0.00           H
ATOM   3652  OG  SER A 247      28.492  22.575  26.317  1.00  0.00           O
ATOM   3653  HG  SER A 247      29.310  22.630  25.816  1.00  0.00           H
ATOM   3654  C   SER A 247      31.029  22.449  28.150  1.00  0.00           C
ATOM   3655  O   SER A 247      31.786  21.513  28.408  1.00  0.00           O
ATOM   3656  N   ASP A 248      31.390  23.456  27.272  1.00  0.00           N
ATOM   3657  H   ASP A 248      30.603  24.013  27.006  1.00  0.00           H
ATOM   3658  CA  ASP A 248      32.677  23.562  26.499  1.00  0.00           C
ATOM   3659  HA  ASP A 248      33.039  22.551  26.291  1.00  0.00           H
ATOM   3660  CB  ASP A 248      32.454  24.111  25.044  1.00  0.00           C
ATOM   3661  HB1 ASP A 248      33.394  24.034  24.513  1.00  0.00           H
ATOM   3662  HB2 ASP A 248      32.187  25.168  24.945  1.00  0.00           H
ATOM   3663  CG  ASP A 248      31.257  23.503  24.338  1.00  0.00           C
ATOM   3664  OD1 ASP A 248      30.983  23.966  23.188  1.00  0.00           O
ATOM   3665  OD2 ASP A 248      30.642  22.463  24.801  1.00  0.00           O
ATOM   3666  C   ASP A 248      33.875  24.187  27.198  1.00  0.00           C
ATOM   3667  O   ASP A 248      34.902  24.487  26.567  1.00  0.00           O
ATOM   3668  N   VAL A 249      33.656  24.362  28.539  1.00  0.00           N
ATOM   3669  H   VAL A 249      32.819  23.902  28.836  1.00  0.00           H
ATOM   3670  CA  VAL A 249      34.614  24.931  29.516  1.00  0.00           C
ATOM   3671  HA  VAL A 249      35.649  24.919  29.173  1.00  0.00           H
ATOM   3672  CB  VAL A 249      34.235  26.375  29.874  1.00  0.00           C
ATOM   3673  HB  VAL A 249      33.199  26.372  30.225  1.00  0.00           H
ATOM   3674  CG1 VAL A 249      35.211  27.022  30.800  1.00  0.00           C
ATOM   3675 1HG1 VAL A 249      34.772  27.957  31.128  1.00  0.00           H
ATOM   3676 2HG1 VAL A 249      35.333  26.427  31.708  1.00  0.00           H
ATOM   3677 3HG1 VAL A 249      36.134  27.334  30.311  1.00  0.00           H
ATOM   3678  CG2 VAL A 249      34.214  27.293  28.598  1.00  0.00           C
ATOM   3679 1HG2 VAL A 249      33.739  28.231  28.874  1.00  0.00           H
ATOM   3680 2HG2 VAL A 249      35.238  27.343  28.223  1.00  0.00           H
ATOM   3681 3HG2 VAL A 249      33.564  26.931  27.799  1.00  0.00           H
ATOM   3682  C   VAL A 249      34.491  24.084  30.785  1.00  0.00           C
ATOM   3683  O   VAL A 249      33.363  23.705  31.212  1.00  0.00           O
ATOM   3684  N   THR A 250      35.609  23.594  31.298  1.00  0.00           N
ATOM   3685  H   THR A 250      36.475  23.727  30.790  1.00  0.00           H
ATOM   3686  CA  THR A 250      35.882  22.883  32.559  1.00  0.00           C
ATOM   3687  HA  THR A 250      35.106  22.127  32.717  1.00  0.00           H
ATOM   3688  CB  THR A 250      37.282  22.217  32.518  1.00  0.00           C
ATOM   3689  HB  THR A 250      37.953  23.045  32.275  1.00  0.00           H
ATOM   3690  CG2 THR A 250      37.700  21.264  33.703  1.00  0.00           C
ATOM   3691 1HG2 THR A 250      37.685  21.810  34.650  1.00  0.00           H
ATOM   3692 2HG2 THR A 250      36.995  20.432  33.661  1.00  0.00           H
ATOM   3693 3HG2 THR A 250      38.701  20.949  33.419  1.00  0.00           H
ATOM   3694  OG1 THR A 250      37.278  21.345  31.348  1.00  0.00           O
ATOM   3695  HG1 THR A 250      38.183  21.100  31.127  1.00  0.00           H
ATOM   3696  C   THR A 250      35.705  23.886  33.669  1.00  0.00           C
ATOM   3697  O   THR A 250      36.596  24.700  33.878  1.00  0.00           O
ATOM   3698  N   LEU A 251      34.580  23.923  34.321  1.00  0.00           N
ATOM   3699  H   LEU A 251      34.027  23.094  34.198  1.00  0.00           H
ATOM   3700  CA  LEU A 251      34.184  24.843  35.375  1.00  0.00           C
ATOM   3701  HA  LEU A 251      34.409  25.883  35.107  1.00  0.00           H
ATOM   3702  CB  LEU A 251      32.575  24.849  35.405  1.00  0.00           C
ATOM   3703  HB1 LEU A 251      32.274  25.745  35.947  1.00  0.00           H
ATOM   3704  HB2 LEU A 251      32.171  24.044  36.019  1.00  0.00           H
ATOM   3705  CG  LEU A 251      31.877  24.821  34.007  1.00  0.00           C
ATOM   3706  HG  LEU A 251      32.099  23.826  33.604  1.00  0.00           H
ATOM   3707  CD1 LEU A 251      30.343  24.827  34.070  1.00  0.00           C
ATOM   3708 1HD1 LEU A 251      29.777  24.128  34.694  1.00  0.00           H
ATOM   3709 2HD1 LEU A 251      30.038  25.833  34.338  1.00  0.00           H
ATOM   3710 3HD1 LEU A 251      29.879  24.688  33.093  1.00  0.00           H
ATOM   3711  CD2 LEU A 251      32.306  25.936  33.074  1.00  0.00           C
ATOM   3712 1HD2 LEU A 251      33.386  25.896  32.949  1.00  0.00           H
ATOM   3713 2HD2 LEU A 251      31.895  25.825  32.078  1.00  0.00           H
ATOM   3714 3HD2 LEU A 251      32.019  26.894  33.490  1.00  0.00           H
ATOM   3715  C   LEU A 251      34.730  24.380  36.735  1.00  0.00           C
ATOM   3716  O   LEU A 251      34.761  23.163  36.872  1.00  0.00           O
ATOM   3717  N   VAL A 252      35.060  25.278  37.693  1.00  0.00           N
ATOM   3718  H   VAL A 252      34.970  26.241  37.403  1.00  0.00           H
ATOM   3719  CA  VAL A 252      35.749  25.034  38.999  1.00  0.00           C
ATOM   3720  HA  VAL A 252      35.659  23.946  39.049  1.00  0.00           H
ATOM   3721  CB  VAL A 252      37.288  25.330  38.832  1.00  0.00           C
ATOM   3722  HB  VAL A 252      37.341  26.367  38.518  1.00  0.00           H
ATOM   3723  CG1 VAL A 252      38.121  25.054  40.078  1.00  0.00           C
ATOM   3724 1HG1 VAL A 252      37.826  25.695  40.908  1.00  0.00           H
ATOM   3725 2HG1 VAL A 252      38.049  23.975  40.217  1.00  0.00           H
ATOM   3726 3HG1 VAL A 252      39.162  25.307  39.856  1.00  0.00           H
ATOM   3727  CG2 VAL A 252      37.850  24.606  37.664  1.00  0.00           C
ATOM   3728 1HG2 VAL A 252      38.874  24.960  37.547  1.00  0.00           H
ATOM   3729 2HG2 VAL A 252      37.858  23.522  37.726  1.00  0.00           H
ATOM   3730 3HG2 VAL A 252      37.324  24.875  36.751  1.00  0.00           H
ATOM   3731  C   VAL A 252      35.109  25.856  40.142  1.00  0.00           C
ATOM   3732  O   VAL A 252      35.224  27.077  40.147  1.00  0.00           O
ATOM   3733  N   PRO A 253      34.671  25.178  41.219  1.00  0.00           N
ATOM   3734  CD  PRO A 253      34.435  23.776  41.309  1.00  0.00           C
ATOM   3735  HD1 PRO A 253      35.350  23.227  41.077  1.00  0.00           H
ATOM   3736  HD2 PRO A 253      33.680  23.473  40.591  1.00  0.00           H
ATOM   3737  CG  PRO A 253      33.906  23.455  42.739  1.00  0.00           C
ATOM   3738  HG1 PRO A 253      34.771  23.284  43.376  1.00  0.00           H
ATOM   3739  HG2 PRO A 253      33.191  22.631  42.823  1.00  0.00           H
ATOM   3740  CB  PRO A 253      33.204  24.792  43.024  1.00  0.00           C
ATOM   3741  HB1 PRO A 253      33.076  25.016  44.091  1.00  0.00           H
ATOM   3742  HB2 PRO A 253      32.221  24.829  42.559  1.00  0.00           H
ATOM   3743  CA  PRO A 253      34.158  25.851  42.405  1.00  0.00           C
ATOM   3744  HA  PRO A 253      33.545  26.655  41.997  1.00  0.00           H
ATOM   3745  C   PRO A 253      35.164  26.313  43.416  1.00  0.00           C
ATOM   3746  O   PRO A 253      35.987  25.518  43.966  1.00  0.00           O
ATOM   3747  N   VAL A 254      35.403  27.638  43.544  1.00  0.00           N
ATOM   3748  H   VAL A 254      34.903  28.246  42.912  1.00  0.00           H
ATOM   3749  CA  VAL A 254      36.365  28.261  44.528  1.00  0.00           C
ATOM   3750  HA  VAL A 254      36.953  27.481  45.011  1.00  0.00           H
ATOM   3751  CB  VAL A 254      37.392  29.274  43.963  1.00  0.00           C
ATOM   3752  HB  VAL A 254      37.912  29.717  44.819  1.00  0.00           H
ATOM   3753  CG1 VAL A 254      38.383  28.427  43.149  1.00  0.00           C
ATOM   3754 1HG1 VAL A 254      38.843  27.639  43.745  1.00  0.00           H
ATOM   3755 2HG1 VAL A 254      37.844  27.930  42.342  1.00  0.00           H
ATOM   3756 3HG1 VAL A 254      39.219  28.991  42.731  1.00  0.00           H
ATOM   3757  CG2 VAL A 254      36.867  30.381  43.077  1.00  0.00           C
ATOM   3758 1HG2 VAL A 254      36.248  31.082  43.643  1.00  0.00           H
ATOM   3759 2HG2 VAL A 254      37.689  30.870  42.564  1.00  0.00           H
ATOM   3760 3HG2 VAL A 254      36.170  30.045  42.304  1.00  0.00           H
ATOM   3761  C   VAL A 254      35.586  28.911  45.687  1.00  0.00           C
ATOM   3762  O   VAL A 254      34.703  29.713  45.437  1.00  0.00           O
ATOM   3763  N   SER A 255      35.804  28.594  46.955  1.00  0.00           N
ATOM   3764  H   SER A 255      36.418  27.808  47.127  1.00  0.00           H
ATOM   3765  CA  SER A 255      35.237  29.232  48.131  1.00  0.00           C
ATOM   3766  HA  SER A 255      34.894  30.229  47.858  1.00  0.00           H
ATOM   3767  CB  SER A 255      34.060  28.511  48.684  1.00  0.00           C
ATOM   3768  HB1 SER A 255      34.277  27.450  48.783  1.00  0.00           H
ATOM   3769  HB2 SER A 255      33.185  28.542  48.046  1.00  0.00           H
ATOM   3770  OG  SER A 255      33.724  29.105  49.958  1.00  0.00           O
ATOM   3771  HG  SER A 255      34.382  28.708  50.532  1.00  0.00           H
ATOM   3772  C   SER A 255      36.281  29.528  49.157  1.00  0.00           C
ATOM   3773  O   SER A 255      37.270  28.858  49.273  1.00  0.00           O
ATOM   3774  N   CYS A 256      36.094  30.603  49.996  1.00  0.00           N
ATOM   3775  H   CYS A 256      35.388  31.267  49.678  1.00  0.00           H
ATOM   3776  CA  CYS A 256      36.710  30.899  51.253  1.00  0.00           C
ATOM   3777  HA  CYS A 256      36.952  29.953  51.742  1.00  0.00           H
ATOM   3778  CB  CYS A 256      37.938  31.743  50.999  1.00  0.00           C
ATOM   3779  HB1 CYS A 256      38.244  32.297  51.887  1.00  0.00           H
ATOM   3780  HB2 CYS A 256      37.642  32.519  50.291  1.00  0.00           H
ATOM   3781  SG  CYS A 256      39.335  30.798  50.370  1.00  0.00           S
ATOM   3782  HG  CYS A 256      38.716  30.139  49.387  1.00  0.00           H
ATOM   3783  C   CYS A 256      35.844  31.799  52.137  1.00  0.00           C
ATOM   3784  O   CYS A 256      35.727  33.036  51.887  1.00  0.00           O
ATOM   3785  N   SER A 257      34.890  31.120  52.779  1.00  0.00           N
ATOM   3786  H   SER A 257      34.871  30.118  52.649  1.00  0.00           H
ATOM   3787  CA  SER A 257      33.540  31.652  53.126  1.00  0.00           C
ATOM   3788  HA  SER A 257      33.211  32.102  52.192  1.00  0.00           H
ATOM   3789  CB  SER A 257      32.591  30.472  53.511  1.00  0.00           C
ATOM   3790  HB1 SER A 257      32.609  29.765  52.686  1.00  0.00           H
ATOM   3791  HB2 SER A 257      31.546  30.790  53.579  1.00  0.00           H
ATOM   3792  OG  SER A 257      33.100  29.832  54.691  1.00  0.00           O
ATOM   3793  HG  SER A 257      33.856  29.336  54.357  1.00  0.00           H
ATOM   3794  C   SER A 257      33.504  32.715  54.237  1.00  0.00           C
ATOM   3795  O   SER A 257      32.605  33.541  54.229  1.00  0.00           O
ATOM   3796  N   GLU A 258      34.431  32.663  55.204  1.00  0.00           N
ATOM   3797  H   GLU A 258      35.176  31.995  55.212  1.00  0.00           H
ATOM   3798  CA  GLU A 258      34.502  33.824  56.121  1.00  0.00           C
ATOM   3799  HA  GLU A 258      33.452  34.066  56.301  1.00  0.00           H
ATOM   3800  CB  GLU A 258      35.307  33.482  57.375  1.00  0.00           C
ATOM   3801  HB1 GLU A 258      35.657  34.337  57.966  1.00  0.00           H
ATOM   3802  HB2 GLU A 258      36.233  32.930  57.232  1.00  0.00           H
ATOM   3803  CG  GLU A 258      34.366  32.649  58.291  1.00  0.00           C
ATOM   3804  HG1 GLU A 258      35.040  32.394  59.104  1.00  0.00           H
ATOM   3805  HG2 GLU A 258      34.120  31.786  57.674  1.00  0.00           H
ATOM   3806  CD  GLU A 258      33.175  33.421  58.794  1.00  0.00           C
ATOM   3807  OE1 GLU A 258      33.257  34.181  59.767  1.00  0.00           O
ATOM   3808  OE2 GLU A 258      32.051  33.171  58.262  1.00  0.00           O
ATOM   3809  C   GLU A 258      35.030  35.229  55.466  1.00  0.00           C
ATOM   3810  O   GLU A 258      34.862  36.280  56.047  1.00  0.00           O
ATOM   3811  N   LEU A 259      35.601  35.146  54.250  1.00  0.00           N
ATOM   3812  H   LEU A 259      35.680  34.237  53.832  1.00  0.00           H
ATOM   3813  CA  LEU A 259      36.202  36.285  53.589  1.00  0.00           C
ATOM   3814  HA  LEU A 259      36.794  36.864  54.301  1.00  0.00           H
ATOM   3815  CB  LEU A 259      37.254  35.964  52.511  1.00  0.00           C
ATOM   3816  HB1 LEU A 259      37.700  36.854  52.058  1.00  0.00           H
ATOM   3817  HB2 LEU A 259      36.716  35.498  51.690  1.00  0.00           H
ATOM   3818  CG  LEU A 259      38.378  35.026  53.021  1.00  0.00           C
ATOM   3819  HG  LEU A 259      38.132  34.032  53.387  1.00  0.00           H
ATOM   3820  CD1 LEU A 259      39.402  35.035  51.925  1.00  0.00           C
ATOM   3821 1HD1 LEU A 259      38.909  34.433  51.169  1.00  0.00           H
ATOM   3822 2HD1 LEU A 259      39.599  36.040  51.551  1.00  0.00           H
ATOM   3823 3HD1 LEU A 259      40.270  34.460  52.238  1.00  0.00           H
ATOM   3824  CD2 LEU A 259      39.148  35.743  54.152  1.00  0.00           C
ATOM   3825 1HD2 LEU A 259      39.462  36.778  54.031  1.00  0.00           H
ATOM   3826 2HD2 LEU A 259      38.562  35.683  55.070  1.00  0.00           H
ATOM   3827 3HD2 LEU A 259      40.102  35.237  54.277  1.00  0.00           H
ATOM   3828  C   LEU A 259      35.267  37.263  53.042  1.00  0.00           C
ATOM   3829  O   LEU A 259      35.683  38.438  53.037  1.00  0.00           O
ATOM   3830  N   GLU A 260      34.034  36.838  52.799  1.00  0.00           N
ATOM   3831  H   GLU A 260      33.853  35.840  52.817  1.00  0.00           H
ATOM   3832  CA  GLU A 260      32.916  37.687  52.427  1.00  0.00           C
ATOM   3833  HA  GLU A 260      33.188  38.218  51.517  1.00  0.00           H
ATOM   3834  CB  GLU A 260      31.757  36.796  51.980  1.00  0.00           C
ATOM   3835  HB1 GLU A 260      30.848  37.399  51.875  1.00  0.00           H
ATOM   3836  HB2 GLU A 260      31.539  36.268  52.914  1.00  0.00           H
ATOM   3837  CG  GLU A 260      32.236  35.916  50.769  1.00  0.00           C
ATOM   3838  HG1 GLU A 260      32.985  35.205  51.097  1.00  0.00           H
ATOM   3839  HG2 GLU A 260      32.649  36.583  50.011  1.00  0.00           H
ATOM   3840  CD  GLU A 260      31.099  35.161  50.067  1.00  0.00           C
ATOM   3841  OE1 GLU A 260      30.944  33.936  50.326  1.00  0.00           O
ATOM   3842  OE2 GLU A 260      30.268  35.746  49.295  1.00  0.00           O
ATOM   3843  C   GLU A 260      32.472  38.722  53.493  1.00  0.00           C
ATOM   3844  O   GLU A 260      31.475  39.444  53.324  1.00  0.00           O
ATOM   3845  N   LYS A 261      33.175  38.756  54.576  1.00  0.00           N
ATOM   3846  H   LYS A 261      33.897  38.073  54.769  1.00  0.00           H
ATOM   3847  CA  LYS A 261      33.054  39.783  55.632  1.00  0.00           C
ATOM   3848  HA  LYS A 261      32.160  40.392  55.458  1.00  0.00           H
ATOM   3849  CB  LYS A 261      32.964  39.106  56.994  1.00  0.00           C
ATOM   3850  HB1 LYS A 261      33.081  39.700  57.901  1.00  0.00           H
ATOM   3851  HB2 LYS A 261      33.751  38.360  57.085  1.00  0.00           H
ATOM   3852  CG  LYS A 261      31.596  38.407  57.087  1.00  0.00           C
ATOM   3853  HG1 LYS A 261      31.290  38.092  56.083  1.00  0.00           H
ATOM   3854  HG2 LYS A 261      30.974  39.133  57.610  1.00  0.00           H
ATOM   3855  CD  LYS A 261      31.539  37.106  57.764  1.00  0.00           C
ATOM   3856  HD1 LYS A 261      31.951  37.242  58.758  1.00  0.00           H
ATOM   3857  HD2 LYS A 261      32.209  36.364  57.319  1.00  0.00           H
ATOM   3858  CE  LYS A 261      30.205  36.414  57.873  1.00  0.00           C
ATOM   3859  HE1 LYS A 261      29.951  36.182  56.832  1.00  0.00           H
ATOM   3860  HE2 LYS A 261      29.402  36.995  58.333  1.00  0.00           H
ATOM   3861  NZ  LYS A 261      30.332  35.184  58.660  1.00  0.00           N
ATOM   3862  HZ1 LYS A 261      30.973  34.523  58.251  1.00  0.00           H
ATOM   3863  HZ2 LYS A 261      30.649  35.257  59.625  1.00  0.00           H
ATOM   3864  HZ3 LYS A 261      29.482  34.635  58.684  1.00  0.00           H
ATOM   3865  C   LYS A 261      34.184  40.776  55.609  1.00  0.00           C
ATOM   3866  O   LYS A 261      33.906  41.884  56.088  1.00  0.00           O
ATOM   3867  N   ALA A 262      35.338  40.482  55.009  1.00  0.00           N
ATOM   3868  H   ALA A 262      35.463  39.580  54.567  1.00  0.00           H
ATOM   3869  CA  ALA A 262      36.329  41.494  54.621  1.00  0.00           C
ATOM   3870  HA  ALA A 262      36.275  42.284  55.376  1.00  0.00           H
ATOM   3871  CB  ALA A 262      37.724  40.986  54.646  1.00  0.00           C
ATOM   3872  HB1 ALA A 262      37.849  40.804  55.721  1.00  0.00           H
ATOM   3873  HB2 ALA A 262      37.828  40.052  54.093  1.00  0.00           H
ATOM   3874  HB3 ALA A 262      38.490  41.721  54.402  1.00  0.00           H
ATOM   3875  C   ALA A 262      36.097  42.001  53.198  1.00  0.00           C
ATOM   3876  O   ALA A 262      36.321  43.154  52.914  1.00  0.00           O
ATOM   3877  N   GLY A 263      35.665  41.135  52.248  1.00  0.00           N
ATOM   3878  H   GLY A 263      35.711  40.136  52.389  1.00  0.00           H
ATOM   3879  CA  GLY A 263      35.448  41.424  50.864  1.00  0.00           C
ATOM   3880  HA1 GLY A 263      36.326  41.645  50.244  1.00  0.00           H
ATOM   3881  HA2 GLY A 263      34.721  42.225  50.788  1.00  0.00           H
ATOM   3882  C   GLY A 263      34.809  40.303  50.022  1.00  0.00           C
ATOM   3883  O   GLY A 263      35.203  39.162  50.210  1.00  0.00           O
ATOM   3884  N   ALA A 264      33.843  40.612  49.142  1.00  0.00           N
ATOM   3885  H   ALA A 264      33.665  41.604  49.031  1.00  0.00           H
ATOM   3886  CA  ALA A 264      32.979  39.675  48.463  1.00  0.00           C
ATOM   3887  HA  ALA A 264      32.294  39.385  49.261  1.00  0.00           H
ATOM   3888  CB  ALA A 264      32.113  40.436  47.478  1.00  0.00           C
ATOM   3889  HB1 ALA A 264      32.795  40.925  46.777  1.00  0.00           H
ATOM   3890  HB2 ALA A 264      31.371  39.808  47.008  1.00  0.00           H
ATOM   3891  HB3 ALA A 264      31.533  41.140  48.067  1.00  0.00           H
ATOM   3892  C   ALA A 264      33.717  38.534  47.738  1.00  0.00           C
ATOM   3893  O   ALA A 264      34.780  38.760  47.182  1.00  0.00           O
ATOM   3894  N   GLY A 265      33.062  37.335  47.661  1.00  0.00           N
ATOM   3895  H   GLY A 265      32.127  37.146  47.990  1.00  0.00           H
ATOM   3896  CA  GLY A 265      33.648  36.259  46.833  1.00  0.00           C
ATOM   3897  HA1 GLY A 265      32.997  35.383  46.878  1.00  0.00           H
ATOM   3898  HA2 GLY A 265      34.557  35.907  47.329  1.00  0.00           H
ATOM   3899  C   GLY A 265      33.854  36.451  45.391  1.00  0.00           C
ATOM   3900  O   GLY A 265      32.925  36.965  44.789  1.00  0.00           O
ATOM   3901  N   LEU A 266      34.955  36.057  44.735  1.00  0.00           N
ATOM   3902  H   LEU A 266      34.839  36.259  43.748  1.00  0.00           H
ATOM   3903  CA  LEU A 266      36.262  35.683  45.362  1.00  0.00           C
ATOM   3904  HA  LEU A 266      36.554  36.364  46.166  1.00  0.00           H
ATOM   3905  CB  LEU A 266      36.292  34.200  45.845  1.00  0.00           C
ATOM   3906  HB1 LEU A 266      36.032  33.550  45.013  1.00  0.00           H
ATOM   3907  HB2 LEU A 266      35.449  34.172  46.539  1.00  0.00           H
ATOM   3908  CG  LEU A 266      37.633  33.728  46.509  1.00  0.00           C
ATOM   3909  HG  LEU A 266      38.520  33.880  45.891  1.00  0.00           H
ATOM   3910  CD1 LEU A 266      38.022  34.487  47.762  1.00  0.00           C
ATOM   3911 1HD1 LEU A 266      38.278  35.494  47.437  1.00  0.00           H
ATOM   3912 2HD1 LEU A 266      37.243  34.433  48.514  1.00  0.00           H
ATOM   3913 3HD1 LEU A 266      38.869  33.976  48.225  1.00  0.00           H
ATOM   3914  CD2 LEU A 266      37.499  32.269  46.881  1.00  0.00           C
ATOM   3915 1HD2 LEU A 266      37.385  31.745  45.933  1.00  0.00           H
ATOM   3916 2HD2 LEU A 266      38.273  31.874  47.551  1.00  0.00           H
ATOM   3917 3HD2 LEU A 266      36.557  31.982  47.341  1.00  0.00           H
ATOM   3918  C   LEU A 266      37.342  35.870  44.227  1.00  0.00           C
ATOM   3919  O   LEU A 266      38.412  36.464  44.427  1.00  0.00           O
ATOM   3920  N   SER A 267      37.008  35.404  43.035  1.00  0.00           N
ATOM   3921  H   SER A 267      36.090  35.041  42.821  1.00  0.00           H
ATOM   3922  CA  SER A 267      38.061  35.076  42.010  1.00  0.00           C
ATOM   3923  HA  SER A 267      38.925  34.612  42.494  1.00  0.00           H
ATOM   3924  CB  SER A 267      37.526  34.157  40.870  1.00  0.00           C
ATOM   3925  HB1 SER A 267      38.290  34.058  40.101  1.00  0.00           H
ATOM   3926  HB2 SER A 267      36.731  34.713  40.380  1.00  0.00           H
ATOM   3927  OG  SER A 267      37.060  32.948  41.333  1.00  0.00           O
ATOM   3928  HG  SER A 267      36.207  33.143  41.712  1.00  0.00           H
ATOM   3929  C   SER A 267      38.804  36.357  41.430  1.00  0.00           C
ATOM   3930  O   SER A 267      40.000  36.306  41.123  1.00  0.00           O
ATOM   3931  N   SER A 268      38.101  37.499  41.266  1.00  0.00           N
ATOM   3932  H   SER A 268      37.108  37.395  41.415  1.00  0.00           H
ATOM   3933  CA  SER A 268      38.784  38.812  40.985  1.00  0.00           C
ATOM   3934  HA  SER A 268      39.348  38.586  40.079  1.00  0.00           H
ATOM   3935  CB  SER A 268      37.704  39.901  40.765  1.00  0.00           C
ATOM   3936  HB1 SER A 268      37.046  39.631  39.944  1.00  0.00           H
ATOM   3937  HB2 SER A 268      38.160  40.885  40.719  1.00  0.00           H
ATOM   3938  OG  SER A 268      36.910  40.113  41.858  1.00  0.00           O
ATOM   3939  HG  SER A 268      36.315  39.359  41.881  1.00  0.00           H
ATOM   3940  C   SER A 268      39.836  39.305  41.969  1.00  0.00           C
ATOM   3941  O   SER A 268      40.610  40.205  41.681  1.00  0.00           O
ATOM   3942  N   LEU A 269      39.616  38.946  43.215  1.00  0.00           N
ATOM   3943  H   LEU A 269      38.970  38.209  43.463  1.00  0.00           H
ATOM   3944  CA  LEU A 269      40.016  39.698  44.383  1.00  0.00           C
ATOM   3945  HA  LEU A 269      40.609  40.509  43.974  1.00  0.00           H
ATOM   3946  CB  LEU A 269      38.789  40.229  45.161  1.00  0.00           C
ATOM   3947  HB1 LEU A 269      38.223  39.362  45.491  1.00  0.00           H
ATOM   3948  HB2 LEU A 269      38.240  40.870  44.462  1.00  0.00           H
ATOM   3949  CG  LEU A 269      39.071  41.081  46.456  1.00  0.00           C
ATOM   3950  HG  LEU A 269      39.810  40.534  47.043  1.00  0.00           H
ATOM   3951  CD1 LEU A 269      39.846  42.397  46.064  1.00  0.00           C
ATOM   3952 1HD1 LEU A 269      39.216  43.136  45.585  1.00  0.00           H
ATOM   3953 2HD1 LEU A 269      40.149  42.881  46.993  1.00  0.00           H
ATOM   3954 3HD1 LEU A 269      40.811  42.170  45.597  1.00  0.00           H
ATOM   3955  CD2 LEU A 269      37.882  41.329  47.395  1.00  0.00           C
ATOM   3956 1HD2 LEU A 269      38.134  42.259  47.895  1.00  0.00           H
ATOM   3957 2HD2 LEU A 269      36.953  41.553  46.855  1.00  0.00           H
ATOM   3958 3HD2 LEU A 269      37.783  40.420  47.983  1.00  0.00           H
ATOM   3959  C   LEU A 269      41.076  39.006  45.282  1.00  0.00           C
ATOM   3960  O   LEU A 269      42.012  39.648  45.741  1.00  0.00           O
ATOM   3961  N   CYS A 270      40.941  37.746  45.506  1.00  0.00           N
ATOM   3962  H   CYS A 270      40.133  37.269  45.125  1.00  0.00           H
ATOM   3963  CA  CYS A 270      41.764  36.951  46.443  1.00  0.00           C
ATOM   3964  HA  CYS A 270      42.319  37.558  47.159  1.00  0.00           H
ATOM   3965  CB  CYS A 270      40.887  35.965  47.171  1.00  0.00           C
ATOM   3966  HB1 CYS A 270      40.551  35.111  46.582  1.00  0.00           H
ATOM   3967  HB2 CYS A 270      40.052  36.593  47.482  1.00  0.00           H
ATOM   3968  SG  CYS A 270      41.585  35.376  48.762  1.00  0.00           S
ATOM   3969  HG  CYS A 270      42.577  34.578  48.370  1.00  0.00           H
ATOM   3970  C   CYS A 270      42.877  36.134  45.618  1.00  0.00           C
ATOM   3971  O   CYS A 270      43.730  35.412  46.189  1.00  0.00           O
ATOM   3972  N   LEU A 271      42.966  36.434  44.291  1.00  0.00           N
ATOM   3973  H   LEU A 271      42.535  37.302  44.007  1.00  0.00           H
ATOM   3974  CA  LEU A 271      43.905  35.766  43.337  1.00  0.00           C
ATOM   3975  HA  LEU A 271      44.746  35.275  43.843  1.00  0.00           H
ATOM   3976  CB  LEU A 271      42.980  34.805  42.588  1.00  0.00           C
ATOM   3977  HB1 LEU A 271      43.639  34.425  41.809  1.00  0.00           H
ATOM   3978  HB2 LEU A 271      42.288  35.414  42.002  1.00  0.00           H
ATOM   3979  CG  LEU A 271      42.215  33.755  43.225  1.00  0.00           C
ATOM   3980  HG  LEU A 271      41.502  34.068  43.992  1.00  0.00           H
ATOM   3981  CD1 LEU A 271      41.376  32.982  42.201  1.00  0.00           C
ATOM   3982 1HD1 LEU A 271      42.046  32.279  41.688  1.00  0.00           H
ATOM   3983 2HD1 LEU A 271      40.649  32.336  42.682  1.00  0.00           H
ATOM   3984 3HD1 LEU A 271      40.847  33.687  41.557  1.00  0.00           H
ATOM   3985  CD2 LEU A 271      43.143  32.742  43.834  1.00  0.00           C
ATOM   3986 1HD2 LEU A 271      42.607  32.068  44.500  1.00  0.00           H
ATOM   3987 2HD2 LEU A 271      43.729  32.185  43.109  1.00  0.00           H
ATOM   3988 3HD2 LEU A 271      43.800  33.229  44.557  1.00  0.00           H
ATOM   3989  C   LEU A 271      44.549  36.802  42.358  1.00  0.00           C
ATOM   3990  O   LEU A 271      43.885  37.799  42.089  1.00  0.00           O
ATOM   3991  N   VAL A 272      45.738  36.523  41.819  1.00  0.00           N
ATOM   3992  H   VAL A 272      46.284  35.729  42.135  1.00  0.00           H
ATOM   3993  CA  VAL A 272      46.380  37.249  40.653  1.00  0.00           C
ATOM   3994  HA  VAL A 272      45.607  37.782  40.104  1.00  0.00           H
ATOM   3995  CB  VAL A 272      47.439  38.356  41.107  1.00  0.00           C
ATOM   3996  HB  VAL A 272      48.281  37.872  41.601  1.00  0.00           H
ATOM   3997  CG1 VAL A 272      47.913  39.230  39.934  1.00  0.00           C
ATOM   3998 1HG1 VAL A 272      47.230  40.027  39.629  1.00  0.00           H
ATOM   3999 2HG1 VAL A 272      48.804  39.841  40.074  1.00  0.00           H
ATOM   4000 3HG1 VAL A 272      48.119  38.597  39.073  1.00  0.00           H
ATOM   4001  CG2 VAL A 272      46.858  39.298  42.211  1.00  0.00           C
ATOM   4002 1HG2 VAL A 272      46.703  38.693  43.108  1.00  0.00           H
ATOM   4003 2HG2 VAL A 272      47.519  40.142  42.428  1.00  0.00           H
ATOM   4004 3HG2 VAL A 272      45.936  39.790  41.893  1.00  0.00           H
ATOM   4005  C   VAL A 272      46.880  36.082  39.787  1.00  0.00           C
ATOM   4006  O   VAL A 272      47.329  35.040  40.301  1.00  0.00           O
ATOM   4007  N   LEU A 273      46.748  36.253  38.485  1.00  0.00           N
ATOM   4008  H   LEU A 273      46.467  37.176  38.192  1.00  0.00           H
ATOM   4009  CA  LEU A 273      47.136  35.298  37.450  1.00  0.00           C
ATOM   4010  HA  LEU A 273      47.689  34.522  37.982  1.00  0.00           H
ATOM   4011  CB  LEU A 273      45.923  34.721  36.687  1.00  0.00           C
ATOM   4012  HB1 LEU A 273      46.209  34.403  35.689  1.00  0.00           H
ATOM   4013  HB2 LEU A 273      45.406  35.680  36.552  1.00  0.00           H
ATOM   4014  CG  LEU A 273      45.037  33.660  37.444  1.00  0.00           C
ATOM   4015  HG  LEU A 273      44.350  33.205  36.719  1.00  0.00           H
ATOM   4016  CD1 LEU A 273      45.906  32.417  37.896  1.00  0.00           C
ATOM   4017 1HD1 LEU A 273      45.288  31.513  37.855  1.00  0.00           H
ATOM   4018 2HD1 LEU A 273      46.607  32.278  37.065  1.00  0.00           H
ATOM   4019 3HD1 LEU A 273      46.408  32.615  38.838  1.00  0.00           H
ATOM   4020  CD2 LEU A 273      44.191  34.224  38.578  1.00  0.00           C
ATOM   4021 1HD2 LEU A 273      44.725  34.740  39.371  1.00  0.00           H
ATOM   4022 2HD2 LEU A 273      43.581  34.925  38.006  1.00  0.00           H
ATOM   4023 3HD2 LEU A 273      43.461  33.546  39.033  1.00  0.00           H
ATOM   4024  C   LEU A 273      48.206  35.949  36.575  1.00  0.00           C
ATOM   4025  O   LEU A 273      48.358  37.136  36.401  1.00  0.00           O
ATOM   4026  N   SER A 274      49.018  35.147  35.914  1.00  0.00           N
ATOM   4027  H   SER A 274      48.899  34.151  36.063  1.00  0.00           H
ATOM   4028  CA  SER A 274      50.150  35.595  35.101  1.00  0.00           C
ATOM   4029  HA  SER A 274      49.906  36.517  34.573  1.00  0.00           H
ATOM   4030  CB  SER A 274      51.405  35.812  35.899  1.00  0.00           C
ATOM   4031  HB1 SER A 274      52.310  36.043  35.346  1.00  0.00           H
ATOM   4032  HB2 SER A 274      51.486  34.834  36.376  1.00  0.00           H
ATOM   4033  OG  SER A 274      51.149  36.696  36.981  1.00  0.00           O
ATOM   4034  HG  SER A 274      50.371  37.157  36.660  1.00  0.00           H
ATOM   4035  C   SER A 274      50.559  34.690  33.942  1.00  0.00           C
ATOM   4036  O   SER A 274      50.285  33.460  33.906  1.00  0.00           O
ATOM   4037  N   THR A 275      51.371  35.150  33.010  1.00  0.00           N
ATOM   4038  H   THR A 275      51.599  36.132  33.069  1.00  0.00           H
ATOM   4039  CA  THR A 275      51.934  34.411  31.890  1.00  0.00           C
ATOM   4040  HA  THR A 275      51.546  33.395  31.801  1.00  0.00           H
ATOM   4041  CB  THR A 275      51.657  35.040  30.508  1.00  0.00           C
ATOM   4042  HB  THR A 275      52.144  36.014  30.444  1.00  0.00           H
ATOM   4043  CG2 THR A 275      52.036  34.151  29.355  1.00  0.00           C
ATOM   4044 1HG2 THR A 275      53.126  34.108  29.319  1.00  0.00           H
ATOM   4045 2HG2 THR A 275      51.634  33.148  29.485  1.00  0.00           H
ATOM   4046 3HG2 THR A 275      51.782  34.600  28.396  1.00  0.00           H
ATOM   4047  OG1 THR A 275      50.276  35.267  30.494  1.00  0.00           O
ATOM   4048  HG1 THR A 275      49.973  34.754  29.737  1.00  0.00           H
ATOM   4049  C   THR A 275      53.439  34.386  32.059  1.00  0.00           C
ATOM   4050  O   THR A 275      54.082  35.396  32.386  1.00  0.00           O
ATOM   4051  N   ARG A 276      53.991  33.273  31.616  1.00  0.00           N
ATOM   4052  H   ARG A 276      53.447  32.432  31.537  1.00  0.00           H
ATOM   4053  CA  ARG A 276      55.413  33.105  31.291  1.00  0.00           C
ATOM   4054  HA  ARG A 276      55.815  33.952  30.742  1.00  0.00           H
ATOM   4055  CB  ARG A 276      56.199  32.719  32.599  1.00  0.00           C
ATOM   4056  HB1 ARG A 276      55.940  31.705  32.895  1.00  0.00           H
ATOM   4057  HB2 ARG A 276      55.819  33.405  33.356  1.00  0.00           H
ATOM   4058  CG  ARG A 276      57.735  32.794  32.616  1.00  0.00           C
ATOM   4059  HG1 ARG A 276      58.066  33.515  31.872  1.00  0.00           H
ATOM   4060  HG2 ARG A 276      58.065  31.798  32.315  1.00  0.00           H
ATOM   4061  CD  ARG A 276      58.370  33.090  33.998  1.00  0.00           C
ATOM   4062  HD1 ARG A 276      57.716  33.910  34.309  1.00  0.00           H
ATOM   4063  HD2 ARG A 276      59.415  33.342  33.800  1.00  0.00           H
ATOM   4064  NE  ARG A 276      58.440  31.944  34.993  1.00  0.00           N
ATOM   4065  HE  ARG A 276      58.178  31.047  34.617  1.00  0.00           H
ATOM   4066  CZ  ARG A 276      58.765  32.012  36.233  1.00  0.00           C
ATOM   4067  NH1 ARG A 276      58.656  31.099  37.072  1.00  0.00           N
ATOM   4068 1HH1 ARG A 276      58.277  30.181  36.893  1.00  0.00           H
ATOM   4069 2HH1 ARG A 276      58.898  31.263  38.047  1.00  0.00           H
ATOM   4070  NH2 ARG A 276      59.267  33.082  36.817  1.00  0.00           N
ATOM   4071 1HH2 ARG A 276      59.414  33.908  36.261  1.00  0.00           H
ATOM   4072 2HH2 ARG A 276      59.422  33.180  37.810  1.00  0.00           H
ATOM   4073  C   ARG A 276      55.590  32.022  30.200  1.00  0.00           C
ATOM   4074  OC1 ARG A 276      56.320  32.170  29.193  1.00  0.00           O
ATOM   4075  OC2 ARG A 276      54.880  30.963  30.354  1.00  0.00           O
ATOM   4076  H01 UNK B 277      42.564  50.115  45.512  1.00  0.00            
ATOM   4077  H06 UNK B 277      36.192  45.564  46.891  1.00  0.00            
ATOM   4078  H04 UNK B 277      36.038  47.156  46.458  1.00  0.00            
ATOM   4079  H03 UNK B 277      41.480  49.064  45.465  1.00  0.00            
ATOM   4080  H05 UNK B 277      37.558  46.405  46.282  1.00  0.00            
ATOM   4081  H02 UNK B 277      42.760  48.892  46.484  1.00  0.00            
ATOM   4082  O   UNK B 277      42.197  50.839  49.238  1.00  0.00            
ATOM   4083  O1  UNK B 277      41.472  52.360  47.871  1.00  0.00            
ATOM   4084  N   UNK B 277      42.031  49.552  46.186  1.00  0.00            
ATOM   4085  N1  UNK B 277      37.359  48.100  48.142  1.00  0.00            
ATOM   4086  N2  UNK B 277      37.636  45.864  48.817  1.00  0.00            
ATOM   4087  N3  UNK B 277      36.694  46.465  46.836  1.00  0.00            
ATOM   4088  C   UNK B 277      40.278  49.095  47.902  1.00  0.00            
ATOM   4089  C1  UNK B 277      39.021  49.713  48.563  1.00  0.00            
ATOM   4090  C2  UNK B 277      41.101  50.201  47.237  1.00  0.00            
ATOM   4091  C3  UNK B 277      38.151  48.632  49.195  1.00  0.00            
ATOM   4092  C4  UNK B 277      41.700  51.210  48.191  1.00  0.00            
ATOM   4093  C5  UNK B 277      37.087  46.868  48.089  1.00  0.00            
ATOM   4094  C6  UNK B 277      36.845  45.113  49.878  1.00  0.00            
ATOM   4095  C7  UNK B 277      39.030  45.447  48.599  1.00  0.00            
ATOM   4096  H   UNK B 277      40.050  48.379  47.109  1.00  0.00            
ATOM   4097  H1  UNK B 277      40.984  48.659  48.614  1.00  0.00            
ATOM   4098  H2  UNK B 277      39.248  50.351  49.432  1.00  0.00            
ATOM   4099  H3  UNK B 277      38.440  50.349  47.889  1.00  0.00            
ATOM   4100  H4  UNK B 277      40.374  50.898  46.796  1.00  0.00            
ATOM   4101  H5  UNK B 277      38.683  47.869  49.781  1.00  0.00            
ATOM   4102  H6  UNK B 277      37.494  49.092  49.937  1.00  0.00            
ATOM   4103  H7  UNK B 277      36.515  44.124  49.549  1.00  0.00            
ATOM   4104  H8  UNK B 277      35.927  45.625  50.196  1.00  0.00            
ATOM   4105  H9  UNK B 277      37.576  45.068  50.697  1.00  0.00            
ATOM   4106  H10 UNK B 277      39.218  44.839  47.710  1.00  0.00            
ATOM   4107  H11 UNK B 277      39.480  44.896  49.447  1.00  0.00            
ATOM   4108  H12 UNK B 277      39.576  46.360  48.367  1.00  0.00            
END
