# Supplementary material for: A multicentric consortium study demonstrates that dimethylarginine dimethylaminohydrolase 2 is not a dimethylarginine dimethylaminohydrolase
Source: Nat Commun. 2023 Jun 9;14:3392. doi: 10.1038/s41467-023-38467-9 (PMC10256801; doi:10.1038/s41467-023-38467-9)
Supplement: Supplementary file 9 — Source Data [file 41467_2023_38467_MOESM9_ESM.zip › Source Data/File 2_MST_DoseResponseRawDataGrouped.xlsx]

## Sheet: 1-RawData
MST_DDAH1_Dose resoponse raw data grouped
NanoTemper Technologies	NanoTemper Technologies
MO.Affinity Analysis v2.3	MO.Affinity Analysis v2.3
Origin of exported data	Origin of exported data
Project Title:
Comment:
Project File Path:	C:\Users\Nanotemper\Desktop\JOBS\DDAH1-DDAH2\DDAH1_DDAH2_GST compare vs ADMA with 1,10 phenantroline.nta
Analysis-Set Name:	ADMA
Exported from:	Dose-Response (Grouped)
Exported on:	2023-01-13 18:24:53
Analysis Settings	Analysis Settings
Type of Analysis:	MST
Evaluation strategy:	On Time
Cold Region Start:	-1
Cold Region End:	0
Hot Region Start:	4
Hot Region End:	5
Sample Information	Sample Information
Merge-Set Name:	Assay EB
Date of Measurement:	2021-08-31 16:01:31.033 → 2021-08-31 18:18:40.058
Capillary Type:	Monolith NT.115 Capillary
Target:	red DDAH1
TargetConcentration:	5e-08
Ligand:	ADMA
Measurement Settings	Measurement Settings
MST-Power:	Medium
Excitation-Power:	80
Excitation type:	Nano - RED
Thermostat Setpoint:	(disabled)
Fit Results (Kd)	Fit Results (Kd)
Fit Model:	Kd
Bound	883.998
Unbound	895.76
Kd	4.39382e-06
TargetConc	00:00:00.004000
Standard Deviation:	0.406458
Kd Confidence:	4.54983e-07
Dose Response Curve	Dose Response Curve	Dose Response Curve		Shifted Dose Response Curve of 3 assay 60 min incub, 5 mM 1,10 phenantroline 1% DMSO EB	Shifted Dose Response Curve of 3 assay 60 min incub, 5 mM 1,10 phenantroline 1% DMSO EB (#12)		Shifted Dose Response Curve of 2 assay 60 min incub, 5 mM 1,10 phenantroline 1% DMSO EB	Shifted Dose Response Curve of 2 assay 60 min incub, 5 mM 1,10 phenantroline 1% DMSO EB (#11)		Shifted Dose Response Curve of 1 assay 60 min incub, 5 mM 1,10 phenantroline 1% DMSO EB	Shifted Dose Response Curve of 1 assay 60 min incub, 5 mM 1,10 phenantroline 1% DMSO EB (#08)
Ligand Concentration [M]	Fnorm [‰]	Error Value		Ligand Concentration [M]	Fnorm [‰]		Ligand Concentration [M]	Fnorm [‰]		Ligand Concentration [M]	Fnorm [‰]
0.001	883.711	6.99428e-12		0.001	883.711		0.001	883.711		0.001	883.711
0.0005	883.742	0.731412		0.0005	883.079		0.0005	883.622		0.0005	884.527
0.00025	884.099	1.26174		0.00025	884.689		0.00025	882.65		0.00025	884.958
0.000125	884.149	0.279482		0.000125	883.951		0.000125	884.346		0.000125
6.25e-05	885.672	1.06925		6.25e-05	885.713		6.25e-05	884.583		6.25e-05	886.721
3.125e-05	885.544	0.131667		3.125e-05	885.637		3.125e-05	885.451		3.125e-05
1.5625e-05	887.144	0.581435		1.5625e-05	886.483		1.5625e-05	887.577		1.5625e-05	887.373
7.8125e-06	887.954	1.01895		7.8125e-06	887.234		7.8125e-06	888.675		7.8125e-06
3.90625e-06	889.944	0.365618		3.90625e-06	890.357		3.90625e-06	889.815		3.90625e-06	889.661
1.95313e-06	892.242	0.765966		1.95313e-06	892.293		1.95313e-06	891.453		1.95313e-06	892.982
9.76563e-07	893.627	0.286406		9.76563e-07	893.803		9.76563e-07	893.781		9.76563e-07	893.296
4.88281e-07	894.321	1.10796		4.88281e-07	894.528		4.88281e-07	895.31		4.88281e-07	893.124
2.44141e-07	895.054	0.345224		2.44141e-07	895.441		2.44141e-07	894.94		2.44141e-07	894.78
1.2207e-07	895.802	0.454893		1.2207e-07	896.319		1.2207e-07	895.462		1.2207e-07	895.626
6.10352e-08	895.22	0.929051		6.10352e-08	895.373		6.10352e-08	896.063		6.10352e-08	894.224
3.05176e-08	896.084	0.745989		3.05176e-08	895.764		3.05176e-08	896.937		3.05176e-08	895.551

## Sheet: 1-Graph
MST_DDAH1_Dose resoponse raw data grouped

## Sheet: 1-Fit-Values
MST_DDAH1_Dose resoponse raw data grouped
Dose	FNorm
0.000933033	884.053
0.000870551	884.057
0.000812252	884.062
0.000757858	884.066
0.000707107	884.071
0.000659754	884.076
0.000615572	884.082
0.000574349	884.088
0.000535887	884.094
0.0005	884.101
0.000466516	884.108
0.000435275	884.116
0.000406126	884.124
0.000378929	884.133
0.000353553	884.143
0.000329877	884.153
0.000307786	884.164
0.000287175	884.176
0.000267943	884.188
0.00025	884.201
0.000233258	884.216
0.000217638	884.231
0.000203063	884.247
0.000189465	884.265
0.000176777	884.284
0.000164938	884.304
0.000153893	884.325
0.000143587	884.348
0.000133972	884.372
0.000125	884.398
0.000116629	884.426
0.000108819	884.455
0.000101532	884.486
9.47323e-05	884.52
8.83883e-05	884.556
8.24692e-05	884.594
7.69465e-05	884.634
7.17936e-05	884.677
6.69858e-05	884.723
6.25e-05	884.771
5.83146e-05	884.823
5.44094e-05	884.878
5.07658e-05	884.936
4.73661e-05	884.998
4.41942e-05	885.063
4.12346e-05	885.132
3.84733e-05	885.205
3.58968e-05	885.282
3.34929e-05	885.364
3.125e-05	885.45
2.91573e-05	885.541
2.72047e-05	885.636
2.53829e-05	885.736
2.36831e-05	885.842
2.20971e-05	885.952
2.06173e-05	886.068
1.92366e-05	886.189
1.79484e-05	886.316
1.67465e-05	886.448
1.5625e-05	886.585
1.45786e-05	886.728
1.36024e-05	886.876
1.26914e-05	887.03
1.18415e-05	887.189
1.10485e-05	887.353
1.03087e-05	887.522
9.61832e-06	887.696
8.97421e-06	887.874
8.37323e-06	888.057
7.8125e-06	888.243
7.28932e-06	888.434
6.80118e-06	888.627
6.34572e-06	888.824
5.92077e-06	889.023
5.52427e-06	889.224
5.15433e-06	889.426
4.80916e-06	889.63
4.4871e-06	889.834
4.18662e-06	890.039
3.90625e-06	890.242
3.64466e-06	890.446
3.40059e-06	890.647
3.17286e-06	890.847
2.96038e-06	891.045
2.76214e-06	891.24
2.57716e-06	891.432
2.40458e-06	891.62
2.24355e-06	891.804
2.09331e-06	891.985
1.95312e-06	892.161
1.82233e-06	892.332
1.70029e-06	892.498
1.58643e-06	892.659
1.48019e-06	892.815
1.38107e-06	892.966
1.28858e-06	893.111
1.20229e-06	893.251
1.12178e-06	893.385
1.04665e-06	893.514
9.76562e-07	893.638
9.11165e-07	893.756
8.50147e-07	893.869
7.93215e-07	893.976
7.40096e-07	894.079
6.90534e-07	894.176
6.44291e-07	894.269
6.01145e-07	894.357
5.60888e-07	894.441
5.23327e-07	894.52
4.88281e-07	894.595
4.55583e-07	894.666
4.25074e-07	894.733
3.96608e-07	894.796
3.70048e-07	894.856
3.45267e-07	894.912
3.22145e-07	894.965
3.00572e-07	895.015
2.80444e-07	895.062
2.61663e-07	895.106
2.44141e-07	895.148
2.27791e-07	895.187
2.12537e-07	895.223
1.98304e-07	895.258
1.85024e-07	895.29
1.72633e-07	895.32
1.61073e-07	895.349
1.50286e-07	895.376
1.40222e-07	895.401
1.30832e-07	895.424
1.2207e-07	895.446
1.13896e-07	895.466
1.06268e-07	895.486
9.91519e-08	895.504
9.2512e-08	895.521
8.63167e-08	895.536
8.05364e-08	895.551
7.51431e-08	895.565
7.0111e-08	895.578
6.54159e-08	895.59
6.10352e-08	895.601
5.69478e-08	895.612
5.31342e-08	895.621
4.9576e-08	895.631
4.6256e-08	895.639
4.31584e-08	895.647
4.02682e-08	895.655
3.75715e-08	895.662
3.50555e-08	895.668
3.27079e-08	895.674
3.05176e-08	895.68

## Sheet: 2-RawData
MST_DDAH2_Dose resoponse raw data grouped
NanoTemper Technologies	NanoTemper Technologies
MO.Affinity Analysis v2.3	MO.Affinity Analysis v2.3
Origin of exported data	Origin of exported data
Project Title:
Comment:
Project File Path:	C:\Users\Nanotemper\Desktop\JOBS\DDAH1-DDAH2\DDAH1_DDAH2_GST compare vs ADMA with 1,10 phenantroline.nta
Analysis-Set Name:	ADMA
Exported from:	Dose-Response (Grouped)
Exported on:	2023-01-16 16:21:22
Analysis Settings	Analysis Settings
Type of Analysis:	MST
Evaluation strategy:	On Time
Cold Region Start:	-1
Cold Region End:	0
Hot Region Start:	4
Hot Region End:	5
Sample Information	Sample Information
Merge-Set Name:	Assay LR
Date of Measurement:	2021-09-02 12:25:17.279 → 2021-09-02 13:56:51.173
Capillary Type:	Monolith NT.115 Capillary
Target:	DDAH2
TargetConcentration:	5e-08
Ligand:	ADMA
Measurement Settings	Measurement Settings
MST-Power:	Medium
Excitation-Power:	40
Excitation type:	Nano - RED
Thermostat Setpoint:	(disabled)
Fit Results (Kd)	Fit Results (Kd)
Fit Model:	Kd
Bound	882.668
Unbound	887.529
Kd	9.14716e-06
TargetConc	00:00:00.004000
Standard Deviation:	0.698047
Kd Confidence:	3.94847e-06
Dose Response Curve	Dose Response Curve	Dose Response Curve		Shifted Dose Response Curve of 3 Assay LR (#03)	Shifted Dose Response Curve of 3 Assay LR (#03)		Shifted Dose Response Curve of 2 Assay LR (#02)	Shifted Dose Response Curve of 2 Assay LR (#02)		Shifted Dose Response Curve of 1 Assay LR (#01)	Shifted Dose Response Curve of 1 Assay LR (#01)
Ligand Concentration [M]	Fnorm [‰]	Error Value		Ligand Concentration [M]	Fnorm [‰]		Ligand Concentration [M]	Fnorm [‰]		Ligand Concentration [M]	Fnorm [‰]
0.001	883.179	1.47491		0.001			0.001	882.136		0.001	884.222
0.0005	882.394	0.786062		0.0005			0.0005	881.838		0.0005	882.95
0.00025	882.213	0.347327		0.00025	881.847		0.00025	882.537		0.00025	882.255
0.000125	882.821	0.471746		0.000125	882.844		0.000125	883.281		0.000125	882.339
6.25e-05	883.434	0.0863745		6.25e-05	883.354		6.25e-05	883.526		6.25e-05	883.424
3.125e-05	884.443	0.402291		3.125e-05			3.125e-05	884.728		3.125e-05	884.159
1.5625e-05	884.65	0.310142		1.5625e-05	884.873		1.5625e-05	884.78		1.5625e-05	884.295
7.8125e-06	886.151	1.43375		7.8125e-06	887.164		7.8125e-06	885.137		7.8125e-06
3.90625e-06	884.716	0.235955		3.90625e-06			3.90625e-06	884.883		3.90625e-06	884.549
1.95313e-06	885.95	0.497613		1.95313e-06	885.914		1.95313e-06	886.465		1.95313e-06	885.471
9.76563e-07	887.731	0.967874		9.76563e-07	887.047		9.76563e-07			9.76563e-07	888.416
4.88281e-07	886.751	0.456975		4.88281e-07	886.422		4.88281e-07	886.557		4.88281e-07	887.272
2.44141e-07	887.563	0.454113		2.44141e-07	887.999		2.44141e-07	887.597		2.44141e-07	887.092
1.2207e-07	886.862	0.771589		1.2207e-07	887.407		1.2207e-07			1.2207e-07	886.316
6.10352e-08	887.961	0.493906		6.10352e-08	887.397		6.10352e-08	888.319		6.10352e-08	888.166
3.05176e-08	888.286	0.369848		3.05176e-08	888.663		3.05176e-08	888.27		3.05176e-08	887.924

## Sheet: 2-Graph
MST_DDAH2_Dose resoponse raw data grouped

## Sheet: 2-Fit-Values
MST_DDAH2_Dose resoponse raw data grouped
Dose	FNorm
0.000933033	882.715
0.000870551	882.719
0.000812252	882.722
0.000757858	882.726
0.000707107	882.73
0.000659754	882.735
0.000615572	882.739
0.000574349	882.744
0.000535887	882.75
0.0005	882.755
0.000466516	882.762
0.000435275	882.768
0.000406126	882.775
0.000378929	882.783
0.000353553	882.791
0.000329877	882.799
0.000307786	882.808
0.000287175	882.818
0.000267943	882.829
0.00025	882.84
0.000233258	882.852
0.000217638	882.864
0.000203063	882.878
0.000189465	882.892
0.000176777	882.907
0.000164938	882.924
0.000153893	882.941
0.000143587	882.959
0.000133972	882.979
0.000125	883
0.000116629	883.022
0.000108819	883.045
0.000101532	883.07
9.47323e-05	883.096
8.83883e-05	883.124
8.24692e-05	883.154
7.69465e-05	883.185
7.17936e-05	883.218
6.69858e-05	883.252
6.25e-05	883.289
5.83146e-05	883.328
5.44094e-05	883.368
5.07658e-05	883.411
4.73661e-05	883.455
4.41942e-05	883.502
4.12346e-05	883.551
3.84733e-05	883.603
3.58968e-05	883.656
3.34929e-05	883.712
3.125e-05	883.77
2.91573e-05	883.83
2.72047e-05	883.892
2.53829e-05	883.957
2.36831e-05	884.024
2.20971e-05	884.093
2.06173e-05	884.164
1.92366e-05	884.236
1.79484e-05	884.311
1.67465e-05	884.387
1.5625e-05	884.465
1.45786e-05	884.545
1.36024e-05	884.625
1.26914e-05	884.707
1.18415e-05	884.789
1.10485e-05	884.873
1.03087e-05	884.957
9.61832e-06	885.041
8.97421e-06	885.125
8.37323e-06	885.209
7.8125e-06	885.293
7.28932e-06	885.377
6.80118e-06	885.46
6.34572e-06	885.542
5.92077e-06	885.623
5.52427e-06	885.703
5.15433e-06	885.781
4.80916e-06	885.858
4.4871e-06	885.933
4.18662e-06	886.007
3.90625e-06	886.078
3.64466e-06	886.148
3.40059e-06	886.215
3.17286e-06	886.281
2.96038e-06	886.344
2.76214e-06	886.405
2.57716e-06	886.464
2.40458e-06	886.521
2.24355e-06	886.575
2.09331e-06	886.627
1.95312e-06	886.677
1.82233e-06	886.725
1.70029e-06	886.77
1.58643e-06	886.813
1.48019e-06	886.855
1.38107e-06	886.894
1.28858e-06	886.931
1.20229e-06	886.967
1.12178e-06	887
1.04665e-06	887.032
9.76562e-07	887.062
9.11165e-07	887.091
8.50147e-07	887.118
7.93215e-07	887.143
7.40096e-07	887.167
6.90534e-07	887.189
6.44291e-07	887.211
6.01145e-07	887.231
5.60888e-07	887.25
5.23327e-07	887.267
4.88281e-07	887.284
4.55583e-07	887.3
4.25074e-07	887.314
3.96608e-07	887.328
3.70048e-07	887.341
3.45267e-07	887.353
3.22145e-07	887.364
3.00572e-07	887.375
2.80444e-07	887.385
2.61663e-07	887.395
2.44141e-07	887.403
2.27791e-07	887.411
2.12537e-07	887.419
1.98304e-07	887.426
1.85024e-07	887.433
1.72633e-07	887.439
1.61073e-07	887.445
1.50286e-07	887.451
1.40222e-07	887.456
1.30832e-07	887.461
1.2207e-07	887.465
1.13896e-07	887.47
1.06268e-07	887.473
9.91519e-08	887.477
9.2512e-08	887.481
8.63167e-08	887.484
8.05364e-08	887.487
7.51431e-08	887.49
7.0111e-08	887.492
6.54159e-08	887.495
6.10352e-08	887.497
5.69478e-08	887.499
5.31342e-08	887.501
4.9576e-08	887.503
4.6256e-08	887.505
4.31584e-08	887.506
4.02682e-08	887.508
3.75715e-08	887.509
3.50555e-08	887.511
3.27079e-08	887.512
3.05176e-08	887.513

## Sheet: 3-RawData
MST_GST_Dose resoponse raw data grouped
NanoTemper Technologies	NanoTemper Technologies
MO.Affinity Analysis v2.3	MO.Affinity Analysis v2.3
Origin of exported data	Origin of exported data
Project Title:
Comment:
Project File Path:	C:\Users\Nanotemper\Desktop\JOBS\DDAH1-DDAH2\DDAH1_DDAH2_GST compare vs ADMA with 1,10 phenantroline.nta
Analysis-Set Name:	ADMA
Exported from:	Dose-Response (Grouped)
Exported on:	2023-01-16 16:22:01
Analysis Settings	Analysis Settings
Type of Analysis:	MST
Evaluation strategy:	On Time
Cold Region Start:	-1
Cold Region End:	0
Hot Region Start:	4
Hot Region End:	5
Sample Information	Sample Information
Merge-Set Name:	Assay LR
Date of Measurement:	2021-09-03 13:37:31.851 → 2021-09-03 16:40:19.159
Capillary Type:	Monolith NT.115 Capillary
Target:	GST
TargetConcentration:	5e-08
Ligand:	ADMA
Measurement Settings	Measurement Settings
MST-Power:	Medium
Excitation-Power:	40
Excitation type:	Nano - RED
Thermostat Setpoint:	(disabled)
Fit Results (Kd)	Fit Results (Kd)
Fit Model:	Kd
Bound	872.579
Unbound	872.263
Kd
TargetConc	00:00:00.004000
Standard Deviation:
Kd Confidence:
Dose Response Curve	Dose Response Curve	Dose Response Curve		Shifted Dose Response Curve of 3 Assay LR	Shifted Dose Response Curve of 3 Assay LR (#03)		Shifted Dose Response Curve of 2 assay LR	Shifted Dose Response Curve of 2 assay LR (#02)		Shifted Dose Response Curve of 1 Assay LR	Shifted Dose Response Curve of 1 Assay LR (#01)
Ligand Concentration [M]	Fnorm [‰]	Error Value		Ligand Concentration [M]	Fnorm [‰]		Ligand Concentration [M]	Fnorm [‰]		Ligand Concentration [M]	Fnorm [‰]
0.001	872.493	0.419329		0.001	872.935		0.001	872.444		0.001	872.1
0.0005	872.185	1.06865		0.0005	871.783		0.0005	871.374		0.0005	873.396
0.00025	873.001	2.06561		0.00025	871.599		0.00025	875.373		0.00025	872.031
0.000125	872.173	0.578174		0.000125	871.765		0.000125	872.835		0.000125	871.919
6.25e-05	872.112	0.160848		6.25e-05	871.967		6.25e-05	872.285		6.25e-05	872.085
3.125e-05	871.57	0.249434		3.125e-05	871.735		3.125e-05	871.692		3.125e-05	871.283
1.5625e-05	872.766	1.37155		1.5625e-05	871.401		1.5625e-05	874.144		1.5625e-05	872.753
7.8125e-06	871.703	0.53662		7.8125e-06	872.169		7.8125e-06	871.116		7.8125e-06	871.822
3.90625e-06	873.222	0.915311		3.90625e-06	872.69		3.90625e-06	872.697		3.90625e-06	874.279
1.95313e-06	872.219	0.888002		1.95313e-06	873.244		1.95313e-06	871.687		1.95313e-06	871.725
9.76563e-07	871.856	0.212235		9.76563e-07	872.009		9.76563e-07	871.614		9.76563e-07	871.945
4.88281e-07	872.295	1.45055		4.88281e-07	873.871		4.88281e-07	871.016		4.88281e-07	871.999
2.44141e-07	872.086	0.995238		2.44141e-07	872.766		2.44141e-07	870.943		2.44141e-07	872.548
1.2207e-07	871.692	0.671615		1.2207e-07	870.919		1.2207e-07	872.137		1.2207e-07	872.019
6.10352e-08	872.983	0.246603		6.10352e-08	872.774		6.10352e-08	873.255		6.10352e-08	872.919
3.05176e-08	872.539	0.638354		3.05176e-08	873.266		3.05176e-08	872.28		3.05176e-08	872.07

## Sheet: 3-Graph
MST_GST_Dose resoponse raw data grouped

## Sheet: 3-Fit-Values
MST_GST_Dose resoponse raw data grouped
Dose	FNorm
0.000933033	872.579
0.000870551	872.579
0.000812252	872.579
0.000757858	872.579
0.000707107	872.579
0.000659754	872.579
0.000615572	872.579
0.000574349	872.579
0.000535887	872.579
0.0005	872.579
0.000466516	872.579
0.000435275	872.579
0.000406126	872.579
0.000378929	872.579
0.000353553	872.579
0.000329877	872.579
0.000307786	872.579
0.000287175	872.579
0.000267943	872.579
0.00025	872.579
0.000233258	872.579
0.000217638	872.579
0.000203063	872.579
0.000189465	872.579
0.000176777	872.579
0.000164938	872.579
0.000153893	872.579
0.000143587	872.579
0.000133972	872.579
0.000125	872.579
0.000116629	872.579
0.000108819	872.579
0.000101532	872.579
9.47323e-05	872.579
8.83883e-05	872.579
8.24692e-05	872.579
7.69465e-05	872.579
7.17936e-05	872.579
6.69858e-05	872.579
6.25e-05	872.579
5.83146e-05	872.579
5.44094e-05	872.579
5.07658e-05	872.579
4.73661e-05	872.579
4.41942e-05	872.579
4.12346e-05	872.579
3.84733e-05	872.579
3.58968e-05	872.579
3.34929e-05	872.579
3.125e-05	872.579
2.91573e-05	872.579
2.72047e-05	872.579
2.53829e-05	872.579
2.36831e-05	872.579
2.20971e-05	872.579
2.06173e-05	872.579
1.92366e-05	872.579
1.79484e-05	872.579
1.67465e-05	872.579
1.5625e-05	872.579
1.45786e-05	872.579
1.36024e-05	872.579
1.26914e-05	872.579
1.18415e-05	872.579
1.10485e-05	872.579
1.03087e-05	872.579
9.61832e-06	872.579
8.97421e-06	872.579
8.37323e-06	872.579
7.8125e-06	872.579
7.28932e-06	872.579
6.80118e-06	872.579
6.34572e-06	872.579
5.92077e-06	872.579
5.52427e-06	872.579
5.15433e-06	872.579
4.80916e-06	872.579
4.4871e-06	872.579
4.18662e-06	872.579
3.90625e-06	872.579
3.64466e-06	872.579
3.40059e-06	872.579
3.17286e-06	872.579
2.96038e-06	872.579
2.76214e-06	872.579
2.57716e-06	872.579
2.40458e-06	872.579
2.24355e-06	872.579
2.09331e-06	872.579
1.95312e-06	872.579
1.82233e-06	872.579
1.70029e-06	872.579
1.58643e-06	872.579
1.48019e-06	872.579
1.38107e-06	872.579
1.28858e-06	872.579
1.20229e-06	872.579
1.12178e-06	872.579
1.04665e-06	872.579
9.76562e-07	872.579
9.11165e-07	872.579
8.50147e-07	872.579
7.93215e-07	872.579
7.40096e-07	872.579
6.90534e-07	872.579
6.44291e-07	872.579
6.01145e-07	872.579
5.60888e-07	872.579
5.23327e-07	872.579
4.88281e-07	872.579
4.55583e-07	872.579
4.25074e-07	872.579
3.96608e-07	872.579
3.70048e-07	872.579
3.45267e-07	872.579
3.22145e-07	872.579
3.00572e-07	872.579
2.80444e-07	872.579
2.61663e-07	872.579
2.44141e-07	872.579
2.27791e-07	872.579
2.12537e-07	872.579
1.98304e-07	872.579
1.85024e-07	872.579
1.72633e-07	872.579
1.61073e-07	872.579
1.50286e-07	872.579
1.40222e-07	872.579
1.30832e-07	872.579
1.2207e-07	872.579
1.13896e-07	872.579
1.06268e-07	872.579
9.91519e-08	872.579
9.2512e-08	872.579
8.63167e-08	872.579
8.05364e-08	872.579
7.51431e-08	872.579
7.0111e-08	872.579
6.54159e-08	872.579
6.10352e-08	872.579
5.69478e-08	872.579
5.31342e-08	872.579
4.9576e-08	872.576
4.6256e-08	872.555
4.31584e-08	872.536
4.02682e-08	872.517
3.75715e-08	872.5
3.50555e-08	872.485
3.27079e-08	872.47
3.05176e-08	872.456
