# Supplementary material for: A multicentric consortium study demonstrates that dimethylarginine dimethylaminohydrolase 2 is not a dimethylarginine dimethylaminohydrolase
Source: Nat Commun. 2023 Jun 9;14:3392. doi: 10.1038/s41467-023-38467-9 (PMC10256801; doi:10.1038/s41467-023-38467-9)
Supplement: Supplementary file 9 — Source Data [file 41467_2023_38467_MOESM9_ESM.zip › Source Data/File 3_Recombinant DDAH protein data.xlsx]

## Sheet: Blank
Absorbance @ 540nm
	Blank
	EXP1	EXP2	EXP3
	0.0801	0.1068	0.0775
	0.0826	0.1154	0.0798
	0.0773	0.1157	0.0796
Mean	0.08	0.112633	0.0789667
SD	0.00265141	0.00505404	0.0012741

## Sheet: rDDAH1 3μg
Absorbance @ 540nm
	rDDAH1 3μg
	EXP1	EXP2	EXP3
	0.2045	0.1995	0.2343
	0.2067	0.2114	0.2316
	0.2045	0.2169	0.2335
Mean	0.205233	0.209267	0.233133
SD	0.00127017	0.00889401	0.00138684

## Sheet: rDDAH2 3 μg
Absorbance @ 540nm
	rDDAH2 3 μg
	EXP1	EXP2	EXP3
	0.093	0.0745	0.0792
	0.0951	0.0777	0.0805
	0.09401	0.0793	0.0814
Mean	0.0940367	0.0771667	0.0803667
SD	0.00105025	0.00244404	0.00110604

## Sheet: rDDAH2 30 μg
Absorbance @ 540nm
	rDDAH2 30 μg
	EXP1	EXP2	EXP3
		0.0813	0.0776
		0.083	0.0792
		0.0849	0.0773
Mean		0.0830667	0.0780333
SD		0.00180093	0.00102144

## Sheet: GST 3 μg
Absorbance @ 540nm
	GST 3 μg
	EXP1	EXP2	EXP3
	0.0917	0.0709	0.0839
	0.0913	0.0734	0.0848
	0.0917	0.0733	0.0746
Mean	0.0915667	0.0725333	0.0811
SD	0.00023094	0.00141539	0.00564712

## Sheet: GST 30 μg
Absorbance @ 540nm
		GST 30 μg
	EXP1	EXP2	EXP3
		0.0825	0.0992
		0.0844	0.0965
		0.0846	0.0956
Mean		0.0838333	0.0971
SD		0.00115902	0.0018735
