# Supplementary material for: A multicentric consortium study demonstrates that dimethylarginine dimethylaminohydrolase 2 is not a dimethylarginine dimethylaminohydrolase
Source: Nat Commun. 2023 Jun 9;14:3392. doi: 10.1038/s41467-023-38467-9 (PMC10256801; doi:10.1038/s41467-023-38467-9)
Supplement: Supplementary file 9 — Source Data [file 41467_2023_38467_MOESM9_ESM.zip › Source Data/File 4_Hek293T cells overexpressing DDAH1 and DDAH2.xlsx]

## Sheet: DDAH1 mRNA
DDAH1 mRNA expression, Power values (2^,- delta cycle threshold values)
Replicates	Hek WT	Hek DDAH1 Flag	Hek DDAH2 Flag
1	0.004503	1.36304	0.111878
2	0.004858	1.24408	0.111881
3	0.00417	1.32154	0.092803

## Sheet: DDAH2 mRNA
DDAH2 mRNA expression, Power values (2^,- delta cycle threshold values)
Replicates	Hek WT	Hek DDAH1 Flag	Hek DDAH2 Flag
1	0.009653	0.014291	0.920542
2	0.007307	0.015262	0.898181
3	0.009397	0.015523	0.892063

## Sheet: Citrulline formation
Citrulline formation, (pmol/min/mg)
[ADMA] (µM)	DDAH1 (pmol/min/mg)			DDAH2 (pmol/min/mg)
	#1	#2	#3	#1	#2
0	0	0	0	-0.73	-0.32
20	104.31	115.57	97.19	0.49	-0.02
40	181.77	181.5	138.06	1.62	1.15
60	207.69	219.4	190.39	2.42	1.62
80	230	253.41	234.84	3.13	2.56
100	246.99	257.25	239.05	3.55	3.15
150		298.18	268.24	4.16	4.04
200	303.75	306.21	254.59	5.56	6.01
300	328.43	326.88	287.12	7.38	6.69
400	331.53	331.63	290.67	7.85	7.85
500	339.17	335.73	292.57	8.74	8.11
