# Supplementary material for: A multicentric consortium study demonstrates that dimethylarginine dimethylaminohydrolase 2 is not a dimethylarginine dimethylaminohydrolase
Source: Nat Commun. 2023 Jun 9;14:3392. doi: 10.1038/s41467-023-38467-9 (PMC10256801; doi:10.1038/s41467-023-38467-9)
Supplement: Supplementary file 9 — Source Data [file 41467_2023_38467_MOESM9_ESM.zip › Source Data/File 5_DDAH activity assay of lysate from wild type and mutant MDA-MB-231 cell lines.xlsx]

## Sheet: DDAH1 mRNA
DDAH1 mRNA expression, Power values (2^,- delta cycle threshold values)
Replication	Wild type	DDAH1 KO 1	DDAH1 KO 2	DDAH2 KO 1	DDAH2 KO 2	DDAH1+2 KO 1	DDAH1+2 KO 2
1	1.50702	0.002525	0.0001145	1.78858	1.70641	6.63e-05	5.36e-05
2	1.15067	0.003497	0.0003305	1.6104	1.25196	0.000149	0.000133
3	2.36199	0.00358205	0.000285346	1.32409	1.45902	8.87434e-05	0.000129031
4	0.192421	0.000952	4.1e-05	0.265443	0.332705	3.335e-05	1.39e-05

## Sheet: DDAH2 mRNA
DDAH2 mRNA expression, Power values (2^,- delta cycle threshold values)
Replication	Wild type	DDAH1 KO 1	DDAH1 KO 2	DDAH2 KO 1	DDAH2 KO 2	DDAH1+2 KO 1	DDAH1+2 KO 2
1	0.294525	0.172069	0.405635	0.0001014	2.745e-05	0.0001555	1.435e-05
2	0.16964	0.107745	0.27295	9.42e-05	1.715e-05	0.0001044	1.1875e-05
3	0.252613	0.059954	0.191445	3.86278e-05	3.00974e-05	1.69307e-05	4.48355e-05
4	0.105693	0.090448	0.105994	1.125e-05	1.84e-06	1.49e-05	1.228e-06

## Sheet: DDAH Activity Assay
DDAH Activity assay, D-7 citrulline per µg of protein measurement
Wildtype	DDAH1 KO 1	DDAH1 KO 2	DDAH2 KO 1	DDAH2 KO 2	DDAH1+2 KO 1	DDAH1+2 KO 2
0.0003131	1.22e-05	3.1e-06	0.0010311	0.0004603	5e-06	5e-07
0.0003841	1.7e-06	3.1e-06	0.0007415	0.0004198	2e-06	4e-07
0.0004647	4e-07	3.1e-06	0.0008345	0.0003995	1.9e-06	3e-07
0.0003051	7.7e-06	3.2e-06	0.0004147	0.0004742	1.11e-05	2.3e-06
0.0003796	3.6e-06	4.7e-06	0.0003857	0.000392	1.14e-05	1.7e-06
0.0003433	1.6e-06	4.9e-06	0.0004701	0.0003832	7.2e-06	1.5e-06
0.0002743	1.04e-05	8e-07	0.0002746	0.0006117	7.1e-06	6e-07
0.0002394	1.1e-06	9e-07	0.0002415	0.0006208	2.1e-06	7e-07
0.0002621	5e-07	7e-07	0.0003732	0.0005617	5e-07	2e-07
0.000289			0.000274	0.000231
0.000289			0.000303	0.000261
0.000328			0.000242	0.000288
0.000329			0.00026	0.000247
0.00025			0.000268	0.000282
0.000226			0.000263	0.000261
*highlighted cells were excluded from the final analysis
