# Supplementary material for: A multicentric consortium study demonstrates that dimethylarginine dimethylaminohydrolase 2 is not a dimethylarginine dimethylaminohydrolase
Source: Nat Commun. 2023 Jun 9;14:3392. doi: 10.1038/s41467-023-38467-9 (PMC10256801; doi:10.1038/s41467-023-38467-9)
Supplement: Supplementary file 9 — Source Data [file 41467_2023_38467_MOESM9_ESM.zip › Source Data/File 6_DDAH activity assay of lysate from wild type and mutant HUVEC.xlsx]

## Sheet: DDAH1 mRNA
DDAH1 mRNA expression, Power values (2^,- delta cycle threshold values)
Control shRNA	DDAH1 shRNA	DDAH2 shRNA 1	DDAH2 shRNA 2
0.895408	0.231749	0.913683	1.70786
1.17834	0.222992	1.41306	1.75893
0.93065	0.16442	1.99165	1.21493

## Sheet: DDAH2 mRNA
DDAH2 mRNA expression, Power values (2^,- delta cycle threshold values)
Control shRNA	DDAH1 shRNA	DDAH2 shRNA 1	DDAH2 shRNA 2
1.02532	1.37176	0.156921	0.44983
1.22695	1.30295	0.066703	0.626071
0.747727	1.05591	0.307861	0.638422

## Sheet: DDAH Activity Assay
DDAH Activity assay, D-7 citrulline per µg of protein measurement
control shRNA	DDAH1 shRNA	DDAH2 shRNA 1	DDAH2 shRNA 2
7.12204e-06	1.22381e-06	1.78799e-05	7.2642e-06
1.1359e-05	1.53199e-06	1.51869e-05	1.18648e-05
2.18525e-05	1.19087e-06	8.43199e-06	2.07649e-05
