# Supplementary material for: A multicentric consortium study demonstrates that dimethylarginine dimethylaminohydrolase 2 is not a dimethylarginine dimethylaminohydrolase
Source: Nat Commun. 2023 Jun 9;14:3392. doi: 10.1038/s41467-023-38467-9 (PMC10256801; doi:10.1038/s41467-023-38467-9)
Supplement: Supplementary file 9 — Source Data [file 41467_2023_38467_MOESM9_ESM.zip › Source Data/File 8_DDAH activity assay of lysate from wild type and Ddah2 mutant mice.xlsx]

## Sheet: Ddah1 mRNA
Ddah1 mRNA expression, Power values (2^,- delta cycle threshold values)
Liver WT	Liver KO	Kidney WT	Kidney KO	Heart WT	Heart KO	Lung WT	Lung KO	Brain WT	Brain KO
0.227084	0.242113	0.493903	0.740438	0.023803	0.04716	0.037601	0.059917	0.261422	0.298241
0.286389	0.171758	0.47556	0.723392	0.022718	0.041216	0.026549	0.036295	0.240774	0.308694
0.384912	0.323851	0.471785	0.483035	0.021321	0.022142	0.018122	0.009996	0.30163	0.324648
0.292285	0.246012	0.716257	0.58528	0.03621	0.022	0.049888	0.042274	0.348372	0.303759
0.319038	0.153148	0.67551	0.776819	0.018713	0.046481	0.045452	0.055326	0.395089	0.354056

## Sheet: Ddah2 mRNA
Ddah2 mRNA expression, Power values (2^,- delta cycle threshold values)
Liver WT	Liver KO	Kidney WT	Kidney KO	Heart WT	Heart KO	Lung WT	Lung KO	Brain WT	Brain KO
0.000390863	1.26045e-05	0.00449	1.07e-05	0.011728	2.69e-05	0.0242579	3.51419e-05	0.003151	1.32e-05
0.00053301	8.31328e-06	0.005115	4.68e-06	0.010526	7.17e-06	0.0168577	1.92431e-05	0.00251	4.2e-05
0.000614223	7.72652e-06	0.005445	2.24e-05	0.017088	1.5e-05	0.0128726	8.78516e-06	0.002624	1.04e-05
0.000313565	1.19374e-05	0.00294	1.56e-05	0.010661	1.14e-05	0.017548	1.93541e-05	0.002402	4.87e-05
0.000299636	4.56232e-06	0.002449	3.33e-05	0.008669	2.08e-05	0.0173076	2.83047e-05	0.002798	4.37e-05

## Sheet: Ddah Actvity Assay 
Ddah Activity assay, D-7 citrulline per µg of protein measurement
WT Liver	KO Liver	WT Kidney	KO Kidney	WT Heart	KO Heart	WT Lung	KO Lung	WT Brain	KO Brain
5.61e-05	8.01e-05	0.000175	0.00032	7.62e-06	2.48e-06	5.31e-05	5.54e-05	8.99e-05	0.000121
5.49e-05	3.77e-05	0.000166	0.000284	4.91e-06	4.5e-06	6.51e-05	0.000178	0.000145	0.000139
6.63e-05	4.89e-05	0.000165	0.000162	3.82e-06	4.66e-06	5.87e-05	8.24e-05	0.000117	9.09e-05
6.64e-05	4.57e-05	0.000206	0.000157	5.69e-06	5.73e-06	7.63e-05	9.17e-05	9.74e-05	0.000144
5.46e-05	2.73e-05	0.000218	0.000158	4.92e-06	1.1e-05	5.02e-05	8.34e-05	0.000118	0.000101
