# Supplementary material for: A multicentric consortium study demonstrates that dimethylarginine dimethylaminohydrolase 2 is not a dimethylarginine dimethylaminohydrolase
Source: Nat Commun. 2023 Jun 9;14:3392. doi: 10.1038/s41467-023-38467-9 (PMC10256801; doi:10.1038/s41467-023-38467-9)
Supplement: Supplementary file 9 — Source Data [file 41467_2023_38467_MOESM9_ESM.zip › Source Data/File 9_Intrinsic fluorescence spectra of recombinant DDAH proteins.xlsx]

## Sheet: DDAH1
TITLE	20230116_ blank low_ DDAH1
DATA TYPE	FLUORESCENCE SPECTRUM
ORIGIN	JASCO
OWNER	University of Perugia
DATE	2016-12-20
TIME	09:19:44
SPECTROMETER/DATA SYSTEM
LOCALE	1040
RESOLUTION
DELTAX	0.5
XUNITS	NANOMETERS
YUNITS	INTENSITY
FIRSTX	300
LASTX	500
NPOINTS	401
FIRSTY	478.863
MAXY	1628.36
MINY	-39.2444
X-DATA	Y-DATA
300	478.863
300.5	490.098
301	508.681
301.5	528.935
302	549.734
302.5	569.726
303	589.689
303.5	610.694
304	632.878
304.5	654.979
305	676.553
305.5	699.704
306	721.553
306.5	741.768
307	762.293
307.5	783.516
308	803.76
308.5	825.284
309	845.829
309.5	869.071
310	891.296
310.5	911.527
311	932.32
311.5	954.279
312	977.113
312.5	997.193
313	1017.27
313.5	1041.38
314	1063.73
314.5	1086.11
315	1108.9
315.5	1133.28
316	1154.55
316.5	1177.05
317	1197.72
317.5	1218.67
318	1239.4
318.5	1257.87
319	1278.07
319.5	1300.52
320	1320.21
320.5	1338.46
321	1355.39
321.5	1374.06
322	1390.48
322.5	1406.86
323	1421.2
323.5	1436.74
324	1451.71
324.5	1466.34
325	1481.92
325.5	1495.67
326	1508.84
326.5	1519.49
327	1528.81
327.5	1540.37
328	1551.75
328.5	1559.01
329	1568.39
329.5	1577.19
330	1585.2
330.5	1590.77
331	1598.73
331.5	1604.57
332	1607.25
332.5	1614.09
333	1618.03
333.5	1618.45
334	1624.68
334.5	1627.09
335	1626.95
335.5	1628.36
336	1627.52
336.5	1625.24
337	1625.26
337.5	1622.68
338	1620.11
338.5	1614.74
339	1612.71
339.5	1606.39
340	1600.87
340.5	1595.69
341	1589.78
341.5	1580.4
342	1574.27
342.5	1566.79
343	1555.14
343.5	1546.93
344	1535.64
344.5	1523.94
345	1513.7
345.5	1501.33
346	1490.41
346.5	1479.89
347	1468.56
347.5	1454.91
348	1439.8
348.5	1428.06
349	1415.13
349.5	1398.91
350	1386.37
350.5	1372.53
351	1356.25
351.5	1341.75
352	1328.52
352.5	1314.26
353	1299.7
353.5	1281.23
354	1265.39
354.5	1249.38
355	1232.23
355.5	1215.46
356	1200.36
356.5	1184.44
357	1170.91
357.5	1153.98
358	1136.94
358.5	1121.31
359	1104.35
359.5	1088.16
360	1071.77
360.5	1054.29
361	1038.85
361.5	1023.58
362	1007.7
362.5	992.1
363	976.511
363.5	960.976
364	944.877
364.5	928.787
365	912.45
365.5	895.535
366	880.321
366.5	867.494
367	854.012
367.5	838.908
368	823.369
368.5	808.19
369	792.905
369.5	778.283
370	763.822
370.5	750.722
371	736.846
371.5	723.858
372	710.547
372.5	696.409
373	682.869
373.5	670.587
374	657.008
374.5	642.406
375	630.194
375.5	618.818
376	605.294
376.5	594.246
377	580.968
377.5	571.214
378	560.421
378.5	547.994
379	536.656
379.5	525.843
380	514.197
380.5	503.94
381	492.897
381.5	484.935
382	474.571
382.5	464.326
383	455.495
383.5	444.474
384	434.597
384.5	425.705
385	416.015
385.5	407.071
386	399.232
386.5	389.497
387	381.865
387.5	374.044
388	365.547
388.5	357.706
389	348.845
389.5	342.16
390	334.373
390.5	327.018
391	320.63
391.5	312.992
392	306.521
392.5	300.207
393	293.418
393.5	286.041
394	279.534
394.5	273.475
395	267.175
395.5	261.593
396	255.767
396.5	249.835
397	244.076
397.5	238.658
398	233.573
398.5	228.41
399	223.434
399.5	218.472
400	212.886
400.5	207.965
401	203.593
401.5	199.672
402	195.456
402.5	190.805
403	186.413
403.5	182.102
404	177.84
404.5	173.303
405	169.051
405.5	164.922
406	160.999
406.5	157.287
407	153.455
407.5	150.215
408	146.19
408.5	141.946
409	139.094
409.5	135.425
410	131.601
410.5	128.615
411	125.139
411.5	121.894
412	118.775
412.5	114.974
413	112.205
413.5	108.683
414	105.483
414.5	102.603
415	99.6232
415.5	97.2754
416	93.8292
416.5	91.3629
417	88.882
417.5	85.8691
418	83.6204
418.5	80.8051
419	78.433
419.5	76.0398
420	73.6951
420.5	71.7601
421	69.5165
421.5	67.641
422	65.6122
422.5	63.5785
423	61.3513
423.5	59.5556
424	57.8303
424.5	55.7497
425	53.9518
425.5	52.5514
426	50.7213
426.5	49.0152
427	47.7143
427.5	46.0002
428	44.7119
428.5	43.5889
429	41.7548
429.5	39.9976
430	38.99
430.5	37.8912
431	36.3129
431.5	35.5011
432	33.9679
432.5	32.8745
433	32.0403
433.5	30.9754
434	29.5426
434.5	28.2133
435	27.3919
435.5	27.0877
436	25.7837
436.5	24.7586
437	23.662
437.5	22.5545
438	21.4413
438.5	20.3647
439	19.6564
439.5	18.6057
440	17.4165
440.5	16.702
441	15.6425
441.5	14.9764
442	14.1635
442.5	13.0156
443	12.3042
443.5	11.3408
444	10.7816
444.5	9.88945
445	8.71037
445.5	7.94096
446	7.23726
446.5	6.11487
447	5.36299
447.5	4.57766
448	3.78427
448.5	2.75977
449	1.80111
449.5	1.25264
450	0.281754
450.5	-0.708435
451	-1.2495
451.5	-2.10217
452	-2.59502
452.5	-3.90154
453	-4.4098
453.5	-5.56146
454	-5.7868
454.5	-6.88799
455	-7.26671
455.5	-8.07713
456	-8.98765
456.5	-9.96705
457	-10.2949
457.5	-11.1475
458	-12.0019
458.5	-12.461
459	-13.2993
459.5	-14.2272
460	-14.9175
460.5	-15.8372
461	-16.0733
461.5	-16.9587
462	-17.5232
462.5	-17.8797
463	-18.39
463.5	-19.1528
464	-19.8467
464.5	-20.2351
465	-20.6874
465.5	-21.0323
466	-22.1919
466.5	-22.4144
467	-22.811
467.5	-23.7526
468	-24.4518
468.5	-24.9635
469	-24.794
469.5	-25.6562
470	-26.5093
470.5	-27.0392
471	-27.3973
471.5	-27.8501
472	-28.3812
472.5	-28.4749
473	-29.2197
473.5	-29.6622
474	-30.0862
474.5	-30.5052
475	-30.3764
475.5	-31.3763
476	-31.4205
476.5	-31.9638
477	-32.6557
477.5	-33.0028
478	-33.2288
478.5	-33.5381
479	-33.9247
479.5	-33.9985
480	-34.5434
480.5	-34.8293
481	-35.1697
481.5	-35.4213
482	-35.7098
482.5	-36.3269
483	-36.0692
483.5	-36.3254
484	-36.6643
484.5	-36.9297
485	-36.9623
485.5	-37.1155
486	-37.6279
486.5	-37.8396
487	-37.8797
487.5	-38.0973
488	-38.2337
488.5	-38.003
489	-38.2013
489.5	-38.0527
490	-38.7208
490.5	-38.4854
491	-38.252
491.5	-38.7196
492	-38.793
492.5	-38.8456
493	-38.8067
493.5	-38.8581
494	-38.9766
494.5	-39.0064
495	-38.9481
495.5	-39.0648
496	-39.2444
496.5	-39.0898
497	-39.0496
497.5	-38.8819
498	-38.7555
498.5	-38.9083
499	-38.7257
499.5	-38.257
500	-38.4724
##### Extended Information
[Comments]
Sample name	20230116_ blank low_ DDAH1
Comment
User	Luana
Division	University of Perugia
Company	Univ. Perugia
[Detailed Information]
Creation date	2020-12-16 09:19:00
Data array type	Linear data array
Horizontal axis	Wavelength [nm]
Vertical axis	Int.
Start	300 nm
End	500 nm
Data interval	0.5 nm
Data points	401
[Measurement Information]
Model name	FP-8200
Serial No.	D033261448
Ex filter holder	None
Em filter holder	None
Accessory	ETC-814
Accessory S/N	B003061515
Temperature	24.99 C
Control sensor	Holder
Monitor sensor	Holder
Start mode	Start immediately
Measurement date	2020-12-16 09:19:00
Mode	Emission
Ex bandwidth	5 nm
Em bandwidth	5 nm
Response	50 msec
Sensitivity	Low
Measurement range	300 - 500 nm
Data interval	0.5 nm
Ex wavelength	280.0 nm
Scan speed	200 nm/min
Auto gain	Off
Light source	Xe lamp
Filter	Not used
Blank correction	Off

## Sheet: Sheet2
TITLE	DDAH2-blancklow
DATA TYPE	FLUORESCENCE SPECTRUM
ORIGIN	JASCO
OWNER
DATE	2016-12-20
TIME	16:16:20
SPECTROMETER/DATA SYSTEM
LOCALE	1040
RESOLUTION
DELTAX	1
XUNITS	NANOMETERS
YUNITS	INTENSITY
FIRSTX	300
LASTX	500
NPOINTS	201
FIRSTY	489.31
MAXY	1846.03
MINY	6.8112
X-DATA	Y-DATA
300	489.31
301	533.177
302	578.921
303	625.763
304	672.831
305	719.621
306	766.02
307	812.388
308	858.14
309	903.705
310	949.973
311	997.287
312	1045.96
313	1095.45
314	1145.13
315	1194.87
316	1244.25
317	1293.34
318	1340.98
319	1386.86
320	1431.21
321	1473.77
322	1515.29
323	1554.43
324	1591.36
325	1626.02
326	1658.52
327	1688.78
328	1716.8
329	1742.14
330	1764.53
331	1784.8
332	1802.7
333	1817.5
334	1829.21
335	1837.71
336	1843.42
337	1846.03
338	1844.84
339	1841.2
340	1834.19
341	1825.18
342	1813.17
343	1798.74
344	1782.36
345	1763.39
346	1742.64
347	1719.63
348	1694.57
349	1668.17
350	1640.7
351	1611.72
352	1581.14
353	1549.62
354	1517.25
355	1484.02
356	1449.73
357	1414.81
358	1379.8
359	1344.93
360	1309.54
361	1274.52
362	1238.66
363	1203.44
364	1168.28
365	1133.57
366	1098.98
367	1064.85
368	1031.19
369	998.44
370	966.028
371	933.993
372	902.346
373	871.158
374	840.762
375	811.092
376	781.988
377	753.722
378	726.262
379	699.637
380	673.792
381	648.593
382	623.849
383	599.809
384	576.321
385	553.793
386	531.945
387	510.749
388	490.5
389	471.094
390	452.29
391	434.11
392	416.245
393	399.173
394	382.795
395	367.11
396	351.925
397	337.308
398	323.418
399	310.146
400	297.339
401	284.886
402	272.607
403	260.989
404	249.764
405	238.721
406	227.92
407	217.504
408	207.468
409	197.665
410	188.095
411	178.704
412	169.613
413	160.854
414	152.478
415	144.42
416	136.72
417	129.407
418	122.575
419	116.115
420	109.925
421	104.025
422	98.5123
423	93.2608
424	88.3782
425	83.7339
426	79.3996
427	75.4502
428	71.7921
429	68.4265
430	65.2618
431	62.3336
432	59.6329
433	57.1395
434	54.7805
435	52.5781
436	50.5628
437	48.6464
438	46.8152
439	45.1353
440	43.5666
441	42.0188
442	40.5206
443	39.1311
444	37.7951
445	36.4662
446	35.1586
447	33.9693
448	32.8409
449	31.7714
450	30.6798
451	29.6896
452	28.6965
453	27.7559
454	26.8401
455	25.9342
456	25.0802
457	24.2383
458	23.4688
459	22.6809
460	21.9093
461	21.2064
462	20.5315
463	19.9145
464	19.3143
465	18.7562
466	18.2313
467	17.7504
468	17.2686
469	16.8035
470	16.3461
471	15.8828
472	15.4236
473	14.9745
474	14.5679
475	14.1798
476	13.8036
477	13.474
478	13.1665
479	12.8382
480	12.506
481	12.1924
482	11.8694
483	11.59
484	11.3007
485	11.0205
486	10.7454
487	10.4624
488	10.1831
489	9.89606
490	9.59928
491	9.31512
492	9.04342
493	8.77238
494	8.49578
495	8.21202
496	7.94969
497	7.64192
498	7.3423
499	7.0276
500	6.8112
##### Extended Information
[Comments]
Sample name	DDAH2-blancklow
Comment
User	BC
Division
Company	Dip.di Medicina Sperimentale (PG)
[Detailed Information]
Creation date	2020-12-16 16:16:00
Data array type	Linear data array
Horizontal axis	Wavelength [nm]
Vertical axis	Int.
Start	300 nm
End	500 nm
Data interval	1 nm
Data points	201
[Measurement Information]
Model name	FP-8200
Serial No.	D033261448
Ex filter holder	None
Em filter holder	None
Accessory	ETC-814
Accessory S/N	B003061515
Temperature	25.04 C
Control sensor	Holder
Monitor sensor	Holder
Start mode	Start immediately
Measurement date	2020-12-16 09:19:00
Mode	Emission
Ex bandwidth	5 nm
Em bandwidth	5 nm
Response	2 sec
Sensitivity	Low
Measurement range	300 - 500 nm
Data interval	1 nm
Ex wavelength	280.0 nm
Scan speed	200 nm/min
Auto gain	On
Shutter control	Open only for measurement
Light source	Xe lamp
Filter	Not used
Blank correction	Off
